# Supplementary material for: Biochemical Characterisation of Human Transglutaminase 4
Source: Int J Mol Sci. 2021 Nov 18;22(22):12448. doi: 10.3390/ijms222212448 (PMC8619550; doi:10.3390/ijms222212448)
Supplement: Supplementary file 1 [file ijms-22-12448-s001.zip › Supplementary Table S1.xlsx]

## Sheet: MassIVE_withUniquePeptides
charge	nativeid	search	dataset	sequence	psmid	library	filename	scan	workflow	url	Origin
3	scan=11224	d8d208c963564bbfa8501b7da309596e	MSV000079514	EYILN+0.984DTGC+57.021HYVGAAR	44019379	MassIVE-KB (in vivo)	f.MSV000079514/ccms_peak/RAW/Prostate/LTQ-Orbitrap Elite/61/Adult_Prostate_bRP_Elite_61_f01.mzXML	11224	MSGF_PLUS	https://proteomics2.ucsd.edu/ProteoSAFe/status.jsp?task=d8d208c963564bbfa8501b7da309596e	Prostate
2	scan=11264	d8d208c963564bbfa8501b7da309596e	MSV000079514	EYILN+0.984DTGC+57.021HYVGAAR	15817678	MassIVE-KB (in vivo)	f.MSV000079514/ccms_peak/RAW/Prostate/LTQ-Orbitrap Elite/61/Adult_Prostate_bRP_Elite_61_f01.mzXML	11264	MSGF_PLUS	https://proteomics2.ucsd.edu/ProteoSAFe/status.jsp?task=d8d208c963564bbfa8501b7da309596e	Prostate
2	scan=16965	d8d208c963564bbfa8501b7da309596e	MSV000079514	TSQIQGQ+0.984VSEVTLTLDSK	19264168	MassIVE-KB (in vivo)	f.MSV000079514/ccms_peak/RAW/Prostate/LTQ-Orbitrap Elite/61/Adult_Prostate_bRP_Elite_61_f01.mzXML	16965	MSGF_PLUS	https://proteomics2.ucsd.edu/ProteoSAFe/status.jsp?task=d8d208c963564bbfa8501b7da309596e	Prostate
4	scan=18112	d8d208c963564bbfa8501b7da309596e	MSV000079514	FSLESLGISSLQTSDHGTVQPGETIQSQIK	6322315	MassIVE-KB (in vivo)	f.MSV000079514/ccms_peak/RAW/Prostate/LTQ-Orbitrap Elite/61/Adult_Prostate_bRP_Elite_61_f01.mzXML	18112	MSGF_PLUS	https://proteomics2.ucsd.edu/ProteoSAFe/status.jsp?task=d8d208c963564bbfa8501b7da309596e	Prostate
4	scan=18224	d8d208c963564bbfa8501b7da309596e	MSV000079514	FSLESLGISSLQTSDHGTVQPGETIQSQIK	6322316	MassIVE-KB (in vivo)	f.MSV000079514/ccms_peak/RAW/Prostate/LTQ-Orbitrap Elite/61/Adult_Prostate_bRP_Elite_61_f01.mzXML	18224	MSGF_PLUS	https://proteomics2.ucsd.edu/ProteoSAFe/status.jsp?task=d8d208c963564bbfa8501b7da309596e	Prostate
3	scan=18446	d8d208c963564bbfa8501b7da309596e	MSV000079514	FSLESLGISSLQTSDHGTVQPGETIQSQIK	36365544	MassIVE-KB (in vivo)	f.MSV000079514/ccms_peak/RAW/Prostate/LTQ-Orbitrap Elite/61/Adult_Prostate_bRP_Elite_61_f01.mzXML	18446	MSGF_PLUS	https://proteomics2.ucsd.edu/ProteoSAFe/status.jsp?task=d8d208c963564bbfa8501b7da309596e	Prostate
3	scan=18303	d8d208c963564bbfa8501b7da309596e	MSV000079514	FSLESLGISSLQTSDHGTVQPGETIQSQIK	36365552	MassIVE-KB (in vivo)	f.MSV000079514/ccms_peak/RAW/Prostate/LTQ-Orbitrap Elite/61/Adult_Prostate_bRP_Elite_61_f01.mzXML	18303	MSGF_PLUS	https://proteomics2.ucsd.edu/ProteoSAFe/status.jsp?task=d8d208c963564bbfa8501b7da309596e	Prostate
3	scan=11891	d8d208c963564bbfa8501b7da309596e	MSV000079514	LVLNQPLQSYHQLK	16199168	MassIVE-KB (in vivo)	f.MSV000079514/ccms_peak/RAW/Prostate/LTQ-Orbitrap Elite/61/Adult_Prostate_bRP_Elite_61_f01.mzXML	11891	MSGF_PLUS	https://proteomics2.ucsd.edu/ProteoSAFe/status.jsp?task=d8d208c963564bbfa8501b7da309596e	Prostate
2	scan=11901	d8d208c963564bbfa8501b7da309596e	MSV000079514	LVLNQPLQSYHQLK	752670	MassIVE-KB (in vivo)	f.MSV000079514/ccms_peak/RAW/Prostate/LTQ-Orbitrap Elite/61/Adult_Prostate_bRP_Elite_61_f01.mzXML	11901	MSGF_PLUS	https://proteomics2.ucsd.edu/ProteoSAFe/status.jsp?task=d8d208c963564bbfa8501b7da309596e	Prostate
2	scan=12046	d8d208c963564bbfa8501b7da309596e	MSV000079514	LVLNQPLQSYHQLK	752688	MassIVE-KB (in vivo)	f.MSV000079514/ccms_peak/RAW/Prostate/LTQ-Orbitrap Elite/61/Adult_Prostate_bRP_Elite_61_f01.mzXML	12046	MSGF_PLUS	https://proteomics2.ucsd.edu/ProteoSAFe/status.jsp?task=d8d208c963564bbfa8501b7da309596e	Prostate
2	scan=15037	d8d208c963564bbfa8501b7da309596e	MSV000079514	WTGSAPILQQYYNTK	4717986	MassIVE-KB (in vivo)	f.MSV000079514/ccms_peak/RAW/Prostate/LTQ-Orbitrap Elite/61/Adult_Prostate_bRP_Elite_61_f01.mzXML	15037	MSGF_PLUS	https://proteomics2.ucsd.edu/ProteoSAFe/status.jsp?task=d8d208c963564bbfa8501b7da309596e	Prostate
2	scan=14909	d8d208c963564bbfa8501b7da309596e	MSV000079514	WTGSAPILQQYYNTK	4717993	MassIVE-KB (in vivo)	f.MSV000079514/ccms_peak/RAW/Prostate/LTQ-Orbitrap Elite/61/Adult_Prostate_bRP_Elite_61_f01.mzXML	14909	MSGF_PLUS	https://proteomics2.ucsd.edu/ProteoSAFe/status.jsp?task=d8d208c963564bbfa8501b7da309596e	Prostate
2	scan=14785	d8d208c963564bbfa8501b7da309596e	MSV000079514	WTGSAPILQQYYNTK	4717994	MassIVE-KB (in vivo)	f.MSV000079514/ccms_peak/RAW/Prostate/LTQ-Orbitrap Elite/61/Adult_Prostate_bRP_Elite_61_f01.mzXML	14785	MSGF_PLUS	https://proteomics2.ucsd.edu/ProteoSAFe/status.jsp?task=d8d208c963564bbfa8501b7da309596e	Prostate
3	scan=14989	d8d208c963564bbfa8501b7da309596e	MSV000079514	WTGSAPILQQYYNTK	15416044	MassIVE-KB (in vivo)	f.MSV000079514/ccms_peak/RAW/Prostate/LTQ-Orbitrap Elite/61/Adult_Prostate_bRP_Elite_61_f01.mzXML	14989	MSGF_PLUS	https://proteomics2.ucsd.edu/ProteoSAFe/status.jsp?task=d8d208c963564bbfa8501b7da309596e	Prostate
3	scan=14864	d8d208c963564bbfa8501b7da309596e	MSV000079514	WTGSAPILQQYYNTK	15416045	MassIVE-KB (in vivo)	f.MSV000079514/ccms_peak/RAW/Prostate/LTQ-Orbitrap Elite/61/Adult_Prostate_bRP_Elite_61_f01.mzXML	14864	MSGF_PLUS	https://proteomics2.ucsd.edu/ProteoSAFe/status.jsp?task=d8d208c963564bbfa8501b7da309596e	Prostate
2	scan=18669	d8d208c963564bbfa8501b7da309596e	MSV000079514	-17.027QVMDHAFLLLSSER	32423897	MassIVE-KB (in vivo)	f.MSV000079514/ccms_peak/RAW/Prostate/LTQ-Orbitrap Elite/61/Adult_Prostate_bRP_Elite_61_f01.mzXML	18669	MSGF_PLUS	https://proteomics2.ucsd.edu/ProteoSAFe/status.jsp?task=d8d208c963564bbfa8501b7da309596e	Prostate
3	scan=10488	d8d208c963564bbfa8501b7da309596e	MSV000079514	EYILN+0.984DTGC+57.021HYVGAAR	44019378	MassIVE-KB (in vivo)	f.MSV000079514/ccms_peak/RAW/Prostate/LTQ-Orbitrap Elite/61/Adult_Prostate_bRP_Elite_61_f02.mzXML	10488	MSGF_PLUS	https://proteomics2.ucsd.edu/ProteoSAFe/status.jsp?task=d8d208c963564bbfa8501b7da309596e	Prostate
2	scan=13110	d8d208c963564bbfa8501b7da309596e	MSV000079514	TSQIQ+0.984GQVSEVTLTLDSK	22526465	MassIVE-KB (in vivo)	f.MSV000079514/ccms_peak/RAW/Prostate/LTQ-Orbitrap Elite/61/Adult_Prostate_bRP_Elite_61_f02.mzXML	13110	MSGF_PLUS	https://proteomics2.ucsd.edu/ProteoSAFe/status.jsp?task=d8d208c963564bbfa8501b7da309596e	Prostate
4	scan=17650	d8d208c963564bbfa8501b7da309596e	MSV000079514	FSLESLGISSLQTSDHGTVQPGETIQSQIK	6322317	MassIVE-KB (in vivo)	f.MSV000079514/ccms_peak/RAW/Prostate/LTQ-Orbitrap Elite/61/Adult_Prostate_bRP_Elite_61_f02.mzXML	17650	MSGF_PLUS	https://proteomics2.ucsd.edu/ProteoSAFe/status.jsp?task=d8d208c963564bbfa8501b7da309596e	Prostate
4	scan=17485	d8d208c963564bbfa8501b7da309596e	MSV000079514	FSLESLGISSLQTSDHGTVQPGETIQSQIK	6322318	MassIVE-KB (in vivo)	f.MSV000079514/ccms_peak/RAW/Prostate/LTQ-Orbitrap Elite/61/Adult_Prostate_bRP_Elite_61_f02.mzXML	17485	MSGF_PLUS	https://proteomics2.ucsd.edu/ProteoSAFe/status.jsp?task=d8d208c963564bbfa8501b7da309596e	Prostate
3	scan=17386	d8d208c963564bbfa8501b7da309596e	MSV000079514	FSLESLGISSLQTSDHGTVQPGETIQSQIK	36365546	MassIVE-KB (in vivo)	f.MSV000079514/ccms_peak/RAW/Prostate/LTQ-Orbitrap Elite/61/Adult_Prostate_bRP_Elite_61_f02.mzXML	17386	MSGF_PLUS	https://proteomics2.ucsd.edu/ProteoSAFe/status.jsp?task=d8d208c963564bbfa8501b7da309596e	Prostate
3	scan=17274	d8d208c963564bbfa8501b7da309596e	MSV000079514	FSLESLGISSLQTSDHGTVQPGETIQSQIK	36365548	MassIVE-KB (in vivo)	f.MSV000079514/ccms_peak/RAW/Prostate/LTQ-Orbitrap Elite/61/Adult_Prostate_bRP_Elite_61_f02.mzXML	17274	MSGF_PLUS	https://proteomics2.ucsd.edu/ProteoSAFe/status.jsp?task=d8d208c963564bbfa8501b7da309596e	Prostate
3	scan=18066	d8d208c963564bbfa8501b7da309596e	MSV000079514	FSLESLGISSLQTSDHGTVQPGETIQSQIK	36365551	MassIVE-KB (in vivo)	f.MSV000079514/ccms_peak/RAW/Prostate/LTQ-Orbitrap Elite/61/Adult_Prostate_bRP_Elite_61_f02.mzXML	18066	MSGF_PLUS	https://proteomics2.ucsd.edu/ProteoSAFe/status.jsp?task=d8d208c963564bbfa8501b7da309596e	Prostate
3	scan=17514	d8d208c963564bbfa8501b7da309596e	MSV000079514	FSLESLGISSLQTSDHGTVQPGETIQSQIK	36365556	MassIVE-KB (in vivo)	f.MSV000079514/ccms_peak/RAW/Prostate/LTQ-Orbitrap Elite/61/Adult_Prostate_bRP_Elite_61_f02.mzXML	17514	MSGF_PLUS	https://proteomics2.ucsd.edu/ProteoSAFe/status.jsp?task=d8d208c963564bbfa8501b7da309596e	Prostate
3	scan=17642	d8d208c963564bbfa8501b7da309596e	MSV000079514	FSLESLGISSLQTSDHGTVQPGETIQSQIK	36365558	MassIVE-KB (in vivo)	f.MSV000079514/ccms_peak/RAW/Prostate/LTQ-Orbitrap Elite/61/Adult_Prostate_bRP_Elite_61_f02.mzXML	17642	MSGF_PLUS	https://proteomics2.ucsd.edu/ProteoSAFe/status.jsp?task=d8d208c963564bbfa8501b7da309596e	Prostate
2	scan=14180	d8d208c963564bbfa8501b7da309596e	MSV000079514	WTGSAPILQQYYNTK	4718016	MassIVE-KB (in vivo)	f.MSV000079514/ccms_peak/RAW/Prostate/LTQ-Orbitrap Elite/61/Adult_Prostate_bRP_Elite_61_f02.mzXML	14180	MSGF_PLUS	https://proteomics2.ucsd.edu/ProteoSAFe/status.jsp?task=d8d208c963564bbfa8501b7da309596e	Prostate
3	scan=7837	d8d208c963564bbfa8501b7da309596e	MSV000079514	KEYILNDTGC+57.021HYVGAAR	37291903	MassIVE-KB (in vivo)	f.MSV000079514/ccms_peak/RAW/Prostate/LTQ-Orbitrap Elite/61/Adult_Prostate_bRP_Elite_61_f03.mzXML	7837	MSGF_PLUS	https://proteomics2.ucsd.edu/ProteoSAFe/status.jsp?task=d8d208c963564bbfa8501b7da309596e	Prostate
2	scan=9789	d8d208c963564bbfa8501b7da309596e	MSV000079514	EYILNDTGC+57.021HYVGAAR	92090	MassIVE-KB (in vivo)	f.MSV000079514/ccms_peak/RAW/Prostate/LTQ-Orbitrap Elite/61/Adult_Prostate_bRP_Elite_61_f03.mzXML	9789	MSGF_PLUS	https://proteomics2.ucsd.edu/ProteoSAFe/status.jsp?task=d8d208c963564bbfa8501b7da309596e	Prostate
3	scan=9778	d8d208c963564bbfa8501b7da309596e	MSV000079514	EYILNDTGC+57.021HYVGAAR	17891549	MassIVE-KB (in vivo)	f.MSV000079514/ccms_peak/RAW/Prostate/LTQ-Orbitrap Elite/61/Adult_Prostate_bRP_Elite_61_f03.mzXML	9778	MSGF_PLUS	https://proteomics2.ucsd.edu/ProteoSAFe/status.jsp?task=d8d208c963564bbfa8501b7da309596e	Prostate
2	scan=16320	d8d208c963564bbfa8501b7da309596e	MSV000079514	TSQIQGQ+0.984VSEVTLTLDSK	19264167	MassIVE-KB (in vivo)	f.MSV000079514/ccms_peak/RAW/Prostate/LTQ-Orbitrap Elite/61/Adult_Prostate_bRP_Elite_61_f03.mzXML	16320	MSGF_PLUS	https://proteomics2.ucsd.edu/ProteoSAFe/status.jsp?task=d8d208c963564bbfa8501b7da309596e	Prostate
3	scan=17869	d8d208c963564bbfa8501b7da309596e	MSV000079514	FSLESLGISSLQTSDHGTVQPGETIQSQIK	36365559	MassIVE-KB (in vivo)	f.MSV000079514/ccms_peak/RAW/Prostate/LTQ-Orbitrap Elite/61/Adult_Prostate_bRP_Elite_61_f03.mzXML	17869	MSGF_PLUS	https://proteomics2.ucsd.edu/ProteoSAFe/status.jsp?task=d8d208c963564bbfa8501b7da309596e	Prostate
3	scan=11456	d8d208c963564bbfa8501b7da309596e	MSV000079514	LVLNQPLQSYHQLK	16199192	MassIVE-KB (in vivo)	f.MSV000079514/ccms_peak/RAW/Prostate/LTQ-Orbitrap Elite/61/Adult_Prostate_bRP_Elite_61_f03.mzXML	11456	MSGF_PLUS	https://proteomics2.ucsd.edu/ProteoSAFe/status.jsp?task=d8d208c963564bbfa8501b7da309596e	Prostate
4	scan=13080	d8d208c963564bbfa8501b7da309596e	MSV000079514	EDM+15.995VFMPDEDERKEYILNDTGC+57.021HYVGAAR	652064	MassIVE-KB (in vivo)	f.MSV000079514/ccms_peak/RAW/Prostate/LTQ-Orbitrap Elite/61/Adult_Prostate_bRP_Elite_61_f03.mzXML	13080	MSGF_PLUS	https://proteomics2.ucsd.edu/ProteoSAFe/status.jsp?task=d8d208c963564bbfa8501b7da309596e	Prostate
4	scan=14128	d8d208c963564bbfa8501b7da309596e	MSV000079514	EDMVFMPDEDERKEYILNDTGC+57.021HYVGAAR	1835228	MassIVE-KB (in vivo)	f.MSV000079514/ccms_peak/RAW/Prostate/LTQ-Orbitrap Elite/61/Adult_Prostate_bRP_Elite_61_f03.mzXML	14128	MSGF_PLUS	https://proteomics2.ucsd.edu/ProteoSAFe/status.jsp?task=d8d208c963564bbfa8501b7da309596e	Prostate
2	scan=14563	d8d208c963564bbfa8501b7da309596e	MSV000079514	WTGSAPILQQYYNTK	4717987	MassIVE-KB (in vivo)	f.MSV000079514/ccms_peak/RAW/Prostate/LTQ-Orbitrap Elite/61/Adult_Prostate_bRP_Elite_61_f03.mzXML	14563	MSGF_PLUS	https://proteomics2.ucsd.edu/ProteoSAFe/status.jsp?task=d8d208c963564bbfa8501b7da309596e	Prostate
3	scan=11502	d8d208c963564bbfa8501b7da309596e	MSV000079514	TPSDHYN+0.984WQATLQNESGK	42709158	MassIVE-KB (in vivo)	f.MSV000079514/ccms_peak/RAW/Prostate/LTQ-Orbitrap Elite/61/Adult_Prostate_bRP_Elite_61_f03.mzXML	11502	MSGF_PLUS	https://proteomics2.ucsd.edu/ProteoSAFe/status.jsp?task=d8d208c963564bbfa8501b7da309596e	Prostate
3	scan=7692	d8d208c963564bbfa8501b7da309596e	MSV000079514	KEYILNDTGC+57.021HYVGAAR	37291901	MassIVE-KB (in vivo)	f.MSV000079514/ccms_peak/RAW/Prostate/LTQ-Orbitrap Elite/61/Adult_Prostate_bRP_Elite_61_f04.mzXML	7692	MSGF_PLUS	https://proteomics2.ucsd.edu/ProteoSAFe/status.jsp?task=d8d208c963564bbfa8501b7da309596e	Prostate
2	scan=7693	d8d208c963564bbfa8501b7da309596e	MSV000079514	KEYILNDTGC+57.021HYVGAAR	25393253	MassIVE-KB (in vivo)	f.MSV000079514/ccms_peak/RAW/Prostate/LTQ-Orbitrap Elite/61/Adult_Prostate_bRP_Elite_61_f04.mzXML	7693	MSGF_PLUS	https://proteomics2.ucsd.edu/ProteoSAFe/status.jsp?task=d8d208c963564bbfa8501b7da309596e	Prostate
2	scan=12806	d8d208c963564bbfa8501b7da309596e	MSV000079514	+43.006EYILNDTGC+57.021HYVGAAR	35690693	MassIVE-KB (in vivo)	f.MSV000079514/ccms_peak/RAW/Prostate/LTQ-Orbitrap Elite/61/Adult_Prostate_bRP_Elite_61_f04.mzXML	12806	MSGF_PLUS	https://proteomics2.ucsd.edu/ProteoSAFe/status.jsp?task=d8d208c963564bbfa8501b7da309596e	Prostate
2	scan=9454	d8d208c963564bbfa8501b7da309596e	MSV000079514	EYILNDTGC+57.021HYVGAAR	92087	MassIVE-KB (in vivo)	f.MSV000079514/ccms_peak/RAW/Prostate/LTQ-Orbitrap Elite/61/Adult_Prostate_bRP_Elite_61_f04.mzXML	9454	MSGF_PLUS	https://proteomics2.ucsd.edu/ProteoSAFe/status.jsp?task=d8d208c963564bbfa8501b7da309596e	Prostate
2	scan=9315	d8d208c963564bbfa8501b7da309596e	MSV000079514	EYILNDTGC+57.021HYVGAAR	92094	MassIVE-KB (in vivo)	f.MSV000079514/ccms_peak/RAW/Prostate/LTQ-Orbitrap Elite/61/Adult_Prostate_bRP_Elite_61_f04.mzXML	9315	MSGF_PLUS	https://proteomics2.ucsd.edu/ProteoSAFe/status.jsp?task=d8d208c963564bbfa8501b7da309596e	Prostate
3	scan=9453	d8d208c963564bbfa8501b7da309596e	MSV000079514	EYILNDTGC+57.021HYVGAAR	17891512	MassIVE-KB (in vivo)	f.MSV000079514/ccms_peak/RAW/Prostate/LTQ-Orbitrap Elite/61/Adult_Prostate_bRP_Elite_61_f04.mzXML	9453	MSGF_PLUS	https://proteomics2.ucsd.edu/ProteoSAFe/status.jsp?task=d8d208c963564bbfa8501b7da309596e	Prostate
3	scan=9312	d8d208c963564bbfa8501b7da309596e	MSV000079514	EYILNDTGC+57.021HYVGAAR	17891516	MassIVE-KB (in vivo)	f.MSV000079514/ccms_peak/RAW/Prostate/LTQ-Orbitrap Elite/61/Adult_Prostate_bRP_Elite_61_f04.mzXML	9312	MSGF_PLUS	https://proteomics2.ucsd.edu/ProteoSAFe/status.jsp?task=d8d208c963564bbfa8501b7da309596e	Prostate
2	scan=14497	d8d208c963564bbfa8501b7da309596e	MSV000079514	WTGSAPILQQYYNTK	4718024	MassIVE-KB (in vivo)	f.MSV000079514/ccms_peak/RAW/Prostate/LTQ-Orbitrap Elite/61/Adult_Prostate_bRP_Elite_61_f04.mzXML	14497	MSGF_PLUS	https://proteomics2.ucsd.edu/ProteoSAFe/status.jsp?task=d8d208c963564bbfa8501b7da309596e	Prostate
3	scan=10328	d8d208c963564bbfa8501b7da309596e	MSV000079514	TPSDHYNWQATLQN+0.984ESGK	20444250	MassIVE-KB (in vivo)	f.MSV000079514/ccms_peak/RAW/Prostate/LTQ-Orbitrap Elite/61/Adult_Prostate_bRP_Elite_61_f04.mzXML	10328	MSGF_PLUS	https://proteomics2.ucsd.edu/ProteoSAFe/status.jsp?task=d8d208c963564bbfa8501b7da309596e	Prostate
2	scan=14418	d8d208c963564bbfa8501b7da309596e	MSV000079514	TSQ+0.984IQGQVSEVTLTLDSK	7079007	MassIVE-KB (in vivo)	f.MSV000079514/ccms_peak/RAW/Prostate/LTQ-Orbitrap Elite/61/Adult_Prostate_bRP_Elite_61_f05.mzXML	14418	MSGF_PLUS	https://proteomics2.ucsd.edu/ProteoSAFe/status.jsp?task=d8d208c963564bbfa8501b7da309596e	Prostate
2	scan=14567	d8d208c963564bbfa8501b7da309596e	MSV000079514	TSQ+0.984IQGQVSEVTLTLDSK	7079008	MassIVE-KB (in vivo)	f.MSV000079514/ccms_peak/RAW/Prostate/LTQ-Orbitrap Elite/61/Adult_Prostate_bRP_Elite_61_f05.mzXML	14567	MSGF_PLUS	https://proteomics2.ucsd.edu/ProteoSAFe/status.jsp?task=d8d208c963564bbfa8501b7da309596e	Prostate
2	scan=10910	d8d208c963564bbfa8501b7da309596e	MSV000079514	EVTVAVTSSPN+0.984AILGK	26831954	MassIVE-KB (in vivo)	f.MSV000079514/ccms_peak/RAW/Prostate/LTQ-Orbitrap Elite/61/Adult_Prostate_bRP_Elite_61_f05.mzXML	10910	MSGF_PLUS	https://proteomics2.ucsd.edu/ProteoSAFe/status.jsp?task=d8d208c963564bbfa8501b7da309596e	Prostate
3	scan=13427	d8d208c963564bbfa8501b7da309596e	MSV000079514	M+15.995VNGQEELHVISMETTSIGK	17390676	MassIVE-KB (in vivo)	f.MSV000079514/ccms_peak/RAW/Prostate/LTQ-Orbitrap Elite/61/Adult_Prostate_bRP_Elite_61_f06.mzXML	13427	MSGF_PLUS	https://proteomics2.ucsd.edu/ProteoSAFe/status.jsp?task=d8d208c963564bbfa8501b7da309596e	Prostate
3	scan=13224	d8d208c963564bbfa8501b7da309596e	MSV000079514	MVNGQEELHVISM+15.995ETTSIGK	27527759	MassIVE-KB (in vivo)	f.MSV000079514/ccms_peak/RAW/Prostate/LTQ-Orbitrap Elite/61/Adult_Prostate_bRP_Elite_61_f06.mzXML	13224	MSGF_PLUS	https://proteomics2.ucsd.edu/ProteoSAFe/status.jsp?task=d8d208c963564bbfa8501b7da309596e	Prostate
2	scan=13229	d8d208c963564bbfa8501b7da309596e	MSV000079514	TSQIQGQVSEVTLTLDSK	547268	MassIVE-KB (in vivo)	f.MSV000079514/ccms_peak/RAW/Prostate/LTQ-Orbitrap Elite/61/Adult_Prostate_bRP_Elite_61_f06.mzXML	13229	MSGF_PLUS	https://proteomics2.ucsd.edu/ProteoSAFe/status.jsp?task=d8d208c963564bbfa8501b7da309596e	Prostate
2	scan=17125	d8d208c963564bbfa8501b7da309596e	MSV000079514	TSQIQGQVSEVTLTLDSK	547285	MassIVE-KB (in vivo)	f.MSV000079514/ccms_peak/RAW/Prostate/LTQ-Orbitrap Elite/61/Adult_Prostate_bRP_Elite_61_f06.mzXML	17125	MSGF_PLUS	https://proteomics2.ucsd.edu/ProteoSAFe/status.jsp?task=d8d208c963564bbfa8501b7da309596e	Prostate
2	scan=9831	d8d208c963564bbfa8501b7da309596e	MSV000079514	TPSDHYNWQATLQNESGK	38590400	MassIVE-KB (in vivo)	f.MSV000079514/ccms_peak/RAW/Prostate/LTQ-Orbitrap Elite/61/Adult_Prostate_bRP_Elite_61_f06.mzXML	9831	MSGF_PLUS	https://proteomics2.ucsd.edu/ProteoSAFe/status.jsp?task=d8d208c963564bbfa8501b7da309596e	Prostate
2	scan=9703	d8d208c963564bbfa8501b7da309596e	MSV000079514	TPSDHYNWQATLQNESGK	38590402	MassIVE-KB (in vivo)	f.MSV000079514/ccms_peak/RAW/Prostate/LTQ-Orbitrap Elite/61/Adult_Prostate_bRP_Elite_61_f06.mzXML	9703	MSGF_PLUS	https://proteomics2.ucsd.edu/ProteoSAFe/status.jsp?task=d8d208c963564bbfa8501b7da309596e	Prostate
3	scan=9960	d8d208c963564bbfa8501b7da309596e	MSV000079514	TPSDHYNWQATLQNESGK	7681667	MassIVE-KB (in vivo)	f.MSV000079514/ccms_peak/RAW/Prostate/LTQ-Orbitrap Elite/61/Adult_Prostate_bRP_Elite_61_f06.mzXML	9960	MSGF_PLUS	https://proteomics2.ucsd.edu/ProteoSAFe/status.jsp?task=d8d208c963564bbfa8501b7da309596e	Prostate
3	scan=9574	d8d208c963564bbfa8501b7da309596e	MSV000079514	TPSDHYNWQATLQNESGK	7681673	MassIVE-KB (in vivo)	f.MSV000079514/ccms_peak/RAW/Prostate/LTQ-Orbitrap Elite/61/Adult_Prostate_bRP_Elite_61_f06.mzXML	9574	MSGF_PLUS	https://proteomics2.ucsd.edu/ProteoSAFe/status.jsp?task=d8d208c963564bbfa8501b7da309596e	Prostate
3	scan=9702	d8d208c963564bbfa8501b7da309596e	MSV000079514	TPSDHYNWQATLQNESGK	7681674	MassIVE-KB (in vivo)	f.MSV000079514/ccms_peak/RAW/Prostate/LTQ-Orbitrap Elite/61/Adult_Prostate_bRP_Elite_61_f06.mzXML	9702	MSGF_PLUS	https://proteomics2.ucsd.edu/ProteoSAFe/status.jsp?task=d8d208c963564bbfa8501b7da309596e	Prostate
2	scan=8780	d8d208c963564bbfa8501b7da309596e	MSV000079514	LEFSTGPNPSIAK	23016557	MassIVE-KB (in vivo)	f.MSV000079514/ccms_peak/RAW/Prostate/LTQ-Orbitrap Elite/61/Adult_Prostate_bRP_Elite_61_f06.mzXML	8780	MSGF_PLUS	https://proteomics2.ucsd.edu/ProteoSAFe/status.jsp?task=d8d208c963564bbfa8501b7da309596e	Prostate
2	scan=15126	d8d208c963564bbfa8501b7da309596e	MSV000079514	MVNGQ+0.984EELHVISMETTSIGK	1655484	MassIVE-KB (in vivo)	f.MSV000079514/ccms_peak/RAW/Prostate/LTQ-Orbitrap Elite/61/Adult_Prostate_bRP_Elite_61_f07.mzXML	15126	MSGF_PLUS	https://proteomics2.ucsd.edu/ProteoSAFe/status.jsp?task=d8d208c963564bbfa8501b7da309596e	Prostate
3	scan=15332	d8d208c963564bbfa8501b7da309596e	MSV000079514	MVNGQ+0.984EELHVISMETTSIGK	7006675	MassIVE-KB (in vivo)	f.MSV000079514/ccms_peak/RAW/Prostate/LTQ-Orbitrap Elite/61/Adult_Prostate_bRP_Elite_61_f07.mzXML	15332	MSGF_PLUS	https://proteomics2.ucsd.edu/ProteoSAFe/status.jsp?task=d8d208c963564bbfa8501b7da309596e	Prostate
2	scan=15254	d8d208c963564bbfa8501b7da309596e	MSV000079514	MVN+0.984GQEELHVISMETTSIGK	36750176	MassIVE-KB (in vivo)	f.MSV000079514/ccms_peak/RAW/Prostate/LTQ-Orbitrap Elite/61/Adult_Prostate_bRP_Elite_61_f07.mzXML	15254	MSGF_PLUS	https://proteomics2.ucsd.edu/ProteoSAFe/status.jsp?task=d8d208c963564bbfa8501b7da309596e	Prostate
3	scan=16368	d8d208c963564bbfa8501b7da309596e	MSV000079514	MVN+0.984GQEELHVISMETTSIGK	27819303	MassIVE-KB (in vivo)	f.MSV000079514/ccms_peak/RAW/Prostate/LTQ-Orbitrap Elite/61/Adult_Prostate_bRP_Elite_61_f07.mzXML	16368	MSGF_PLUS	https://proteomics2.ucsd.edu/ProteoSAFe/status.jsp?task=d8d208c963564bbfa8501b7da309596e	Prostate
3	scan=14112	d8d208c963564bbfa8501b7da309596e	MSV000079514	MVN+0.984GQEELHVISMETTSIGK	27819307	MassIVE-KB (in vivo)	f.MSV000079514/ccms_peak/RAW/Prostate/LTQ-Orbitrap Elite/61/Adult_Prostate_bRP_Elite_61_f07.mzXML	14112	MSGF_PLUS	https://proteomics2.ucsd.edu/ProteoSAFe/status.jsp?task=d8d208c963564bbfa8501b7da309596e	Prostate
3	scan=15759	d8d208c963564bbfa8501b7da309596e	MSV000079514	MVN+0.984GQEELHVISMETTSIGK	27819312	MassIVE-KB (in vivo)	f.MSV000079514/ccms_peak/RAW/Prostate/LTQ-Orbitrap Elite/61/Adult_Prostate_bRP_Elite_61_f07.mzXML	15759	MSGF_PLUS	https://proteomics2.ucsd.edu/ProteoSAFe/status.jsp?task=d8d208c963564bbfa8501b7da309596e	Prostate
3	scan=15219	d8d208c963564bbfa8501b7da309596e	MSV000079514	MVN+0.984GQEELHVISMETTSIGK	27819313	MassIVE-KB (in vivo)	f.MSV000079514/ccms_peak/RAW/Prostate/LTQ-Orbitrap Elite/61/Adult_Prostate_bRP_Elite_61_f07.mzXML	15219	MSGF_PLUS	https://proteomics2.ucsd.edu/ProteoSAFe/status.jsp?task=d8d208c963564bbfa8501b7da309596e	Prostate
3	scan=15606	d8d208c963564bbfa8501b7da309596e	MSV000079514	MVN+0.984GQEELHVISMETTSIGK	27819314	MassIVE-KB (in vivo)	f.MSV000079514/ccms_peak/RAW/Prostate/LTQ-Orbitrap Elite/61/Adult_Prostate_bRP_Elite_61_f07.mzXML	15606	MSGF_PLUS	https://proteomics2.ucsd.edu/ProteoSAFe/status.jsp?task=d8d208c963564bbfa8501b7da309596e	Prostate
3	scan=15463	d8d208c963564bbfa8501b7da309596e	MSV000079514	MVN+0.984GQEELHVISMETTSIGK	27819316	MassIVE-KB (in vivo)	f.MSV000079514/ccms_peak/RAW/Prostate/LTQ-Orbitrap Elite/61/Adult_Prostate_bRP_Elite_61_f07.mzXML	15463	MSGF_PLUS	https://proteomics2.ucsd.edu/ProteoSAFe/status.jsp?task=d8d208c963564bbfa8501b7da309596e	Prostate
3	scan=16081	d8d208c963564bbfa8501b7da309596e	MSV000079514	MVN+0.984GQEELHVISMETTSIGK	27819317	MassIVE-KB (in vivo)	f.MSV000079514/ccms_peak/RAW/Prostate/LTQ-Orbitrap Elite/61/Adult_Prostate_bRP_Elite_61_f07.mzXML	16081	MSGF_PLUS	https://proteomics2.ucsd.edu/ProteoSAFe/status.jsp?task=d8d208c963564bbfa8501b7da309596e	Prostate
3	scan=17696	d8d208c963564bbfa8501b7da309596e	MSV000079514	MVN+0.984GQEELHVISMETTSIGK	27819321	MassIVE-KB (in vivo)	f.MSV000079514/ccms_peak/RAW/Prostate/LTQ-Orbitrap Elite/61/Adult_Prostate_bRP_Elite_61_f07.mzXML	17696	MSGF_PLUS	https://proteomics2.ucsd.edu/ProteoSAFe/status.jsp?task=d8d208c963564bbfa8501b7da309596e	Prostate
2	scan=15575	d8d208c963564bbfa8501b7da309596e	MSV000079514	TSQIQGQVSEVTLTLDSK	547261	MassIVE-KB (in vivo)	f.MSV000079514/ccms_peak/RAW/Prostate/LTQ-Orbitrap Elite/61/Adult_Prostate_bRP_Elite_61_f07.mzXML	15575	MSGF_PLUS	https://proteomics2.ucsd.edu/ProteoSAFe/status.jsp?task=d8d208c963564bbfa8501b7da309596e	Prostate
2	scan=13659	d8d208c963564bbfa8501b7da309596e	MSV000079514	TSQIQGQVSEVTLTLDSK	547265	MassIVE-KB (in vivo)	f.MSV000079514/ccms_peak/RAW/Prostate/LTQ-Orbitrap Elite/61/Adult_Prostate_bRP_Elite_61_f07.mzXML	13659	MSGF_PLUS	https://proteomics2.ucsd.edu/ProteoSAFe/status.jsp?task=d8d208c963564bbfa8501b7da309596e	Prostate
2	scan=16662	d8d208c963564bbfa8501b7da309596e	MSV000079514	TSQIQGQVSEVTLTLDSK	547274	MassIVE-KB (in vivo)	f.MSV000079514/ccms_peak/RAW/Prostate/LTQ-Orbitrap Elite/61/Adult_Prostate_bRP_Elite_61_f07.mzXML	16662	MSGF_PLUS	https://proteomics2.ucsd.edu/ProteoSAFe/status.jsp?task=d8d208c963564bbfa8501b7da309596e	Prostate
2	scan=17146	d8d208c963564bbfa8501b7da309596e	MSV000079514	TSQIQGQVSEVTLTLDSK	547279	MassIVE-KB (in vivo)	f.MSV000079514/ccms_peak/RAW/Prostate/LTQ-Orbitrap Elite/61/Adult_Prostate_bRP_Elite_61_f07.mzXML	17146	MSGF_PLUS	https://proteomics2.ucsd.edu/ProteoSAFe/status.jsp?task=d8d208c963564bbfa8501b7da309596e	Prostate
2	scan=15833	d8d208c963564bbfa8501b7da309596e	MSV000079514	TSQIQGQVSEVTLTLDSK	547280	MassIVE-KB (in vivo)	f.MSV000079514/ccms_peak/RAW/Prostate/LTQ-Orbitrap Elite/61/Adult_Prostate_bRP_Elite_61_f07.mzXML	15833	MSGF_PLUS	https://proteomics2.ucsd.edu/ProteoSAFe/status.jsp?task=d8d208c963564bbfa8501b7da309596e	Prostate
2	scan=17651	d8d208c963564bbfa8501b7da309596e	MSV000079514	TSQIQGQVSEVTLTLDSK	547282	MassIVE-KB (in vivo)	f.MSV000079514/ccms_peak/RAW/Prostate/LTQ-Orbitrap Elite/61/Adult_Prostate_bRP_Elite_61_f07.mzXML	17651	MSGF_PLUS	https://proteomics2.ucsd.edu/ProteoSAFe/status.jsp?task=d8d208c963564bbfa8501b7da309596e	Prostate
2	scan=15702	d8d208c963564bbfa8501b7da309596e	MSV000079514	TSQIQGQVSEVTLTLDSK	547290	MassIVE-KB (in vivo)	f.MSV000079514/ccms_peak/RAW/Prostate/LTQ-Orbitrap Elite/61/Adult_Prostate_bRP_Elite_61_f07.mzXML	15702	MSGF_PLUS	https://proteomics2.ucsd.edu/ProteoSAFe/status.jsp?task=d8d208c963564bbfa8501b7da309596e	Prostate
2	scan=16902	d8d208c963564bbfa8501b7da309596e	MSV000079514	TSQIQGQVSEVTLTLDSK	547293	MassIVE-KB (in vivo)	f.MSV000079514/ccms_peak/RAW/Prostate/LTQ-Orbitrap Elite/61/Adult_Prostate_bRP_Elite_61_f07.mzXML	16902	MSGF_PLUS	https://proteomics2.ucsd.edu/ProteoSAFe/status.jsp?task=d8d208c963564bbfa8501b7da309596e	Prostate
2	scan=14635	d8d208c963564bbfa8501b7da309596e	MSV000079514	TSQIQGQVSEVTLTLDSK	547295	MassIVE-KB (in vivo)	f.MSV000079514/ccms_peak/RAW/Prostate/LTQ-Orbitrap Elite/61/Adult_Prostate_bRP_Elite_61_f07.mzXML	14635	MSGF_PLUS	https://proteomics2.ucsd.edu/ProteoSAFe/status.jsp?task=d8d208c963564bbfa8501b7da309596e	Prostate
2	scan=16548	d8d208c963564bbfa8501b7da309596e	MSV000079514	TSQIQGQVSEVTLTLDSK	547298	MassIVE-KB (in vivo)	f.MSV000079514/ccms_peak/RAW/Prostate/LTQ-Orbitrap Elite/61/Adult_Prostate_bRP_Elite_61_f07.mzXML	16548	MSGF_PLUS	https://proteomics2.ucsd.edu/ProteoSAFe/status.jsp?task=d8d208c963564bbfa8501b7da309596e	Prostate
2	scan=14318	d8d208c963564bbfa8501b7da309596e	MSV000079514	TSQIQGQVSEVTLTLDSK	547301	MassIVE-KB (in vivo)	f.MSV000079514/ccms_peak/RAW/Prostate/LTQ-Orbitrap Elite/61/Adult_Prostate_bRP_Elite_61_f07.mzXML	14318	MSGF_PLUS	https://proteomics2.ucsd.edu/ProteoSAFe/status.jsp?task=d8d208c963564bbfa8501b7da309596e	Prostate
2	scan=18343	d8d208c963564bbfa8501b7da309596e	MSV000079514	TSQIQGQVSEVTLTLDSK	547302	MassIVE-KB (in vivo)	f.MSV000079514/ccms_peak/RAW/Prostate/LTQ-Orbitrap Elite/61/Adult_Prostate_bRP_Elite_61_f07.mzXML	18343	MSGF_PLUS	https://proteomics2.ucsd.edu/ProteoSAFe/status.jsp?task=d8d208c963564bbfa8501b7da309596e	Prostate
2	scan=14972	d8d208c963564bbfa8501b7da309596e	MSV000079514	TSQIQGQVSEVTLTLDSK	547303	MassIVE-KB (in vivo)	f.MSV000079514/ccms_peak/RAW/Prostate/LTQ-Orbitrap Elite/61/Adult_Prostate_bRP_Elite_61_f07.mzXML	14972	MSGF_PLUS	https://proteomics2.ucsd.edu/ProteoSAFe/status.jsp?task=d8d208c963564bbfa8501b7da309596e	Prostate
3	scan=16141	d8d208c963564bbfa8501b7da309596e	MSV000079514	TSQIQGQVSEVTLTLDSK	15101491	MassIVE-KB (in vivo)	f.MSV000079514/ccms_peak/RAW/Prostate/LTQ-Orbitrap Elite/61/Adult_Prostate_bRP_Elite_61_f07.mzXML	16141	MSGF_PLUS	https://proteomics2.ucsd.edu/ProteoSAFe/status.jsp?task=d8d208c963564bbfa8501b7da309596e	Prostate
3	scan=15163	d8d208c963564bbfa8501b7da309596e	MSV000079514	TSQIQGQVSEVTLTLDSK	15101492	MassIVE-KB (in vivo)	f.MSV000079514/ccms_peak/RAW/Prostate/LTQ-Orbitrap Elite/61/Adult_Prostate_bRP_Elite_61_f07.mzXML	15163	MSGF_PLUS	https://proteomics2.ucsd.edu/ProteoSAFe/status.jsp?task=d8d208c963564bbfa8501b7da309596e	Prostate
3	scan=16029	d8d208c963564bbfa8501b7da309596e	MSV000079514	TSQIQGQVSEVTLTLDSK	15101493	MassIVE-KB (in vivo)	f.MSV000079514/ccms_peak/RAW/Prostate/LTQ-Orbitrap Elite/61/Adult_Prostate_bRP_Elite_61_f07.mzXML	16029	MSGF_PLUS	https://proteomics2.ucsd.edu/ProteoSAFe/status.jsp?task=d8d208c963564bbfa8501b7da309596e	Prostate
3	scan=16287	d8d208c963564bbfa8501b7da309596e	MSV000079514	TSQIQGQVSEVTLTLDSK	15101499	MassIVE-KB (in vivo)	f.MSV000079514/ccms_peak/RAW/Prostate/LTQ-Orbitrap Elite/61/Adult_Prostate_bRP_Elite_61_f07.mzXML	16287	MSGF_PLUS	https://proteomics2.ucsd.edu/ProteoSAFe/status.jsp?task=d8d208c963564bbfa8501b7da309596e	Prostate
3	scan=16811	d8d208c963564bbfa8501b7da309596e	MSV000079514	TSQIQGQVSEVTLTLDSK	15101500	MassIVE-KB (in vivo)	f.MSV000079514/ccms_peak/RAW/Prostate/LTQ-Orbitrap Elite/61/Adult_Prostate_bRP_Elite_61_f07.mzXML	16811	MSGF_PLUS	https://proteomics2.ucsd.edu/ProteoSAFe/status.jsp?task=d8d208c963564bbfa8501b7da309596e	Prostate
3	scan=15275	d8d208c963564bbfa8501b7da309596e	MSV000079514	TSQIQGQVSEVTLTLDSK	15101502	MassIVE-KB (in vivo)	f.MSV000079514/ccms_peak/RAW/Prostate/LTQ-Orbitrap Elite/61/Adult_Prostate_bRP_Elite_61_f07.mzXML	15275	MSGF_PLUS	https://proteomics2.ucsd.edu/ProteoSAFe/status.jsp?task=d8d208c963564bbfa8501b7da309596e	Prostate
3	scan=14910	d8d208c963564bbfa8501b7da309596e	MSV000079514	TSQIQGQVSEVTLTLDSK	15101505	MassIVE-KB (in vivo)	f.MSV000079514/ccms_peak/RAW/Prostate/LTQ-Orbitrap Elite/61/Adult_Prostate_bRP_Elite_61_f07.mzXML	14910	MSGF_PLUS	https://proteomics2.ucsd.edu/ProteoSAFe/status.jsp?task=d8d208c963564bbfa8501b7da309596e	Prostate
3	scan=16478	d8d208c963564bbfa8501b7da309596e	MSV000079514	TSQIQGQVSEVTLTLDSK	15101507	MassIVE-KB (in vivo)	f.MSV000079514/ccms_peak/RAW/Prostate/LTQ-Orbitrap Elite/61/Adult_Prostate_bRP_Elite_61_f07.mzXML	16478	MSGF_PLUS	https://proteomics2.ucsd.edu/ProteoSAFe/status.jsp?task=d8d208c963564bbfa8501b7da309596e	Prostate
3	scan=13399	d8d208c963564bbfa8501b7da309596e	MSV000079514	TSQIQGQVSEVTLTLDSK	15101508	MassIVE-KB (in vivo)	f.MSV000079514/ccms_peak/RAW/Prostate/LTQ-Orbitrap Elite/61/Adult_Prostate_bRP_Elite_61_f07.mzXML	13399	MSGF_PLUS	https://proteomics2.ucsd.edu/ProteoSAFe/status.jsp?task=d8d208c963564bbfa8501b7da309596e	Prostate
3	scan=15457	d8d208c963564bbfa8501b7da309596e	MSV000079514	TSQIQGQVSEVTLTLDSK	15101510	MassIVE-KB (in vivo)	f.MSV000079514/ccms_peak/RAW/Prostate/LTQ-Orbitrap Elite/61/Adult_Prostate_bRP_Elite_61_f07.mzXML	15457	MSGF_PLUS	https://proteomics2.ucsd.edu/ProteoSAFe/status.jsp?task=d8d208c963564bbfa8501b7da309596e	Prostate
3	scan=13531	d8d208c963564bbfa8501b7da309596e	MSV000079514	TSQIQGQVSEVTLTLDSK	15101513	MassIVE-KB (in vivo)	f.MSV000079514/ccms_peak/RAW/Prostate/LTQ-Orbitrap Elite/61/Adult_Prostate_bRP_Elite_61_f07.mzXML	13531	MSGF_PLUS	https://proteomics2.ucsd.edu/ProteoSAFe/status.jsp?task=d8d208c963564bbfa8501b7da309596e	Prostate
3	scan=15895	d8d208c963564bbfa8501b7da309596e	MSV000079514	TSQIQGQVSEVTLTLDSK	15101515	MassIVE-KB (in vivo)	f.MSV000079514/ccms_peak/RAW/Prostate/LTQ-Orbitrap Elite/61/Adult_Prostate_bRP_Elite_61_f07.mzXML	15895	MSGF_PLUS	https://proteomics2.ucsd.edu/ProteoSAFe/status.jsp?task=d8d208c963564bbfa8501b7da309596e	Prostate
3	scan=16699	d8d208c963564bbfa8501b7da309596e	MSV000079514	TSQIQGQVSEVTLTLDSK	15101516	MassIVE-KB (in vivo)	f.MSV000079514/ccms_peak/RAW/Prostate/LTQ-Orbitrap Elite/61/Adult_Prostate_bRP_Elite_61_f07.mzXML	16699	MSGF_PLUS	https://proteomics2.ucsd.edu/ProteoSAFe/status.jsp?task=d8d208c963564bbfa8501b7da309596e	Prostate
3	scan=18544	d8d208c963564bbfa8501b7da309596e	MSV000079514	TSQIQGQVSEVTLTLDSK	15101520	MassIVE-KB (in vivo)	f.MSV000079514/ccms_peak/RAW/Prostate/LTQ-Orbitrap Elite/61/Adult_Prostate_bRP_Elite_61_f07.mzXML	18544	MSGF_PLUS	https://proteomics2.ucsd.edu/ProteoSAFe/status.jsp?task=d8d208c963564bbfa8501b7da309596e	Prostate
3	scan=17073	d8d208c963564bbfa8501b7da309596e	MSV000079514	TSQIQGQVSEVTLTLDSK	15101526	MassIVE-KB (in vivo)	f.MSV000079514/ccms_peak/RAW/Prostate/LTQ-Orbitrap Elite/61/Adult_Prostate_bRP_Elite_61_f07.mzXML	17073	MSGF_PLUS	https://proteomics2.ucsd.edu/ProteoSAFe/status.jsp?task=d8d208c963564bbfa8501b7da309596e	Prostate
2	scan=10161	d8d208c963564bbfa8501b7da309596e	MSV000079514	TPSDHYNWQATLQNESGK	38590386	MassIVE-KB (in vivo)	f.MSV000079514/ccms_peak/RAW/Prostate/LTQ-Orbitrap Elite/61/Adult_Prostate_bRP_Elite_61_f07.mzXML	10161	MSGF_PLUS	https://proteomics2.ucsd.edu/ProteoSAFe/status.jsp?task=d8d208c963564bbfa8501b7da309596e	Prostate
2	scan=9911	d8d208c963564bbfa8501b7da309596e	MSV000079514	TPSDHYNWQATLQNESGK	38590391	MassIVE-KB (in vivo)	f.MSV000079514/ccms_peak/RAW/Prostate/LTQ-Orbitrap Elite/61/Adult_Prostate_bRP_Elite_61_f07.mzXML	9911	MSGF_PLUS	https://proteomics2.ucsd.edu/ProteoSAFe/status.jsp?task=d8d208c963564bbfa8501b7da309596e	Prostate
2	scan=9796	d8d208c963564bbfa8501b7da309596e	MSV000079514	TPSDHYNWQATLQNESGK	38590393	MassIVE-KB (in vivo)	f.MSV000079514/ccms_peak/RAW/Prostate/LTQ-Orbitrap Elite/61/Adult_Prostate_bRP_Elite_61_f07.mzXML	9796	MSGF_PLUS	https://proteomics2.ucsd.edu/ProteoSAFe/status.jsp?task=d8d208c963564bbfa8501b7da309596e	Prostate
2	scan=9685	d8d208c963564bbfa8501b7da309596e	MSV000079514	TPSDHYNWQATLQNESGK	38590396	MassIVE-KB (in vivo)	f.MSV000079514/ccms_peak/RAW/Prostate/LTQ-Orbitrap Elite/61/Adult_Prostate_bRP_Elite_61_f07.mzXML	9685	MSGF_PLUS	https://proteomics2.ucsd.edu/ProteoSAFe/status.jsp?task=d8d208c963564bbfa8501b7da309596e	Prostate
2	scan=10272	d8d208c963564bbfa8501b7da309596e	MSV000079514	TPSDHYNWQATLQNESGK	38590397	MassIVE-KB (in vivo)	f.MSV000079514/ccms_peak/RAW/Prostate/LTQ-Orbitrap Elite/61/Adult_Prostate_bRP_Elite_61_f07.mzXML	10272	MSGF_PLUS	https://proteomics2.ucsd.edu/ProteoSAFe/status.jsp?task=d8d208c963564bbfa8501b7da309596e	Prostate
2	scan=10031	d8d208c963564bbfa8501b7da309596e	MSV000079514	TPSDHYNWQATLQNESGK	38590398	MassIVE-KB (in vivo)	f.MSV000079514/ccms_peak/RAW/Prostate/LTQ-Orbitrap Elite/61/Adult_Prostate_bRP_Elite_61_f07.mzXML	10031	MSGF_PLUS	https://proteomics2.ucsd.edu/ProteoSAFe/status.jsp?task=d8d208c963564bbfa8501b7da309596e	Prostate
3	scan=9892	d8d208c963564bbfa8501b7da309596e	MSV000079514	TPSDHYNWQATLQNESGK	7681660	MassIVE-KB (in vivo)	f.MSV000079514/ccms_peak/RAW/Prostate/LTQ-Orbitrap Elite/61/Adult_Prostate_bRP_Elite_61_f07.mzXML	9892	MSGF_PLUS	https://proteomics2.ucsd.edu/ProteoSAFe/status.jsp?task=d8d208c963564bbfa8501b7da309596e	Prostate
3	scan=10380	d8d208c963564bbfa8501b7da309596e	MSV000079514	TPSDHYNWQATLQNESGK	7681662	MassIVE-KB (in vivo)	f.MSV000079514/ccms_peak/RAW/Prostate/LTQ-Orbitrap Elite/61/Adult_Prostate_bRP_Elite_61_f07.mzXML	10380	MSGF_PLUS	https://proteomics2.ucsd.edu/ProteoSAFe/status.jsp?task=d8d208c963564bbfa8501b7da309596e	Prostate
3	scan=10012	d8d208c963564bbfa8501b7da309596e	MSV000079514	TPSDHYNWQATLQNESGK	7681672	MassIVE-KB (in vivo)	f.MSV000079514/ccms_peak/RAW/Prostate/LTQ-Orbitrap Elite/61/Adult_Prostate_bRP_Elite_61_f07.mzXML	10012	MSGF_PLUS	https://proteomics2.ucsd.edu/ProteoSAFe/status.jsp?task=d8d208c963564bbfa8501b7da309596e	Prostate
3	scan=10251	d8d208c963564bbfa8501b7da309596e	MSV000079514	TPSDHYNWQATLQNESGK	7681676	MassIVE-KB (in vivo)	f.MSV000079514/ccms_peak/RAW/Prostate/LTQ-Orbitrap Elite/61/Adult_Prostate_bRP_Elite_61_f07.mzXML	10251	MSGF_PLUS	https://proteomics2.ucsd.edu/ProteoSAFe/status.jsp?task=d8d208c963564bbfa8501b7da309596e	Prostate
3	scan=9776	d8d208c963564bbfa8501b7da309596e	MSV000079514	TPSDHYNWQATLQNESGK	7681677	MassIVE-KB (in vivo)	f.MSV000079514/ccms_peak/RAW/Prostate/LTQ-Orbitrap Elite/61/Adult_Prostate_bRP_Elite_61_f07.mzXML	9776	MSGF_PLUS	https://proteomics2.ucsd.edu/ProteoSAFe/status.jsp?task=d8d208c963564bbfa8501b7da309596e	Prostate
3	scan=10139	d8d208c963564bbfa8501b7da309596e	MSV000079514	TPSDHYNWQATLQNESGK	7681680	MassIVE-KB (in vivo)	f.MSV000079514/ccms_peak/RAW/Prostate/LTQ-Orbitrap Elite/61/Adult_Prostate_bRP_Elite_61_f07.mzXML	10139	MSGF_PLUS	https://proteomics2.ucsd.edu/ProteoSAFe/status.jsp?task=d8d208c963564bbfa8501b7da309596e	Prostate
2	scan=9157	d8d208c963564bbfa8501b7da309596e	MSV000079514	LEFSTGPNPSIAK	23016517	MassIVE-KB (in vivo)	f.MSV000079514/ccms_peak/RAW/Prostate/LTQ-Orbitrap Elite/61/Adult_Prostate_bRP_Elite_61_f07.mzXML	9157	MSGF_PLUS	https://proteomics2.ucsd.edu/ProteoSAFe/status.jsp?task=d8d208c963564bbfa8501b7da309596e	Prostate
2	scan=15999	d8d208c963564bbfa8501b7da309596e	MSV000079514	MVN+0.984GQEELHVISMETTSIGK	36750175	MassIVE-KB (in vivo)	f.MSV000079514/ccms_peak/RAW/Prostate/LTQ-Orbitrap Elite/61/Adult_Prostate_bRP_Elite_61_f08.mzXML	15999	MSGF_PLUS	https://proteomics2.ucsd.edu/ProteoSAFe/status.jsp?task=d8d208c963564bbfa8501b7da309596e	Prostate
3	scan=16492	d8d208c963564bbfa8501b7da309596e	MSV000079514	MVN+0.984GQEELHVISMETTSIGK	27819308	MassIVE-KB (in vivo)	f.MSV000079514/ccms_peak/RAW/Prostate/LTQ-Orbitrap Elite/61/Adult_Prostate_bRP_Elite_61_f08.mzXML	16492	MSGF_PLUS	https://proteomics2.ucsd.edu/ProteoSAFe/status.jsp?task=d8d208c963564bbfa8501b7da309596e	Prostate
3	scan=16102	d8d208c963564bbfa8501b7da309596e	MSV000079514	MVN+0.984GQEELHVISMETTSIGK	27819315	MassIVE-KB (in vivo)	f.MSV000079514/ccms_peak/RAW/Prostate/LTQ-Orbitrap Elite/61/Adult_Prostate_bRP_Elite_61_f08.mzXML	16102	MSGF_PLUS	https://proteomics2.ucsd.edu/ProteoSAFe/status.jsp?task=d8d208c963564bbfa8501b7da309596e	Prostate
2	scan=18495	d8d208c963564bbfa8501b7da309596e	MSV000079514	TSQIQGQVSEVTLTLDSK	547257	MassIVE-KB (in vivo)	f.MSV000079514/ccms_peak/RAW/Prostate/LTQ-Orbitrap Elite/61/Adult_Prostate_bRP_Elite_61_f08.mzXML	18495	MSGF_PLUS	https://proteomics2.ucsd.edu/ProteoSAFe/status.jsp?task=d8d208c963564bbfa8501b7da309596e	Prostate
2	scan=16380	d8d208c963564bbfa8501b7da309596e	MSV000079514	IGQLLVC+57.021NC+57.021IFK	33413046	MassIVE-KB (in vivo)	f.MSV000079514/ccms_peak/RAW/Prostate/LTQ-Orbitrap Elite/61/Adult_Prostate_bRP_Elite_61_f08.mzXML	16380	MSGF_PLUS	https://proteomics2.ucsd.edu/ProteoSAFe/status.jsp?task=d8d208c963564bbfa8501b7da309596e	Prostate
2	scan=10878	d8d208c963564bbfa8501b7da309596e	MSV000079514	TPSDHYNWQATLQNESGK	38590408	MassIVE-KB (in vivo)	f.MSV000079514/ccms_peak/RAW/Prostate/LTQ-Orbitrap Elite/61/Adult_Prostate_bRP_Elite_61_f08.mzXML	10878	MSGF_PLUS	https://proteomics2.ucsd.edu/ProteoSAFe/status.jsp?task=d8d208c963564bbfa8501b7da309596e	Prostate
2	scan=10564	d8d208c963564bbfa8501b7da309596e	MSV000079514	LEFSTGPNPSIAK	23016544	MassIVE-KB (in vivo)	f.MSV000079514/ccms_peak/RAW/Prostate/LTQ-Orbitrap Elite/61/Adult_Prostate_bRP_Elite_61_f08.mzXML	10564	MSGF_PLUS	https://proteomics2.ucsd.edu/ProteoSAFe/status.jsp?task=d8d208c963564bbfa8501b7da309596e	Prostate
2	scan=18039	d8d208c963564bbfa8501b7da309596e	MSV000079514	TYIN+0.984SLAILDDEPVIR	15391658	MassIVE-KB (in vivo)	f.MSV000079514/ccms_peak/RAW/Prostate/LTQ-Orbitrap Elite/61/Adult_Prostate_bRP_Elite_61_f08.mzXML	18039	MSGF_PLUS	https://proteomics2.ucsd.edu/ProteoSAFe/status.jsp?task=d8d208c963564bbfa8501b7da309596e	Prostate
2	scan=18627	d8d208c963564bbfa8501b7da309596e	MSV000079514	TYIN+0.984SLAILDDEPVIR	15391667	MassIVE-KB (in vivo)	f.MSV000079514/ccms_peak/RAW/Prostate/LTQ-Orbitrap Elite/61/Adult_Prostate_bRP_Elite_61_f08.mzXML	18627	MSGF_PLUS	https://proteomics2.ucsd.edu/ProteoSAFe/status.jsp?task=d8d208c963564bbfa8501b7da309596e	Prostate
3	scan=18653	d8d208c963564bbfa8501b7da309596e	MSV000079514	TYIN+0.984SLAILDDEPVIR	4694271	MassIVE-KB (in vivo)	f.MSV000079514/ccms_peak/RAW/Prostate/LTQ-Orbitrap Elite/61/Adult_Prostate_bRP_Elite_61_f08.mzXML	18653	MSGF_PLUS	https://proteomics2.ucsd.edu/ProteoSAFe/status.jsp?task=d8d208c963564bbfa8501b7da309596e	Prostate
3	scan=16319	d8d208c963564bbfa8501b7da309596e	MSV000079514	MVNGQEELHVISMETTSIGK	20082166	MassIVE-KB (in vivo)	f.MSV000079514/ccms_peak/RAW/Prostate/LTQ-Orbitrap Elite/61/Adult_Prostate_bRP_Elite_61_f09.mzXML	16319	MSGF_PLUS	https://proteomics2.ucsd.edu/ProteoSAFe/status.jsp?task=d8d208c963564bbfa8501b7da309596e	Prostate
2	scan=12388	d8d208c963564bbfa8501b7da309596e	MSV000079514	IGNWTGDYEGGTAPYK	26270530	MassIVE-KB (in vivo)	f.MSV000079514/ccms_peak/RAW/Prostate/LTQ-Orbitrap Elite/61/Adult_Prostate_bRP_Elite_61_f09.mzXML	12388	MSGF_PLUS	https://proteomics2.ucsd.edu/ProteoSAFe/status.jsp?task=d8d208c963564bbfa8501b7da309596e	Prostate
2	scan=17141	d8d208c963564bbfa8501b7da309596e	MSV000079514	IGQLLVC+57.021NC+57.021IFK	33413015	MassIVE-KB (in vivo)	f.MSV000079514/ccms_peak/RAW/Prostate/LTQ-Orbitrap Elite/61/Adult_Prostate_bRP_Elite_61_f09.mzXML	17141	MSGF_PLUS	https://proteomics2.ucsd.edu/ProteoSAFe/status.jsp?task=d8d208c963564bbfa8501b7da309596e	Prostate
2	scan=16735	d8d208c963564bbfa8501b7da309596e	MSV000079514	GQGVLIGN+0.984WTGDYEGGTAPYK	14661948	MassIVE-KB (in vivo)	f.MSV000079514/ccms_peak/RAW/Prostate/LTQ-Orbitrap Elite/61/Adult_Prostate_bRP_Elite_61_f09.mzXML	16735	MSGF_PLUS	https://proteomics2.ucsd.edu/ProteoSAFe/status.jsp?task=d8d208c963564bbfa8501b7da309596e	Prostate
2	scan=11048	d8d208c963564bbfa8501b7da309596e	MSV000079514	LEFSTGPNPSIAK	23016518	MassIVE-KB (in vivo)	f.MSV000079514/ccms_peak/RAW/Prostate/LTQ-Orbitrap Elite/61/Adult_Prostate_bRP_Elite_61_f09.mzXML	11048	MSGF_PLUS	https://proteomics2.ucsd.edu/ProteoSAFe/status.jsp?task=d8d208c963564bbfa8501b7da309596e	Prostate
2	scan=10904	d8d208c963564bbfa8501b7da309596e	MSV000079514	LEFSTGPNPSIAK	23016546	MassIVE-KB (in vivo)	f.MSV000079514/ccms_peak/RAW/Prostate/LTQ-Orbitrap Elite/61/Adult_Prostate_bRP_Elite_61_f09.mzXML	10904	MSGF_PLUS	https://proteomics2.ucsd.edu/ProteoSAFe/status.jsp?task=d8d208c963564bbfa8501b7da309596e	Prostate
2	scan=10200	d8d208c963564bbfa8501b7da309596e	MSV000079514	C+57.021C+57.021GPSPLTAIR	33633657	MassIVE-KB (in vivo)	f.MSV000079514/ccms_peak/RAW/Prostate/LTQ-Orbitrap Elite/61/Adult_Prostate_bRP_Elite_61_f09.mzXML	10200	MSGF_PLUS	https://proteomics2.ucsd.edu/ProteoSAFe/status.jsp?task=d8d208c963564bbfa8501b7da309596e	Prostate
3	scan=17397	d8d208c963564bbfa8501b7da309596e	MSV000079514	MVNGQEELHVISMETTSIGK	20082164	MassIVE-KB (in vivo)	f.MSV000079514/ccms_peak/RAW/Prostate/LTQ-Orbitrap Elite/61/Adult_Prostate_bRP_Elite_61_f10.mzXML	17397	MSGF_PLUS	https://proteomics2.ucsd.edu/ProteoSAFe/status.jsp?task=d8d208c963564bbfa8501b7da309596e	Prostate
3	scan=16811	d8d208c963564bbfa8501b7da309596e	MSV000079514	MVNGQEELHVISMETTSIGK	20082165	MassIVE-KB (in vivo)	f.MSV000079514/ccms_peak/RAW/Prostate/LTQ-Orbitrap Elite/61/Adult_Prostate_bRP_Elite_61_f10.mzXML	16811	MSGF_PLUS	https://proteomics2.ucsd.edu/ProteoSAFe/status.jsp?task=d8d208c963564bbfa8501b7da309596e	Prostate
3	scan=19448	d8d208c963564bbfa8501b7da309596e	MSV000079514	MVNGQEELHVISMETTSIGK	20082168	MassIVE-KB (in vivo)	f.MSV000079514/ccms_peak/RAW/Prostate/LTQ-Orbitrap Elite/61/Adult_Prostate_bRP_Elite_61_f10.mzXML	19448	MSGF_PLUS	https://proteomics2.ucsd.edu/ProteoSAFe/status.jsp?task=d8d208c963564bbfa8501b7da309596e	Prostate
3	scan=16427	d8d208c963564bbfa8501b7da309596e	MSV000079514	MVNGQEELHVISMETTSIGK	20082170	MassIVE-KB (in vivo)	f.MSV000079514/ccms_peak/RAW/Prostate/LTQ-Orbitrap Elite/61/Adult_Prostate_bRP_Elite_61_f10.mzXML	16427	MSGF_PLUS	https://proteomics2.ucsd.edu/ProteoSAFe/status.jsp?task=d8d208c963564bbfa8501b7da309596e	Prostate
3	scan=17260	d8d208c963564bbfa8501b7da309596e	MSV000079514	MVNGQEELHVISMETTSIGK	20082172	MassIVE-KB (in vivo)	f.MSV000079514/ccms_peak/RAW/Prostate/LTQ-Orbitrap Elite/61/Adult_Prostate_bRP_Elite_61_f10.mzXML	17260	MSGF_PLUS	https://proteomics2.ucsd.edu/ProteoSAFe/status.jsp?task=d8d208c963564bbfa8501b7da309596e	Prostate
3	scan=16684	d8d208c963564bbfa8501b7da309596e	MSV000079514	MVNGQEELHVISMETTSIGK	20082173	MassIVE-KB (in vivo)	f.MSV000079514/ccms_peak/RAW/Prostate/LTQ-Orbitrap Elite/61/Adult_Prostate_bRP_Elite_61_f10.mzXML	16684	MSGF_PLUS	https://proteomics2.ucsd.edu/ProteoSAFe/status.jsp?task=d8d208c963564bbfa8501b7da309596e	Prostate
3	scan=16557	d8d208c963564bbfa8501b7da309596e	MSV000079514	MVNGQEELHVISMETTSIGK	20082174	MassIVE-KB (in vivo)	f.MSV000079514/ccms_peak/RAW/Prostate/LTQ-Orbitrap Elite/61/Adult_Prostate_bRP_Elite_61_f10.mzXML	16557	MSGF_PLUS	https://proteomics2.ucsd.edu/ProteoSAFe/status.jsp?task=d8d208c963564bbfa8501b7da309596e	Prostate
3	scan=19238	d8d208c963564bbfa8501b7da309596e	MSV000079514	MVNGQEELHVISMETTSIGK	20082177	MassIVE-KB (in vivo)	f.MSV000079514/ccms_peak/RAW/Prostate/LTQ-Orbitrap Elite/61/Adult_Prostate_bRP_Elite_61_f10.mzXML	19238	MSGF_PLUS	https://proteomics2.ucsd.edu/ProteoSAFe/status.jsp?task=d8d208c963564bbfa8501b7da309596e	Prostate
3	scan=16283	d8d208c963564bbfa8501b7da309596e	MSV000079514	MVNGQEELHVISMETTSIGK	20082178	MassIVE-KB (in vivo)	f.MSV000079514/ccms_peak/RAW/Prostate/LTQ-Orbitrap Elite/61/Adult_Prostate_bRP_Elite_61_f10.mzXML	16283	MSGF_PLUS	https://proteomics2.ucsd.edu/ProteoSAFe/status.jsp?task=d8d208c963564bbfa8501b7da309596e	Prostate
3	scan=16957	d8d208c963564bbfa8501b7da309596e	MSV000079514	MVNGQEELHVISMETTSIGK	20082180	MassIVE-KB (in vivo)	f.MSV000079514/ccms_peak/RAW/Prostate/LTQ-Orbitrap Elite/61/Adult_Prostate_bRP_Elite_61_f10.mzXML	16957	MSGF_PLUS	https://proteomics2.ucsd.edu/ProteoSAFe/status.jsp?task=d8d208c963564bbfa8501b7da309596e	Prostate
2	scan=16314	d8d208c963564bbfa8501b7da309596e	MSV000079514	MVNGQEELHVISMETTSIGK	10867681	MassIVE-KB (in vivo)	f.MSV000079514/ccms_peak/RAW/Prostate/LTQ-Orbitrap Elite/61/Adult_Prostate_bRP_Elite_61_f10.mzXML	16314	MSGF_PLUS	https://proteomics2.ucsd.edu/ProteoSAFe/status.jsp?task=d8d208c963564bbfa8501b7da309596e	Prostate
2	scan=16461	d8d208c963564bbfa8501b7da309596e	MSV000079514	MVNGQEELHVISMETTSIGK	10867683	MassIVE-KB (in vivo)	f.MSV000079514/ccms_peak/RAW/Prostate/LTQ-Orbitrap Elite/61/Adult_Prostate_bRP_Elite_61_f10.mzXML	16461	MSGF_PLUS	https://proteomics2.ucsd.edu/ProteoSAFe/status.jsp?task=d8d208c963564bbfa8501b7da309596e	Prostate
2	scan=16597	d8d208c963564bbfa8501b7da309596e	MSV000079514	MVNGQEELHVISMETTSIGK	10867685	MassIVE-KB (in vivo)	f.MSV000079514/ccms_peak/RAW/Prostate/LTQ-Orbitrap Elite/61/Adult_Prostate_bRP_Elite_61_f10.mzXML	16597	MSGF_PLUS	https://proteomics2.ucsd.edu/ProteoSAFe/status.jsp?task=d8d208c963564bbfa8501b7da309596e	Prostate
3	scan=15452	d8d208c963564bbfa8501b7da309596e	MSV000079514	M+15.995VNGQEELHVISMETTSIGK	17390675	MassIVE-KB (in vivo)	f.MSV000079514/ccms_peak/RAW/Prostate/LTQ-Orbitrap Elite/61/Adult_Prostate_bRP_Elite_61_f10.mzXML	15452	MSGF_PLUS	https://proteomics2.ucsd.edu/ProteoSAFe/status.jsp?task=d8d208c963564bbfa8501b7da309596e	Prostate
3	scan=15955	d8d208c963564bbfa8501b7da309596e	MSV000079514	M+15.995VNGQEELHVISMETTSIGK	17390677	MassIVE-KB (in vivo)	f.MSV000079514/ccms_peak/RAW/Prostate/LTQ-Orbitrap Elite/61/Adult_Prostate_bRP_Elite_61_f10.mzXML	15955	MSGF_PLUS	https://proteomics2.ucsd.edu/ProteoSAFe/status.jsp?task=d8d208c963564bbfa8501b7da309596e	Prostate
3	scan=15779	d8d208c963564bbfa8501b7da309596e	MSV000079514	M+15.995VNGQEELHVISMETTSIGK	17390678	MassIVE-KB (in vivo)	f.MSV000079514/ccms_peak/RAW/Prostate/LTQ-Orbitrap Elite/61/Adult_Prostate_bRP_Elite_61_f10.mzXML	15779	MSGF_PLUS	https://proteomics2.ucsd.edu/ProteoSAFe/status.jsp?task=d8d208c963564bbfa8501b7da309596e	Prostate
3	scan=15075	d8d208c963564bbfa8501b7da309596e	MSV000079514	MVNGQEELHVISM+15.995ETTSIGK	27527761	MassIVE-KB (in vivo)	f.MSV000079514/ccms_peak/RAW/Prostate/LTQ-Orbitrap Elite/61/Adult_Prostate_bRP_Elite_61_f10.mzXML	15075	MSGF_PLUS	https://proteomics2.ucsd.edu/ProteoSAFe/status.jsp?task=d8d208c963564bbfa8501b7da309596e	Prostate
2	scan=17179	d8d208c963564bbfa8501b7da309596e	MSV000079514	IGQLLVC+57.021NC+57.021IFK	33413014	MassIVE-KB (in vivo)	f.MSV000079514/ccms_peak/RAW/Prostate/LTQ-Orbitrap Elite/61/Adult_Prostate_bRP_Elite_61_f10.mzXML	17179	MSGF_PLUS	https://proteomics2.ucsd.edu/ProteoSAFe/status.jsp?task=d8d208c963564bbfa8501b7da309596e	Prostate
2	scan=11091	d8d208c963564bbfa8501b7da309596e	MSV000079514	LEFSTGPNPSIAK	23016516	MassIVE-KB (in vivo)	f.MSV000079514/ccms_peak/RAW/Prostate/LTQ-Orbitrap Elite/61/Adult_Prostate_bRP_Elite_61_f10.mzXML	11091	MSGF_PLUS	https://proteomics2.ucsd.edu/ProteoSAFe/status.jsp?task=d8d208c963564bbfa8501b7da309596e	Prostate
2	scan=10810	d8d208c963564bbfa8501b7da309596e	MSV000079514	LEFSTGPNPSIAK	23016545	MassIVE-KB (in vivo)	f.MSV000079514/ccms_peak/RAW/Prostate/LTQ-Orbitrap Elite/61/Adult_Prostate_bRP_Elite_61_f10.mzXML	10810	MSGF_PLUS	https://proteomics2.ucsd.edu/ProteoSAFe/status.jsp?task=d8d208c963564bbfa8501b7da309596e	Prostate
2	scan=10957	d8d208c963564bbfa8501b7da309596e	MSV000079514	LEFSTGPNPSIAK	23016556	MassIVE-KB (in vivo)	f.MSV000079514/ccms_peak/RAW/Prostate/LTQ-Orbitrap Elite/61/Adult_Prostate_bRP_Elite_61_f10.mzXML	10957	MSGF_PLUS	https://proteomics2.ucsd.edu/ProteoSAFe/status.jsp?task=d8d208c963564bbfa8501b7da309596e	Prostate
2	scan=10682	d8d208c963564bbfa8501b7da309596e	MSV000079514	LEFSTGPNPSIAK	23016562	MassIVE-KB (in vivo)	f.MSV000079514/ccms_peak/RAW/Prostate/LTQ-Orbitrap Elite/61/Adult_Prostate_bRP_Elite_61_f10.mzXML	10682	MSGF_PLUS	https://proteomics2.ucsd.edu/ProteoSAFe/status.jsp?task=d8d208c963564bbfa8501b7da309596e	Prostate
2	scan=15747	d8d208c963564bbfa8501b7da309596e	MSV000079514	N+0.984TLAIPLTDVK	8212998	MassIVE-KB (in vivo)	f.MSV000079514/ccms_peak/RAW/Prostate/LTQ-Orbitrap Elite/61/Adult_Prostate_bRP_Elite_61_f10.mzXML	15747	MSGF_PLUS	https://proteomics2.ucsd.edu/ProteoSAFe/status.jsp?task=d8d208c963564bbfa8501b7da309596e	Prostate
2	scan=12114	d8d208c963564bbfa8501b7da309596e	MSV000079514	FVFSEVN+0.984GDR	44030283	MassIVE-KB (in vivo)	f.MSV000079514/ccms_peak/RAW/Prostate/LTQ-Orbitrap Elite/61/Adult_Prostate_bRP_Elite_61_f10.mzXML	12114	MSGF_PLUS	https://proteomics2.ucsd.edu/ProteoSAFe/status.jsp?task=d8d208c963564bbfa8501b7da309596e	Prostate
3	scan=15778	d8d208c963564bbfa8501b7da309596e	MSV000079514	MVNGQEELHVISMETTSIGK	20082159	MassIVE-KB (in vivo)	f.MSV000079514/ccms_peak/RAW/Prostate/LTQ-Orbitrap Elite/61/Adult_Prostate_bRP_Elite_61_f11.mzXML	15778	MSGF_PLUS	https://proteomics2.ucsd.edu/ProteoSAFe/status.jsp?task=d8d208c963564bbfa8501b7da309596e	Prostate
3	scan=16057	d8d208c963564bbfa8501b7da309596e	MSV000079514	MVNGQEELHVISMETTSIGK	20082163	MassIVE-KB (in vivo)	f.MSV000079514/ccms_peak/RAW/Prostate/LTQ-Orbitrap Elite/61/Adult_Prostate_bRP_Elite_61_f11.mzXML	16057	MSGF_PLUS	https://proteomics2.ucsd.edu/ProteoSAFe/status.jsp?task=d8d208c963564bbfa8501b7da309596e	Prostate
3	scan=19002	d8d208c963564bbfa8501b7da309596e	MSV000079514	MVNGQEELHVISMETTSIGK	20082167	MassIVE-KB (in vivo)	f.MSV000079514/ccms_peak/RAW/Prostate/LTQ-Orbitrap Elite/61/Adult_Prostate_bRP_Elite_61_f11.mzXML	19002	MSGF_PLUS	https://proteomics2.ucsd.edu/ProteoSAFe/status.jsp?task=d8d208c963564bbfa8501b7da309596e	Prostate
3	scan=16201	d8d208c963564bbfa8501b7da309596e	MSV000079514	MVNGQEELHVISMETTSIGK	20082169	MassIVE-KB (in vivo)	f.MSV000079514/ccms_peak/RAW/Prostate/LTQ-Orbitrap Elite/61/Adult_Prostate_bRP_Elite_61_f11.mzXML	16201	MSGF_PLUS	https://proteomics2.ucsd.edu/ProteoSAFe/status.jsp?task=d8d208c963564bbfa8501b7da309596e	Prostate
3	scan=16580	d8d208c963564bbfa8501b7da309596e	MSV000079514	MVNGQEELHVISMETTSIGK	20082175	MassIVE-KB (in vivo)	f.MSV000079514/ccms_peak/RAW/Prostate/LTQ-Orbitrap Elite/61/Adult_Prostate_bRP_Elite_61_f11.mzXML	16580	MSGF_PLUS	https://proteomics2.ucsd.edu/ProteoSAFe/status.jsp?task=d8d208c963564bbfa8501b7da309596e	Prostate
3	scan=16724	d8d208c963564bbfa8501b7da309596e	MSV000079514	MVNGQEELHVISMETTSIGK	20082176	MassIVE-KB (in vivo)	f.MSV000079514/ccms_peak/RAW/Prostate/LTQ-Orbitrap Elite/61/Adult_Prostate_bRP_Elite_61_f11.mzXML	16724	MSGF_PLUS	https://proteomics2.ucsd.edu/ProteoSAFe/status.jsp?task=d8d208c963564bbfa8501b7da309596e	Prostate
3	scan=16333	d8d208c963564bbfa8501b7da309596e	MSV000079514	MVNGQEELHVISMETTSIGK	20082182	MassIVE-KB (in vivo)	f.MSV000079514/ccms_peak/RAW/Prostate/LTQ-Orbitrap Elite/61/Adult_Prostate_bRP_Elite_61_f11.mzXML	16333	MSGF_PLUS	https://proteomics2.ucsd.edu/ProteoSAFe/status.jsp?task=d8d208c963564bbfa8501b7da309596e	Prostate
2	scan=15801	d8d208c963564bbfa8501b7da309596e	MSV000079514	MVNGQEELHVISMETTSIGK	10867684	MassIVE-KB (in vivo)	f.MSV000079514/ccms_peak/RAW/Prostate/LTQ-Orbitrap Elite/61/Adult_Prostate_bRP_Elite_61_f11.mzXML	15801	MSGF_PLUS	https://proteomics2.ucsd.edu/ProteoSAFe/status.jsp?task=d8d208c963564bbfa8501b7da309596e	Prostate
3	scan=15050	d8d208c963564bbfa8501b7da309596e	MSV000079514	M+15.995VNGQEELHVISMETTSIGK	17390674	MassIVE-KB (in vivo)	f.MSV000079514/ccms_peak/RAW/Prostate/LTQ-Orbitrap Elite/61/Adult_Prostate_bRP_Elite_61_f11.mzXML	15050	MSGF_PLUS	https://proteomics2.ucsd.edu/ProteoSAFe/status.jsp?task=d8d208c963564bbfa8501b7da309596e	Prostate
3	scan=15199	d8d208c963564bbfa8501b7da309596e	MSV000079514	M+15.995VNGQEELHVISMETTSIGK	17390679	MassIVE-KB (in vivo)	f.MSV000079514/ccms_peak/RAW/Prostate/LTQ-Orbitrap Elite/61/Adult_Prostate_bRP_Elite_61_f11.mzXML	15199	MSGF_PLUS	https://proteomics2.ucsd.edu/ProteoSAFe/status.jsp?task=d8d208c963564bbfa8501b7da309596e	Prostate
2	scan=14810	d8d208c963564bbfa8501b7da309596e	MSV000079514	GDIFIVYDTR	36957475	MassIVE-KB (in vivo)	f.MSV000079514/ccms_peak/RAW/Prostate/LTQ-Orbitrap Elite/61/Adult_Prostate_bRP_Elite_61_f11.mzXML	14810	MSGF_PLUS	https://proteomics2.ucsd.edu/ProteoSAFe/status.jsp?task=d8d208c963564bbfa8501b7da309596e	Prostate
2	scan=16745	d8d208c963564bbfa8501b7da309596e	MSV000079514	IGQLLVC+57.021NC+57.021IFK	33413034	MassIVE-KB (in vivo)	f.MSV000079514/ccms_peak/RAW/Prostate/LTQ-Orbitrap Elite/61/Adult_Prostate_bRP_Elite_61_f11.mzXML	16745	MSGF_PLUS	https://proteomics2.ucsd.edu/ProteoSAFe/status.jsp?task=d8d208c963564bbfa8501b7da309596e	Prostate
2	scan=6999	d8d208c963564bbfa8501b7da309596e	MSV000079514	ILNDTGC+57.021HYVGAAR	20028335	MassIVE-KB (in vivo)	f.MSV000079514/ccms_peak/RAW/Prostate/LTQ-Orbitrap Elite/61/Adult_Prostate_bRP_Elite_61_f11.mzXML	6999	MSGF_PLUS	https://proteomics2.ucsd.edu/ProteoSAFe/status.jsp?task=d8d208c963564bbfa8501b7da309596e	Prostate
3	scan=6997	d8d208c963564bbfa8501b7da309596e	MSV000079514	ILNDTGC+57.021HYVGAAR	10815546	MassIVE-KB (in vivo)	f.MSV000079514/ccms_peak/RAW/Prostate/LTQ-Orbitrap Elite/61/Adult_Prostate_bRP_Elite_61_f11.mzXML	6997	MSGF_PLUS	https://proteomics2.ucsd.edu/ProteoSAFe/status.jsp?task=d8d208c963564bbfa8501b7da309596e	Prostate
2	scan=13224	d8d208c963564bbfa8501b7da309596e	MSV000079514	NTLAIPLTDVK	7622600	MassIVE-KB (in vivo)	f.MSV000079514/ccms_peak/RAW/Prostate/LTQ-Orbitrap Elite/61/Adult_Prostate_bRP_Elite_61_f11.mzXML	13224	MSGF_PLUS	https://proteomics2.ucsd.edu/ProteoSAFe/status.jsp?task=d8d208c963564bbfa8501b7da309596e	Prostate
3	scan=16601	d8d208c963564bbfa8501b7da309596e	MSV000079514	MVN+0.984GQEELHVISMETTSIGK	27819311	MassIVE-KB (in vivo)	f.MSV000079514/ccms_peak/RAW/Prostate/LTQ-Orbitrap Elite/61/Adult_Prostate_bRP_Elite_61_f12.mzXML	16601	MSGF_PLUS	https://proteomics2.ucsd.edu/ProteoSAFe/status.jsp?task=d8d208c963564bbfa8501b7da309596e	Prostate
2	scan=8622	d8d208c963564bbfa8501b7da309596e	MSV000079514	HTLVVLDPR	30143569	MassIVE-KB (in vivo)	f.MSV000079514/ccms_peak/RAW/Prostate/LTQ-Orbitrap Elite/61/Adult_Prostate_bRP_Elite_61_f12.mzXML	8622	MSGF_PLUS	https://proteomics2.ucsd.edu/ProteoSAFe/status.jsp?task=d8d208c963564bbfa8501b7da309596e	Prostate
2	scan=8752	d8d208c963564bbfa8501b7da309596e	MSV000079514	HTLVVLDPR	30143570	MassIVE-KB (in vivo)	f.MSV000079514/ccms_peak/RAW/Prostate/LTQ-Orbitrap Elite/61/Adult_Prostate_bRP_Elite_61_f12.mzXML	8752	MSGF_PLUS	https://proteomics2.ucsd.edu/ProteoSAFe/status.jsp?task=d8d208c963564bbfa8501b7da309596e	Prostate
2	scan=16878	d8d208c963564bbfa8501b7da309596e	MSV000079514	IGQLLVC+57.021NC+57.021IFK	33413024	MassIVE-KB (in vivo)	f.MSV000079514/ccms_peak/RAW/Prostate/LTQ-Orbitrap Elite/61/Adult_Prostate_bRP_Elite_61_f12.mzXML	16878	MSGF_PLUS	https://proteomics2.ucsd.edu/ProteoSAFe/status.jsp?task=d8d208c963564bbfa8501b7da309596e	Prostate
2	scan=20608	d8d208c963564bbfa8501b7da309596e	MSV000079514	EVTVAVTSSPNAILGK	37832478	MassIVE-KB (in vivo)	f.MSV000079514/ccms_peak/RAW/Prostate/LTQ-Orbitrap Elite/61/Adult_Prostate_bRP_Elite_61_f12.mzXML	20608	MSGF_PLUS	https://proteomics2.ucsd.edu/ProteoSAFe/status.jsp?task=d8d208c963564bbfa8501b7da309596e	Prostate
2	scan=13649	d8d208c963564bbfa8501b7da309596e	MSV000079514	EVTVAVTSSPNAILGK	37832481	MassIVE-KB (in vivo)	f.MSV000079514/ccms_peak/RAW/Prostate/LTQ-Orbitrap Elite/61/Adult_Prostate_bRP_Elite_61_f12.mzXML	13649	MSGF_PLUS	https://proteomics2.ucsd.edu/ProteoSAFe/status.jsp?task=d8d208c963564bbfa8501b7da309596e	Prostate
2	scan=20965	d8d208c963564bbfa8501b7da309596e	MSV000079514	EVTVAVTSSPNAILGK	37832488	MassIVE-KB (in vivo)	f.MSV000079514/ccms_peak/RAW/Prostate/LTQ-Orbitrap Elite/61/Adult_Prostate_bRP_Elite_61_f12.mzXML	20965	MSGF_PLUS	https://proteomics2.ucsd.edu/ProteoSAFe/status.jsp?task=d8d208c963564bbfa8501b7da309596e	Prostate
2	scan=22229	d8d208c963564bbfa8501b7da309596e	MSV000079514	EVTVAVTSSPNAILGK	37832489	MassIVE-KB (in vivo)	f.MSV000079514/ccms_peak/RAW/Prostate/LTQ-Orbitrap Elite/61/Adult_Prostate_bRP_Elite_61_f12.mzXML	22229	MSGF_PLUS	https://proteomics2.ucsd.edu/ProteoSAFe/status.jsp?task=d8d208c963564bbfa8501b7da309596e	Prostate
2	scan=21564	d8d208c963564bbfa8501b7da309596e	MSV000079514	EVTVAVTSSPNAILGK	37832494	MassIVE-KB (in vivo)	f.MSV000079514/ccms_peak/RAW/Prostate/LTQ-Orbitrap Elite/61/Adult_Prostate_bRP_Elite_61_f12.mzXML	21564	MSGF_PLUS	https://proteomics2.ucsd.edu/ProteoSAFe/status.jsp?task=d8d208c963564bbfa8501b7da309596e	Prostate
2	scan=13006	d8d208c963564bbfa8501b7da309596e	MSV000079514	EVTVAVTSSPNAILGK	37832506	MassIVE-KB (in vivo)	f.MSV000079514/ccms_peak/RAW/Prostate/LTQ-Orbitrap Elite/61/Adult_Prostate_bRP_Elite_61_f12.mzXML	13006	MSGF_PLUS	https://proteomics2.ucsd.edu/ProteoSAFe/status.jsp?task=d8d208c963564bbfa8501b7da309596e	Prostate
2	scan=21637	d8d208c963564bbfa8501b7da309596e	MSV000079514	EVTVAVTSSPNAILGK	37832512	MassIVE-KB (in vivo)	f.MSV000079514/ccms_peak/RAW/Prostate/LTQ-Orbitrap Elite/61/Adult_Prostate_bRP_Elite_61_f12.mzXML	21637	MSGF_PLUS	https://proteomics2.ucsd.edu/ProteoSAFe/status.jsp?task=d8d208c963564bbfa8501b7da309596e	Prostate
2	scan=22877	d8d208c963564bbfa8501b7da309596e	MSV000079514	EVTVAVTSSPNAILGK	37832513	MassIVE-KB (in vivo)	f.MSV000079514/ccms_peak/RAW/Prostate/LTQ-Orbitrap Elite/61/Adult_Prostate_bRP_Elite_61_f12.mzXML	22877	MSGF_PLUS	https://proteomics2.ucsd.edu/ProteoSAFe/status.jsp?task=d8d208c963564bbfa8501b7da309596e	Prostate
2	scan=20799	d8d208c963564bbfa8501b7da309596e	MSV000079514	EVTVAVTSSPNAILGK	37832522	MassIVE-KB (in vivo)	f.MSV000079514/ccms_peak/RAW/Prostate/LTQ-Orbitrap Elite/61/Adult_Prostate_bRP_Elite_61_f12.mzXML	20799	MSGF_PLUS	https://proteomics2.ucsd.edu/ProteoSAFe/status.jsp?task=d8d208c963564bbfa8501b7da309596e	Prostate
2	scan=19656	d8d208c963564bbfa8501b7da309596e	MSV000079514	EVTVAVTSSPNAILGK	37832523	MassIVE-KB (in vivo)	f.MSV000079514/ccms_peak/RAW/Prostate/LTQ-Orbitrap Elite/61/Adult_Prostate_bRP_Elite_61_f12.mzXML	19656	MSGF_PLUS	https://proteomics2.ucsd.edu/ProteoSAFe/status.jsp?task=d8d208c963564bbfa8501b7da309596e	Prostate
2	scan=16612	d8d208c963564bbfa8501b7da309596e	MSV000079514	GQGVLIGNWTGDYEGGTAPYK	24162413	MassIVE-KB (in vivo)	f.MSV000079514/ccms_peak/RAW/Prostate/LTQ-Orbitrap Elite/61/Adult_Prostate_bRP_Elite_61_f12.mzXML	16612	MSGF_PLUS	https://proteomics2.ucsd.edu/ProteoSAFe/status.jsp?task=d8d208c963564bbfa8501b7da309596e	Prostate
2	scan=11147	d8d208c963564bbfa8501b7da309596e	MSV000079514	LEFSTGPNPSIAK	23016515	MassIVE-KB (in vivo)	f.MSV000079514/ccms_peak/RAW/Prostate/LTQ-Orbitrap Elite/61/Adult_Prostate_bRP_Elite_61_f12.mzXML	11147	MSGF_PLUS	https://proteomics2.ucsd.edu/ProteoSAFe/status.jsp?task=d8d208c963564bbfa8501b7da309596e	Prostate
2	scan=19853	d8d208c963564bbfa8501b7da309596e	MSV000079514	TYINSLAILDDEPVIR	28781720	MassIVE-KB (in vivo)	f.MSV000079514/ccms_peak/RAW/Prostate/LTQ-Orbitrap Elite/61/Adult_Prostate_bRP_Elite_61_f12.mzXML	19853	MSGF_PLUS	https://proteomics2.ucsd.edu/ProteoSAFe/status.jsp?task=d8d208c963564bbfa8501b7da309596e	Prostate
2	scan=12255	d8d208c963564bbfa8501b7da309596e	MSV000079514	KGDIFIVYDTR	23293455	MassIVE-KB (in vivo)	f.MSV000079514/ccms_peak/RAW/Prostate/LTQ-Orbitrap Elite/61/Adult_Prostate_bRP_Elite_61_f12.mzXML	12255	MSGF_PLUS	https://proteomics2.ucsd.edu/ProteoSAFe/status.jsp?task=d8d208c963564bbfa8501b7da309596e	Prostate
2	scan=13714	d8d208c963564bbfa8501b7da309596e	MSV000079514	NTLAIPLTDVK	7622619	MassIVE-KB (in vivo)	f.MSV000079514/ccms_peak/RAW/Prostate/LTQ-Orbitrap Elite/61/Adult_Prostate_bRP_Elite_61_f12.mzXML	13714	MSGF_PLUS	https://proteomics2.ucsd.edu/ProteoSAFe/status.jsp?task=d8d208c963564bbfa8501b7da309596e	Prostate
2	scan=12367	d8d208c963564bbfa8501b7da309596e	MSV000079514	FVFSEVN+0.984GDR	44030281	MassIVE-KB (in vivo)	f.MSV000079514/ccms_peak/RAW/Prostate/LTQ-Orbitrap Elite/61/Adult_Prostate_bRP_Elite_61_f12.mzXML	12367	MSGF_PLUS	https://proteomics2.ucsd.edu/ProteoSAFe/status.jsp?task=d8d208c963564bbfa8501b7da309596e	Prostate
2	scan=12049	d8d208c963564bbfa8501b7da309596e	MSV000079514	FVFSEVN+0.984GDR	44030282	MassIVE-KB (in vivo)	f.MSV000079514/ccms_peak/RAW/Prostate/LTQ-Orbitrap Elite/61/Adult_Prostate_bRP_Elite_61_f12.mzXML	12049	MSGF_PLUS	https://proteomics2.ucsd.edu/ProteoSAFe/status.jsp?task=d8d208c963564bbfa8501b7da309596e	Prostate
2	scan=7676	d8d208c963564bbfa8501b7da309596e	MSV000079514	HTLVVLDPR	30143568	MassIVE-KB (in vivo)	f.MSV000079514/ccms_peak/RAW/Prostate/LTQ-Orbitrap Elite/61/Adult_Prostate_bRP_Elite_61_f13.mzXML	7676	MSGF_PLUS	https://proteomics2.ucsd.edu/ProteoSAFe/status.jsp?task=d8d208c963564bbfa8501b7da309596e	Prostate
2	scan=8096	d8d208c963564bbfa8501b7da309596e	MSV000079514	HTLVVLDPR	30143578	MassIVE-KB (in vivo)	f.MSV000079514/ccms_peak/RAW/Prostate/LTQ-Orbitrap Elite/61/Adult_Prostate_bRP_Elite_61_f13.mzXML	8096	MSGF_PLUS	https://proteomics2.ucsd.edu/ProteoSAFe/status.jsp?task=d8d208c963564bbfa8501b7da309596e	Prostate
2	scan=7980	d8d208c963564bbfa8501b7da309596e	MSV000079514	HTLVVLDPR	30143579	MassIVE-KB (in vivo)	f.MSV000079514/ccms_peak/RAW/Prostate/LTQ-Orbitrap Elite/61/Adult_Prostate_bRP_Elite_61_f13.mzXML	7980	MSGF_PLUS	https://proteomics2.ucsd.edu/ProteoSAFe/status.jsp?task=d8d208c963564bbfa8501b7da309596e	Prostate
2	scan=7811	d8d208c963564bbfa8501b7da309596e	MSV000079514	HTLVVLDPR	30143581	MassIVE-KB (in vivo)	f.MSV000079514/ccms_peak/RAW/Prostate/LTQ-Orbitrap Elite/61/Adult_Prostate_bRP_Elite_61_f13.mzXML	7811	MSGF_PLUS	https://proteomics2.ucsd.edu/ProteoSAFe/status.jsp?task=d8d208c963564bbfa8501b7da309596e	Prostate
2	scan=12265	d8d208c963564bbfa8501b7da309596e	MSV000079514	EVTVAVTSSPNAILGK	37832480	MassIVE-KB (in vivo)	f.MSV000079514/ccms_peak/RAW/Prostate/LTQ-Orbitrap Elite/61/Adult_Prostate_bRP_Elite_61_f13.mzXML	12265	MSGF_PLUS	https://proteomics2.ucsd.edu/ProteoSAFe/status.jsp?task=d8d208c963564bbfa8501b7da309596e	Prostate
2	scan=12396	d8d208c963564bbfa8501b7da309596e	MSV000079514	EVTVAVTSSPNAILGK	37832510	MassIVE-KB (in vivo)	f.MSV000079514/ccms_peak/RAW/Prostate/LTQ-Orbitrap Elite/61/Adult_Prostate_bRP_Elite_61_f13.mzXML	12396	MSGF_PLUS	https://proteomics2.ucsd.edu/ProteoSAFe/status.jsp?task=d8d208c963564bbfa8501b7da309596e	Prostate
2	scan=15857	d8d208c963564bbfa8501b7da309596e	MSV000079514	GQGVLIGNWTGDYEGGTAPYK	24162357	MassIVE-KB (in vivo)	f.MSV000079514/ccms_peak/RAW/Prostate/LTQ-Orbitrap Elite/61/Adult_Prostate_bRP_Elite_61_f13.mzXML	15857	MSGF_PLUS	https://proteomics2.ucsd.edu/ProteoSAFe/status.jsp?task=d8d208c963564bbfa8501b7da309596e	Prostate
3	scan=15885	d8d208c963564bbfa8501b7da309596e	MSV000079514	GQGVLIGNWTGDYEGGTAPYK	35787564	MassIVE-KB (in vivo)	f.MSV000079514/ccms_peak/RAW/Prostate/LTQ-Orbitrap Elite/61/Adult_Prostate_bRP_Elite_61_f13.mzXML	15885	MSGF_PLUS	https://proteomics2.ucsd.edu/ProteoSAFe/status.jsp?task=d8d208c963564bbfa8501b7da309596e	Prostate
2	scan=18715	d8d208c963564bbfa8501b7da309596e	MSV000079514	TYINSLAILDDEPVIR	28781694	MassIVE-KB (in vivo)	f.MSV000079514/ccms_peak/RAW/Prostate/LTQ-Orbitrap Elite/61/Adult_Prostate_bRP_Elite_61_f13.mzXML	18715	MSGF_PLUS	https://proteomics2.ucsd.edu/ProteoSAFe/status.jsp?task=d8d208c963564bbfa8501b7da309596e	Prostate
2	scan=13148	d8d208c963564bbfa8501b7da309596e	MSV000079514	NTLAIPLTDVK	7622618	MassIVE-KB (in vivo)	f.MSV000079514/ccms_peak/RAW/Prostate/LTQ-Orbitrap Elite/61/Adult_Prostate_bRP_Elite_61_f13.mzXML	13148	MSGF_PLUS	https://proteomics2.ucsd.edu/ProteoSAFe/status.jsp?task=d8d208c963564bbfa8501b7da309596e	Prostate
2	scan=13291	d8d208c963564bbfa8501b7da309596e	MSV000079514	NTLAIPLTDVK	7622641	MassIVE-KB (in vivo)	f.MSV000079514/ccms_peak/RAW/Prostate/LTQ-Orbitrap Elite/61/Adult_Prostate_bRP_Elite_61_f13.mzXML	13291	MSGF_PLUS	https://proteomics2.ucsd.edu/ProteoSAFe/status.jsp?task=d8d208c963564bbfa8501b7da309596e	Prostate
2	scan=11340	d8d208c963564bbfa8501b7da309596e	MSV000079514	FVFSEVN+0.984GDR	44030278	MassIVE-KB (in vivo)	f.MSV000079514/ccms_peak/RAW/Prostate/LTQ-Orbitrap Elite/61/Adult_Prostate_bRP_Elite_61_f13.mzXML	11340	MSGF_PLUS	https://proteomics2.ucsd.edu/ProteoSAFe/status.jsp?task=d8d208c963564bbfa8501b7da309596e	Prostate
2	scan=11196	d8d208c963564bbfa8501b7da309596e	MSV000079514	FVFSEVN+0.984GDR	44030279	MassIVE-KB (in vivo)	f.MSV000079514/ccms_peak/RAW/Prostate/LTQ-Orbitrap Elite/61/Adult_Prostate_bRP_Elite_61_f13.mzXML	11196	MSGF_PLUS	https://proteomics2.ucsd.edu/ProteoSAFe/status.jsp?task=d8d208c963564bbfa8501b7da309596e	Prostate
2	scan=16472	d8d208c963564bbfa8501b7da309596e	MSV000079514	QGVLIGNWTGDYEGGTAPYK	20396871	MassIVE-KB (in vivo)	f.MSV000079514/ccms_peak/RAW/Prostate/LTQ-Orbitrap Elite/61/Adult_Prostate_bRP_Elite_61_f14.mzXML	16472	MSGF_PLUS	https://proteomics2.ucsd.edu/ProteoSAFe/status.jsp?task=d8d208c963564bbfa8501b7da309596e	Prostate
2	scan=16988	d8d208c963564bbfa8501b7da309596e	MSV000079514	GQGVLIGNWTGDYEGGTAPYK	24162383	MassIVE-KB (in vivo)	f.MSV000079514/ccms_peak/RAW/Prostate/LTQ-Orbitrap Elite/61/Adult_Prostate_bRP_Elite_61_f14.mzXML	16988	MSGF_PLUS	https://proteomics2.ucsd.edu/ProteoSAFe/status.jsp?task=d8d208c963564bbfa8501b7da309596e	Prostate
2	scan=16395	d8d208c963564bbfa8501b7da309596e	MSV000079514	GQGVLIGNWTGDYEGGTAPYK	24162389	MassIVE-KB (in vivo)	f.MSV000079514/ccms_peak/RAW/Prostate/LTQ-Orbitrap Elite/61/Adult_Prostate_bRP_Elite_61_f14.mzXML	16395	MSGF_PLUS	https://proteomics2.ucsd.edu/ProteoSAFe/status.jsp?task=d8d208c963564bbfa8501b7da309596e	Prostate
2	scan=17209	d8d208c963564bbfa8501b7da309596e	MSV000079514	GQGVLIGNWTGDYEGGTAPYK	24162398	MassIVE-KB (in vivo)	f.MSV000079514/ccms_peak/RAW/Prostate/LTQ-Orbitrap Elite/61/Adult_Prostate_bRP_Elite_61_f14.mzXML	17209	MSGF_PLUS	https://proteomics2.ucsd.edu/ProteoSAFe/status.jsp?task=d8d208c963564bbfa8501b7da309596e	Prostate
2	scan=16543	d8d208c963564bbfa8501b7da309596e	MSV000079514	GQGVLIGNWTGDYEGGTAPYK	24162401	MassIVE-KB (in vivo)	f.MSV000079514/ccms_peak/RAW/Prostate/LTQ-Orbitrap Elite/61/Adult_Prostate_bRP_Elite_61_f14.mzXML	16543	MSGF_PLUS	https://proteomics2.ucsd.edu/ProteoSAFe/status.jsp?task=d8d208c963564bbfa8501b7da309596e	Prostate
2	scan=16845	d8d208c963564bbfa8501b7da309596e	MSV000079514	GQGVLIGNWTGDYEGGTAPYK	24162404	MassIVE-KB (in vivo)	f.MSV000079514/ccms_peak/RAW/Prostate/LTQ-Orbitrap Elite/61/Adult_Prostate_bRP_Elite_61_f14.mzXML	16845	MSGF_PLUS	https://proteomics2.ucsd.edu/ProteoSAFe/status.jsp?task=d8d208c963564bbfa8501b7da309596e	Prostate
3	scan=19341	d8d208c963564bbfa8501b7da309596e	MSV000079514	TYINSLAILDDEPVIR	14209455	MassIVE-KB (in vivo)	f.MSV000079514/ccms_peak/RAW/Prostate/LTQ-Orbitrap Elite/61/Adult_Prostate_bRP_Elite_61_f14.mzXML	19341	MSGF_PLUS	https://proteomics2.ucsd.edu/ProteoSAFe/status.jsp?task=d8d208c963564bbfa8501b7da309596e	Prostate
2	scan=19323	d8d208c963564bbfa8501b7da309596e	MSV000079514	TYINSLAILDDEPVIR	28781724	MassIVE-KB (in vivo)	f.MSV000079514/ccms_peak/RAW/Prostate/LTQ-Orbitrap Elite/61/Adult_Prostate_bRP_Elite_61_f14.mzXML	19323	MSGF_PLUS	https://proteomics2.ucsd.edu/ProteoSAFe/status.jsp?task=d8d208c963564bbfa8501b7da309596e	Prostate
2	scan=18268	d8d208c963564bbfa8501b7da309596e	MSV000079514	TYINSLAILDDEPVIR	28781728	MassIVE-KB (in vivo)	f.MSV000079514/ccms_peak/RAW/Prostate/LTQ-Orbitrap Elite/61/Adult_Prostate_bRP_Elite_61_f14.mzXML	18268	MSGF_PLUS	https://proteomics2.ucsd.edu/ProteoSAFe/status.jsp?task=d8d208c963564bbfa8501b7da309596e	Prostate
2	scan=13653	d8d208c963564bbfa8501b7da309596e	MSV000079514	TLAIPLTDVK	9166394	MassIVE-KB (in vivo)	f.MSV000079514/ccms_peak/RAW/Prostate/LTQ-Orbitrap Elite/61/Adult_Prostate_bRP_Elite_61_f14.mzXML	13653	MSGF_PLUS	https://proteomics2.ucsd.edu/ProteoSAFe/status.jsp?task=d8d208c963564bbfa8501b7da309596e	Prostate
2	scan=13707	d8d208c963564bbfa8501b7da309596e	MSV000079514	NTLAIPLTDVK	7622621	MassIVE-KB (in vivo)	f.MSV000079514/ccms_peak/RAW/Prostate/LTQ-Orbitrap Elite/61/Adult_Prostate_bRP_Elite_61_f14.mzXML	13707	MSGF_PLUS	https://proteomics2.ucsd.edu/ProteoSAFe/status.jsp?task=d8d208c963564bbfa8501b7da309596e	Prostate
2	scan=13563	d8d208c963564bbfa8501b7da309596e	MSV000079514	NTLAIPLTDVK	7622622	MassIVE-KB (in vivo)	f.MSV000079514/ccms_peak/RAW/Prostate/LTQ-Orbitrap Elite/61/Adult_Prostate_bRP_Elite_61_f14.mzXML	13563	MSGF_PLUS	https://proteomics2.ucsd.edu/ProteoSAFe/status.jsp?task=d8d208c963564bbfa8501b7da309596e	Prostate
2	scan=11788	d8d208c963564bbfa8501b7da309596e	MSV000079514	FVFSEVN+0.984GDR	44030284	MassIVE-KB (in vivo)	f.MSV000079514/ccms_peak/RAW/Prostate/LTQ-Orbitrap Elite/61/Adult_Prostate_bRP_Elite_61_f14.mzXML	11788	MSGF_PLUS	https://proteomics2.ucsd.edu/ProteoSAFe/status.jsp?task=d8d208c963564bbfa8501b7da309596e	Prostate
2	scan=18578	d8d208c963564bbfa8501b7da309596e	MSV000079514	+43.006FVFSEVNGDR	20504654	MassIVE-KB (in vivo)	f.MSV000079514/ccms_peak/RAW/Prostate/LTQ-Orbitrap Elite/61/Adult_Prostate_bRP_Elite_61_f14.mzXML	18578	MSGF_PLUS	https://proteomics2.ucsd.edu/ProteoSAFe/status.jsp?task=d8d208c963564bbfa8501b7da309596e	Prostate
2	scan=3119	d8d208c963564bbfa8501b7da309596e	MSV000079514	STGPNPSIAK	31445821	MassIVE-KB (in vivo)	f.MSV000079514/ccms_peak/RAW/Prostate/LTQ-Orbitrap Elite/61/Adult_Prostate_bRP_Elite_61_f15.mzXML	3119	MSGF_PLUS	https://proteomics2.ucsd.edu/ProteoSAFe/status.jsp?task=d8d208c963564bbfa8501b7da309596e	Prostate
2	scan=16702	d8d208c963564bbfa8501b7da309596e	MSV000079514	GQGVLIGNWTGDYEGGTAPYK	24162356	MassIVE-KB (in vivo)	f.MSV000079514/ccms_peak/RAW/Prostate/LTQ-Orbitrap Elite/61/Adult_Prostate_bRP_Elite_61_f15.mzXML	16702	MSGF_PLUS	https://proteomics2.ucsd.edu/ProteoSAFe/status.jsp?task=d8d208c963564bbfa8501b7da309596e	Prostate
2	scan=16434	d8d208c963564bbfa8501b7da309596e	MSV000079514	GQGVLIGNWTGDYEGGTAPYK	24162366	MassIVE-KB (in vivo)	f.MSV000079514/ccms_peak/RAW/Prostate/LTQ-Orbitrap Elite/61/Adult_Prostate_bRP_Elite_61_f15.mzXML	16434	MSGF_PLUS	https://proteomics2.ucsd.edu/ProteoSAFe/status.jsp?task=d8d208c963564bbfa8501b7da309596e	Prostate
2	scan=16963	d8d208c963564bbfa8501b7da309596e	MSV000079514	GQGVLIGNWTGDYEGGTAPYK	24162368	MassIVE-KB (in vivo)	f.MSV000079514/ccms_peak/RAW/Prostate/LTQ-Orbitrap Elite/61/Adult_Prostate_bRP_Elite_61_f15.mzXML	16963	MSGF_PLUS	https://proteomics2.ucsd.edu/ProteoSAFe/status.jsp?task=d8d208c963564bbfa8501b7da309596e	Prostate
2	scan=16574	d8d208c963564bbfa8501b7da309596e	MSV000079514	GQGVLIGNWTGDYEGGTAPYK	24162376	MassIVE-KB (in vivo)	f.MSV000079514/ccms_peak/RAW/Prostate/LTQ-Orbitrap Elite/61/Adult_Prostate_bRP_Elite_61_f15.mzXML	16574	MSGF_PLUS	https://proteomics2.ucsd.edu/ProteoSAFe/status.jsp?task=d8d208c963564bbfa8501b7da309596e	Prostate
2	scan=16832	d8d208c963564bbfa8501b7da309596e	MSV000079514	GQGVLIGNWTGDYEGGTAPYK	24162391	MassIVE-KB (in vivo)	f.MSV000079514/ccms_peak/RAW/Prostate/LTQ-Orbitrap Elite/61/Adult_Prostate_bRP_Elite_61_f15.mzXML	16832	MSGF_PLUS	https://proteomics2.ucsd.edu/ProteoSAFe/status.jsp?task=d8d208c963564bbfa8501b7da309596e	Prostate
3	scan=16450	d8d208c963564bbfa8501b7da309596e	MSV000079514	GQGVLIGNWTGDYEGGTAPYK	35787561	MassIVE-KB (in vivo)	f.MSV000079514/ccms_peak/RAW/Prostate/LTQ-Orbitrap Elite/61/Adult_Prostate_bRP_Elite_61_f15.mzXML	16450	MSGF_PLUS	https://proteomics2.ucsd.edu/ProteoSAFe/status.jsp?task=d8d208c963564bbfa8501b7da309596e	Prostate
2	scan=17105	d8d208c963564bbfa8501b7da309596e	MSV000079514	QYPEFSIELPNTGR	35288215	MassIVE-KB (in vivo)	f.MSV000079514/ccms_peak/RAW/Prostate/LTQ-Orbitrap Elite/61/Adult_Prostate_bRP_Elite_61_f15.mzXML	17105	MSGF_PLUS	https://proteomics2.ucsd.edu/ProteoSAFe/status.jsp?task=d8d208c963564bbfa8501b7da309596e	Prostate
2	scan=12771	d8d208c963564bbfa8501b7da309596e	MSV000079514	AMC+57.021AMMSFEK	38084976	MassIVE-KB (in vivo)	f.MSV000079514/ccms_peak/RAW/Prostate/LTQ-Orbitrap Elite/61/Adult_Prostate_bRP_Elite_61_f15.mzXML	12771	MSGF_PLUS	https://proteomics2.ucsd.edu/ProteoSAFe/status.jsp?task=d8d208c963564bbfa8501b7da309596e	Prostate
2	scan=12638	d8d208c963564bbfa8501b7da309596e	MSV000079514	AMC+57.021AMMSFEK	38084981	MassIVE-KB (in vivo)	f.MSV000079514/ccms_peak/RAW/Prostate/LTQ-Orbitrap Elite/61/Adult_Prostate_bRP_Elite_61_f15.mzXML	12638	MSGF_PLUS	https://proteomics2.ucsd.edu/ProteoSAFe/status.jsp?task=d8d208c963564bbfa8501b7da309596e	Prostate
2	scan=9463	d8d208c963564bbfa8501b7da309596e	MSV000079514	AMC+57.021AM+15.995MSFEK	33329849	MassIVE-KB (in vivo)	f.MSV000079514/ccms_peak/RAW/Prostate/LTQ-Orbitrap Elite/61/Adult_Prostate_bRP_Elite_61_f15.mzXML	9463	MSGF_PLUS	https://proteomics2.ucsd.edu/ProteoSAFe/status.jsp?task=d8d208c963564bbfa8501b7da309596e	Prostate
2	scan=9340	d8d208c963564bbfa8501b7da309596e	MSV000079514	AMC+57.021AM+15.995MSFEK	33329850	MassIVE-KB (in vivo)	f.MSV000079514/ccms_peak/RAW/Prostate/LTQ-Orbitrap Elite/61/Adult_Prostate_bRP_Elite_61_f15.mzXML	9340	MSGF_PLUS	https://proteomics2.ucsd.edu/ProteoSAFe/status.jsp?task=d8d208c963564bbfa8501b7da309596e	Prostate
2	scan=13610	d8d208c963564bbfa8501b7da309596e	MSV000079514	NTLAIPLTDVK	7622620	MassIVE-KB (in vivo)	f.MSV000079514/ccms_peak/RAW/Prostate/LTQ-Orbitrap Elite/61/Adult_Prostate_bRP_Elite_61_f15.mzXML	13610	MSGF_PLUS	https://proteomics2.ucsd.edu/ProteoSAFe/status.jsp?task=d8d208c963564bbfa8501b7da309596e	Prostate
2	scan=11428	d8d208c963564bbfa8501b7da309596e	MSV000079514	FVFSEVNGDR	31895213	MassIVE-KB (in vivo)	f.MSV000079514/ccms_peak/RAW/Prostate/LTQ-Orbitrap Elite/61/Adult_Prostate_bRP_Elite_61_f15.mzXML	11428	MSGF_PLUS	https://proteomics2.ucsd.edu/ProteoSAFe/status.jsp?task=d8d208c963564bbfa8501b7da309596e	Prostate
2	scan=13438	d8d208c963564bbfa8501b7da309596e	MSV000079514	EDMVFMPDEDER	40174319	MassIVE-KB (in vivo)	f.MSV000079514/ccms_peak/RAW/Prostate/LTQ-Orbitrap Elite/61/Adult_Prostate_bRP_Elite_61_f15.mzXML	13438	MSGF_PLUS	https://proteomics2.ucsd.edu/ProteoSAFe/status.jsp?task=d8d208c963564bbfa8501b7da309596e	Prostate
2	scan=10706	d8d208c963564bbfa8501b7da309596e	MSV000079514	EDM+15.995VFMPDEDER	15208843	MassIVE-KB (in vivo)	f.MSV000079514/ccms_peak/RAW/Prostate/LTQ-Orbitrap Elite/61/Adult_Prostate_bRP_Elite_61_f15.mzXML	10706	MSGF_PLUS	https://proteomics2.ucsd.edu/ProteoSAFe/status.jsp?task=d8d208c963564bbfa8501b7da309596e	Prostate
2	scan=10847	d8d208c963564bbfa8501b7da309596e	MSV000079514	EDMVFM+15.995PDEDER	36636480	MassIVE-KB (in vivo)	f.MSV000079514/ccms_peak/RAW/Prostate/LTQ-Orbitrap Elite/61/Adult_Prostate_bRP_Elite_61_f15.mzXML	10847	MSGF_PLUS	https://proteomics2.ucsd.edu/ProteoSAFe/status.jsp?task=d8d208c963564bbfa8501b7da309596e	Prostate
2	scan=10414	d8d208c963564bbfa8501b7da309596e	MSV000079514	EDMVFMPDEDERK	16981575	MassIVE-KB (in vivo)	f.MSV000079514/ccms_peak/RAW/Prostate/LTQ-Orbitrap Elite/61/Adult_Prostate_bRP_Elite_61_f16.mzXML	10414	MSGF_PLUS	https://proteomics2.ucsd.edu/ProteoSAFe/status.jsp?task=d8d208c963564bbfa8501b7da309596e	Prostate
3	scan=10415	d8d208c963564bbfa8501b7da309596e	MSV000079514	EDMVFMPDEDERK	25624021	MassIVE-KB (in vivo)	f.MSV000079514/ccms_peak/RAW/Prostate/LTQ-Orbitrap Elite/61/Adult_Prostate_bRP_Elite_61_f16.mzXML	10415	MSGF_PLUS	https://proteomics2.ucsd.edu/ProteoSAFe/status.jsp?task=d8d208c963564bbfa8501b7da309596e	Prostate
3	scan=7960	d8d208c963564bbfa8501b7da309596e	MSV000079514	EDM+15.995VFMPDEDERK	21440422	MassIVE-KB (in vivo)	f.MSV000079514/ccms_peak/RAW/Prostate/LTQ-Orbitrap Elite/61/Adult_Prostate_bRP_Elite_61_f16.mzXML	7960	MSGF_PLUS	https://proteomics2.ucsd.edu/ProteoSAFe/status.jsp?task=d8d208c963564bbfa8501b7da309596e	Prostate
3	scan=8090	d8d208c963564bbfa8501b7da309596e	MSV000079514	EDM+15.995VFMPDEDERK	21440427	MassIVE-KB (in vivo)	f.MSV000079514/ccms_peak/RAW/Prostate/LTQ-Orbitrap Elite/61/Adult_Prostate_bRP_Elite_61_f16.mzXML	8090	MSGF_PLUS	https://proteomics2.ucsd.edu/ProteoSAFe/status.jsp?task=d8d208c963564bbfa8501b7da309596e	Prostate
2	scan=8258	d8d208c963564bbfa8501b7da309596e	MSV000079514	EDMVFM+15.995PDEDERK	29799128	MassIVE-KB (in vivo)	f.MSV000079514/ccms_peak/RAW/Prostate/LTQ-Orbitrap Elite/61/Adult_Prostate_bRP_Elite_61_f16.mzXML	8258	MSGF_PLUS	https://proteomics2.ucsd.edu/ProteoSAFe/status.jsp?task=d8d208c963564bbfa8501b7da309596e	Prostate
2	scan=8139	d8d208c963564bbfa8501b7da309596e	MSV000079514	EDMVFM+15.995PDEDERK	29799130	MassIVE-KB (in vivo)	f.MSV000079514/ccms_peak/RAW/Prostate/LTQ-Orbitrap Elite/61/Adult_Prostate_bRP_Elite_61_f16.mzXML	8139	MSGF_PLUS	https://proteomics2.ucsd.edu/ProteoSAFe/status.jsp?task=d8d208c963564bbfa8501b7da309596e	Prostate
2	scan=7979	d8d208c963564bbfa8501b7da309596e	MSV000079514	EDM+15.995VFMPDEDERK	43122307	MassIVE-KB (in vivo)	f.MSV000079514/ccms_peak/RAW/Prostate/LTQ-Orbitrap Elite/61/Adult_Prostate_bRP_Elite_61_f16.mzXML	7979	MSGF_PLUS	https://proteomics2.ucsd.edu/ProteoSAFe/status.jsp?task=d8d208c963564bbfa8501b7da309596e	Prostate
2	scan=12153	d8d208c963564bbfa8501b7da309596e	MSV000079514	EDMVFMPDEDERKEY	26513975	MassIVE-KB (in vivo)	f.MSV000079514/ccms_peak/RAW/Prostate/LTQ-Orbitrap Elite/61/Adult_Prostate_bRP_Elite_61_f16.mzXML	12153	MSGF_PLUS	https://proteomics2.ucsd.edu/ProteoSAFe/status.jsp?task=d8d208c963564bbfa8501b7da309596e	Prostate
2	scan=17943	d8d208c963564bbfa8501b7da309596e	MSV000079514	GFIIAEIVESK	32797466	MassIVE-KB (in vivo)	f.MSV000079514/ccms_peak/RAW/Prostate/LTQ-Orbitrap Elite/61/Adult_Prostate_bRP_Elite_61_f16.mzXML	17943	MSGF_PLUS	https://proteomics2.ucsd.edu/ProteoSAFe/status.jsp?task=d8d208c963564bbfa8501b7da309596e	Prostate
2	scan=11957	d8d208c963564bbfa8501b7da309596e	MSV000079514	AMC+57.021AMMSFEK	38084994	MassIVE-KB (in vivo)	f.MSV000079514/ccms_peak/RAW/Prostate/LTQ-Orbitrap Elite/61/Adult_Prostate_bRP_Elite_61_f16.mzXML	11957	MSGF_PLUS	https://proteomics2.ucsd.edu/ProteoSAFe/status.jsp?task=d8d208c963564bbfa8501b7da309596e	Prostate
2	scan=10613	d8d208c963564bbfa8501b7da309596e	MSV000079514	FVFSEVNGDR	31895212	MassIVE-KB (in vivo)	f.MSV000079514/ccms_peak/RAW/Prostate/LTQ-Orbitrap Elite/61/Adult_Prostate_bRP_Elite_61_f16.mzXML	10613	MSGF_PLUS	https://proteomics2.ucsd.edu/ProteoSAFe/status.jsp?task=d8d208c963564bbfa8501b7da309596e	Prostate
2	scan=12543	d8d208c963564bbfa8501b7da309596e	MSV000079514	EDMVFMPDEDER	40174318	MassIVE-KB (in vivo)	f.MSV000079514/ccms_peak/RAW/Prostate/LTQ-Orbitrap Elite/61/Adult_Prostate_bRP_Elite_61_f16.mzXML	12543	MSGF_PLUS	https://proteomics2.ucsd.edu/ProteoSAFe/status.jsp?task=d8d208c963564bbfa8501b7da309596e	Prostate
2	scan=10676	d8d208c963564bbfa8501b7da309596e	MSV000079514	EDMVFMPDEDERK	16981567	MassIVE-KB (in vivo)	f.MSV000079514/ccms_peak/RAW/Prostate/LTQ-Orbitrap Elite/61/Adult_Prostate_bRP_Elite_61_f17.mzXML	10676	MSGF_PLUS	https://proteomics2.ucsd.edu/ProteoSAFe/status.jsp?task=d8d208c963564bbfa8501b7da309596e	Prostate
2	scan=18681	d8d208c963564bbfa8501b7da309596e	MSV000079514	GFIIAEIVESK	32797463	MassIVE-KB (in vivo)	f.MSV000079514/ccms_peak/RAW/Prostate/LTQ-Orbitrap Elite/61/Adult_Prostate_bRP_Elite_61_f17.mzXML	18681	MSGF_PLUS	https://proteomics2.ucsd.edu/ProteoSAFe/status.jsp?task=d8d208c963564bbfa8501b7da309596e	Prostate
2	scan=18797	d8d208c963564bbfa8501b7da309596e	MSV000079514	GFIIAEIVESK	32797515	MassIVE-KB (in vivo)	f.MSV000079514/ccms_peak/RAW/Prostate/LTQ-Orbitrap Elite/61/Adult_Prostate_bRP_Elite_61_f17.mzXML	18797	MSGF_PLUS	https://proteomics2.ucsd.edu/ProteoSAFe/status.jsp?task=d8d208c963564bbfa8501b7da309596e	Prostate
2	scan=4824	d8d208c963564bbfa8501b7da309596e	MSV000079514	SVTGFDSAHDTER	6167081	MassIVE-KB (in vivo)	f.MSV000079514/ccms_peak/RAW/Prostate/LTQ-Orbitrap Elite/61/Adult_Prostate_bRP_Elite_61_f17.mzXML	4824	MSGF_PLUS	https://proteomics2.ucsd.edu/ProteoSAFe/status.jsp?task=d8d208c963564bbfa8501b7da309596e	Prostate
2	scan=4678	d8d208c963564bbfa8501b7da309596e	MSV000079514	SVTGFDSAHDTER	6167084	MassIVE-KB (in vivo)	f.MSV000079514/ccms_peak/RAW/Prostate/LTQ-Orbitrap Elite/61/Adult_Prostate_bRP_Elite_61_f17.mzXML	4678	MSGF_PLUS	https://proteomics2.ucsd.edu/ProteoSAFe/status.jsp?task=d8d208c963564bbfa8501b7da309596e	Prostate
3	scan=4697	d8d208c963564bbfa8501b7da309596e	MSV000079514	SVTGFDSAHDTER	3787900	MassIVE-KB (in vivo)	f.MSV000079514/ccms_peak/RAW/Prostate/LTQ-Orbitrap Elite/61/Adult_Prostate_bRP_Elite_61_f17.mzXML	4697	MSGF_PLUS	https://proteomics2.ucsd.edu/ProteoSAFe/status.jsp?task=d8d208c963564bbfa8501b7da309596e	Prostate
2	scan=10832	d8d208c963564bbfa8501b7da309596e	MSV000079514	FVFSEVNGDR	31895179	MassIVE-KB (in vivo)	f.MSV000079514/ccms_peak/RAW/Prostate/LTQ-Orbitrap Elite/61/Adult_Prostate_bRP_Elite_61_f17.mzXML	10832	MSGF_PLUS	https://proteomics2.ucsd.edu/ProteoSAFe/status.jsp?task=d8d208c963564bbfa8501b7da309596e	Prostate
2	scan=14929	d8d208c963564bbfa8501b7da309596e	MSV000079514	SQGVFC+57.021C+57.021GPSPLTAIR	14786588	MassIVE-KB (in vivo)	f.MSV000079514/ccms_peak/RAW/Prostate/LTQ-Orbitrap Elite/61/Adult_Prostate_bRP_Elite_61_f18.mzXML	14929	MSGF_PLUS	https://proteomics2.ucsd.edu/ProteoSAFe/status.jsp?task=d8d208c963564bbfa8501b7da309596e	Prostate
2	scan=15067	d8d208c963564bbfa8501b7da309596e	MSV000079514	SQGVFC+57.021C+57.021GPSPLTAIR	14786624	MassIVE-KB (in vivo)	f.MSV000079514/ccms_peak/RAW/Prostate/LTQ-Orbitrap Elite/61/Adult_Prostate_bRP_Elite_61_f18.mzXML	15067	MSGF_PLUS	https://proteomics2.ucsd.edu/ProteoSAFe/status.jsp?task=d8d208c963564bbfa8501b7da309596e	Prostate
2	scan=12518	d8d208c963564bbfa8501b7da309596e	MSV000079514	C+57.021KPWNFGQFEK	26794475	MassIVE-KB (in vivo)	f.MSV000079514/ccms_peak/RAW/Prostate/LTQ-Orbitrap Elite/61/Adult_Prostate_bRP_Elite_61_f18.mzXML	12518	MSGF_PLUS	https://proteomics2.ucsd.edu/ProteoSAFe/status.jsp?task=d8d208c963564bbfa8501b7da309596e	Prostate
2	scan=10232	d8d208c963564bbfa8501b7da309596e	MSV000079514	NLTVDTYVNEN+0.984GEK	22762521	MassIVE-KB (in vivo)	f.MSV000079514/ccms_peak/RAW/Prostate/LTQ-Orbitrap Elite/61/Adult_Prostate_bRP_Elite_61_f18.mzXML	10232	MSGF_PLUS	https://proteomics2.ucsd.edu/ProteoSAFe/status.jsp?task=d8d208c963564bbfa8501b7da309596e	Prostate
2	scan=10099	d8d208c963564bbfa8501b7da309596e	MSV000079514	NLTVDTYVN+0.984ENGEK	31102829	MassIVE-KB (in vivo)	f.MSV000079514/ccms_peak/RAW/Prostate/LTQ-Orbitrap Elite/61/Adult_Prostate_bRP_Elite_61_f18.mzXML	10099	MSGF_PLUS	https://proteomics2.ucsd.edu/ProteoSAFe/status.jsp?task=d8d208c963564bbfa8501b7da309596e	Prostate
2	scan=4582	d8d208c963564bbfa8501b7da309596e	MSV000079514	TGFDSAHDTER	41249807	MassIVE-KB (in vivo)	f.MSV000079514/ccms_peak/RAW/Prostate/LTQ-Orbitrap Elite/61/Adult_Prostate_bRP_Elite_61_f18.mzXML	4582	MSGF_PLUS	https://proteomics2.ucsd.edu/ProteoSAFe/status.jsp?task=d8d208c963564bbfa8501b7da309596e	Prostate
2	scan=4425	d8d208c963564bbfa8501b7da309596e	MSV000079514	TGFDSAHDTER	41249810	MassIVE-KB (in vivo)	f.MSV000079514/ccms_peak/RAW/Prostate/LTQ-Orbitrap Elite/61/Adult_Prostate_bRP_Elite_61_f18.mzXML	4425	MSGF_PLUS	https://proteomics2.ucsd.edu/ProteoSAFe/status.jsp?task=d8d208c963564bbfa8501b7da309596e	Prostate
2	scan=4433	d8d208c963564bbfa8501b7da309596e	MSV000079514	GFDSAHDTER	29527531	MassIVE-KB (in vivo)	f.MSV000079514/ccms_peak/RAW/Prostate/LTQ-Orbitrap Elite/61/Adult_Prostate_bRP_Elite_61_f18.mzXML	4433	MSGF_PLUS	https://proteomics2.ucsd.edu/ProteoSAFe/status.jsp?task=d8d208c963564bbfa8501b7da309596e	Prostate
2	scan=18711	d8d208c963564bbfa8501b7da309596e	MSV000079514	GFIIAEIVESK	32797464	MassIVE-KB (in vivo)	f.MSV000079514/ccms_peak/RAW/Prostate/LTQ-Orbitrap Elite/61/Adult_Prostate_bRP_Elite_61_f18.mzXML	18711	MSGF_PLUS	https://proteomics2.ucsd.edu/ProteoSAFe/status.jsp?task=d8d208c963564bbfa8501b7da309596e	Prostate
2	scan=18589	d8d208c963564bbfa8501b7da309596e	MSV000079514	GFIIAEIVESK	32797465	MassIVE-KB (in vivo)	f.MSV000079514/ccms_peak/RAW/Prostate/LTQ-Orbitrap Elite/61/Adult_Prostate_bRP_Elite_61_f18.mzXML	18589	MSGF_PLUS	https://proteomics2.ucsd.edu/ProteoSAFe/status.jsp?task=d8d208c963564bbfa8501b7da309596e	Prostate
2	scan=4422	d8d208c963564bbfa8501b7da309596e	MSV000079514	SVTGFDSAHDTER	6167046	MassIVE-KB (in vivo)	f.MSV000079514/ccms_peak/RAW/Prostate/LTQ-Orbitrap Elite/61/Adult_Prostate_bRP_Elite_61_f18.mzXML	4422	MSGF_PLUS	https://proteomics2.ucsd.edu/ProteoSAFe/status.jsp?task=d8d208c963564bbfa8501b7da309596e	Prostate
2	scan=4581	d8d208c963564bbfa8501b7da309596e	MSV000079514	SVTGFDSAHDTER	6167050	MassIVE-KB (in vivo)	f.MSV000079514/ccms_peak/RAW/Prostate/LTQ-Orbitrap Elite/61/Adult_Prostate_bRP_Elite_61_f18.mzXML	4581	MSGF_PLUS	https://proteomics2.ucsd.edu/ProteoSAFe/status.jsp?task=d8d208c963564bbfa8501b7da309596e	Prostate
3	scan=4406	d8d208c963564bbfa8501b7da309596e	MSV000079514	SVTGFDSAHDTER	3787858	MassIVE-KB (in vivo)	f.MSV000079514/ccms_peak/RAW/Prostate/LTQ-Orbitrap Elite/61/Adult_Prostate_bRP_Elite_61_f18.mzXML	4406	MSGF_PLUS	https://proteomics2.ucsd.edu/ProteoSAFe/status.jsp?task=d8d208c963564bbfa8501b7da309596e	Prostate
3	scan=4565	d8d208c963564bbfa8501b7da309596e	MSV000079514	SVTGFDSAHDTER	3787889	MassIVE-KB (in vivo)	f.MSV000079514/ccms_peak/RAW/Prostate/LTQ-Orbitrap Elite/61/Adult_Prostate_bRP_Elite_61_f18.mzXML	4565	MSGF_PLUS	https://proteomics2.ucsd.edu/ProteoSAFe/status.jsp?task=d8d208c963564bbfa8501b7da309596e	Prostate
2	scan=11791	d8d208c963564bbfa8501b7da309596e	MSV000079514	FVFSEVN+0.984GDR	44030280	MassIVE-KB (in vivo)	f.MSV000079514/ccms_peak/RAW/Prostate/LTQ-Orbitrap Elite/61/Adult_Prostate_bRP_Elite_61_f18.mzXML	11791	MSGF_PLUS	https://proteomics2.ucsd.edu/ProteoSAFe/status.jsp?task=d8d208c963564bbfa8501b7da309596e	Prostate
2	scan=10966	d8d208c963564bbfa8501b7da309596e	MSV000079514	FVFSEVNGDR	31895206	MassIVE-KB (in vivo)	f.MSV000079514/ccms_peak/RAW/Prostate/LTQ-Orbitrap Elite/61/Adult_Prostate_bRP_Elite_61_f18.mzXML	10966	MSGF_PLUS	https://proteomics2.ucsd.edu/ProteoSAFe/status.jsp?task=d8d208c963564bbfa8501b7da309596e	Prostate
2	scan=10823	d8d208c963564bbfa8501b7da309596e	MSV000079514	FVFSEVNGDR	31895207	MassIVE-KB (in vivo)	f.MSV000079514/ccms_peak/RAW/Prostate/LTQ-Orbitrap Elite/61/Adult_Prostate_bRP_Elite_61_f18.mzXML	10823	MSGF_PLUS	https://proteomics2.ucsd.edu/ProteoSAFe/status.jsp?task=d8d208c963564bbfa8501b7da309596e	Prostate
2	scan=15089	d8d208c963564bbfa8501b7da309596e	MSV000079514	SQGVFC+57.021C+57.021GPSPLTAIR	14786591	MassIVE-KB (in vivo)	f.MSV000079514/ccms_peak/RAW/Prostate/LTQ-Orbitrap Elite/61/Adult_Prostate_bRP_Elite_61_f19.mzXML	15089	MSGF_PLUS	https://proteomics2.ucsd.edu/ProteoSAFe/status.jsp?task=d8d208c963564bbfa8501b7da309596e	Prostate
2	scan=15233	d8d208c963564bbfa8501b7da309596e	MSV000079514	SQGVFC+57.021C+57.021GPSPLTAIR	14786618	MassIVE-KB (in vivo)	f.MSV000079514/ccms_peak/RAW/Prostate/LTQ-Orbitrap Elite/61/Adult_Prostate_bRP_Elite_61_f19.mzXML	15233	MSGF_PLUS	https://proteomics2.ucsd.edu/ProteoSAFe/status.jsp?task=d8d208c963564bbfa8501b7da309596e	Prostate
3	scan=15125	d8d208c963564bbfa8501b7da309596e	MSV000079514	SQGVFC+57.021C+57.021GPSPLTAIR	26982050	MassIVE-KB (in vivo)	f.MSV000079514/ccms_peak/RAW/Prostate/LTQ-Orbitrap Elite/61/Adult_Prostate_bRP_Elite_61_f19.mzXML	15125	MSGF_PLUS	https://proteomics2.ucsd.edu/ProteoSAFe/status.jsp?task=d8d208c963564bbfa8501b7da309596e	Prostate
3	scan=11891	d8d208c963564bbfa8501b7da309596e	MSV000079514	LVLNQPLQSYHQLK	16199170	MassIVE-KB (in vivo)	f.MSV000079514/ccms_peak/RAW/Prostate/LTQ-Orbitrap Elite/61/Adult_Prostate_bRP_Elite_61_f19.mzXML	11891	MSGF_PLUS	https://proteomics2.ucsd.edu/ProteoSAFe/status.jsp?task=d8d208c963564bbfa8501b7da309596e	Prostate
3	scan=12556	d8d208c963564bbfa8501b7da309596e	MSV000079514	LVLNQ+0.984PLQSYHQLK	17980571	MassIVE-KB (in vivo)	f.MSV000079514/ccms_peak/RAW/Prostate/LTQ-Orbitrap Elite/61/Adult_Prostate_bRP_Elite_61_f19.mzXML	12556	MSGF_PLUS	https://proteomics2.ucsd.edu/ProteoSAFe/status.jsp?task=d8d208c963564bbfa8501b7da309596e	Prostate
2	scan=18925	d8d208c963564bbfa8501b7da309596e	MSV000079514	SFQYPEFSIELPNTGR	24874192	MassIVE-KB (in vivo)	f.MSV000079514/ccms_peak/RAW/Prostate/LTQ-Orbitrap Elite/61/Adult_Prostate_bRP_Elite_61_f19.mzXML	18925	MSGF_PLUS	https://proteomics2.ucsd.edu/ProteoSAFe/status.jsp?task=d8d208c963564bbfa8501b7da309596e	Prostate
2	scan=12614	d8d208c963564bbfa8501b7da309596e	MSV000079514	C+57.021KPWNFGQFEK	26794473	MassIVE-KB (in vivo)	f.MSV000079514/ccms_peak/RAW/Prostate/LTQ-Orbitrap Elite/61/Adult_Prostate_bRP_Elite_61_f19.mzXML	12614	MSGF_PLUS	https://proteomics2.ucsd.edu/ProteoSAFe/status.jsp?task=d8d208c963564bbfa8501b7da309596e	Prostate
3	scan=12619	d8d208c963564bbfa8501b7da309596e	MSV000079514	C+57.021KPWNFGQFEK	14600920	MassIVE-KB (in vivo)	f.MSV000079514/ccms_peak/RAW/Prostate/LTQ-Orbitrap Elite/61/Adult_Prostate_bRP_Elite_61_f19.mzXML	12619	MSGF_PLUS	https://proteomics2.ucsd.edu/ProteoSAFe/status.jsp?task=d8d208c963564bbfa8501b7da309596e	Prostate
2	scan=11738	d8d208c963564bbfa8501b7da309596e	MSV000079514	N+0.984LTVDTYVNENGEK	6111318	MassIVE-KB (in vivo)	f.MSV000079514/ccms_peak/RAW/Prostate/LTQ-Orbitrap Elite/61/Adult_Prostate_bRP_Elite_61_f19.mzXML	11738	MSGF_PLUS	https://proteomics2.ucsd.edu/ProteoSAFe/status.jsp?task=d8d208c963564bbfa8501b7da309596e	Prostate
2	scan=10193	d8d208c963564bbfa8501b7da309596e	MSV000079514	NLTVDTYVNEN+0.984GEK	22762497	MassIVE-KB (in vivo)	f.MSV000079514/ccms_peak/RAW/Prostate/LTQ-Orbitrap Elite/61/Adult_Prostate_bRP_Elite_61_f19.mzXML	10193	MSGF_PLUS	https://proteomics2.ucsd.edu/ProteoSAFe/status.jsp?task=d8d208c963564bbfa8501b7da309596e	Prostate
2	scan=10338	d8d208c963564bbfa8501b7da309596e	MSV000079514	NLTVDTYVNEN+0.984GEK	22762498	MassIVE-KB (in vivo)	f.MSV000079514/ccms_peak/RAW/Prostate/LTQ-Orbitrap Elite/61/Adult_Prostate_bRP_Elite_61_f19.mzXML	10338	MSGF_PLUS	https://proteomics2.ucsd.edu/ProteoSAFe/status.jsp?task=d8d208c963564bbfa8501b7da309596e	Prostate
2	scan=11492	d8d208c963564bbfa8501b7da309596e	MSV000079514	NLTVDTYVNEN+0.984GEK	22762512	MassIVE-KB (in vivo)	f.MSV000079514/ccms_peak/RAW/Prostate/LTQ-Orbitrap Elite/61/Adult_Prostate_bRP_Elite_61_f19.mzXML	11492	MSGF_PLUS	https://proteomics2.ucsd.edu/ProteoSAFe/status.jsp?task=d8d208c963564bbfa8501b7da309596e	Prostate
2	scan=11866	d8d208c963564bbfa8501b7da309596e	MSV000079514	NLTVDTYVNEN+0.984GEK	22762532	MassIVE-KB (in vivo)	f.MSV000079514/ccms_peak/RAW/Prostate/LTQ-Orbitrap Elite/61/Adult_Prostate_bRP_Elite_61_f19.mzXML	11866	MSGF_PLUS	https://proteomics2.ucsd.edu/ProteoSAFe/status.jsp?task=d8d208c963564bbfa8501b7da309596e	Prostate
2	scan=10657	d8d208c963564bbfa8501b7da309596e	MSV000079514	NLTVDTYVNEN+0.984GEK	22762539	MassIVE-KB (in vivo)	f.MSV000079514/ccms_peak/RAW/Prostate/LTQ-Orbitrap Elite/61/Adult_Prostate_bRP_Elite_61_f19.mzXML	10657	MSGF_PLUS	https://proteomics2.ucsd.edu/ProteoSAFe/status.jsp?task=d8d208c963564bbfa8501b7da309596e	Prostate
2	scan=10466	d8d208c963564bbfa8501b7da309596e	MSV000079514	NLTVDTYVNEN+0.984GEK	22762568	MassIVE-KB (in vivo)	f.MSV000079514/ccms_peak/RAW/Prostate/LTQ-Orbitrap Elite/61/Adult_Prostate_bRP_Elite_61_f19.mzXML	10466	MSGF_PLUS	https://proteomics2.ucsd.edu/ProteoSAFe/status.jsp?task=d8d208c963564bbfa8501b7da309596e	Prostate
3	scan=4924	d8d208c963564bbfa8501b7da309596e	MSV000079514	RDITYEYK	40917142	MassIVE-KB (in vivo)	f.MSV000079514/ccms_peak/RAW/Prostate/LTQ-Orbitrap Elite/61/Adult_Prostate_bRP_Elite_61_f19.mzXML	4924	MSGF_PLUS	https://proteomics2.ucsd.edu/ProteoSAFe/status.jsp?task=d8d208c963564bbfa8501b7da309596e	Prostate
2	scan=11575	d8d208c963564bbfa8501b7da309596e	MSV000079514	GYDGWQAVDATPQER	409304	MassIVE-KB (in vivo)	f.MSV000079514/ccms_peak/RAW/Prostate/LTQ-Orbitrap Elite/61/Adult_Prostate_bRP_Elite_61_f19.mzXML	11575	MSGF_PLUS	https://proteomics2.ucsd.edu/ProteoSAFe/status.jsp?task=d8d208c963564bbfa8501b7da309596e	Prostate
2	scan=4643	d8d208c963564bbfa8501b7da309596e	MSV000079514	SVTGFDSAHDTER	6167061	MassIVE-KB (in vivo)	f.MSV000079514/ccms_peak/RAW/Prostate/LTQ-Orbitrap Elite/61/Adult_Prostate_bRP_Elite_61_f19.mzXML	4643	MSGF_PLUS	https://proteomics2.ucsd.edu/ProteoSAFe/status.jsp?task=d8d208c963564bbfa8501b7da309596e	Prostate
3	scan=4642	d8d208c963564bbfa8501b7da309596e	MSV000079514	SVTGFDSAHDTER	3787901	MassIVE-KB (in vivo)	f.MSV000079514/ccms_peak/RAW/Prostate/LTQ-Orbitrap Elite/61/Adult_Prostate_bRP_Elite_61_f19.mzXML	4642	MSGF_PLUS	https://proteomics2.ucsd.edu/ProteoSAFe/status.jsp?task=d8d208c963564bbfa8501b7da309596e	Prostate
2	scan=12107	d8d208c963564bbfa8501b7da309596e	MSV000079514	LVLNQPLQSYH	16784607	MassIVE-KB (in vivo)	f.MSV000079514/ccms_peak/RAW/Prostate/LTQ-Orbitrap Elite/61/Adult_Prostate_bRP_Elite_61_f19.mzXML	12107	MSGF_PLUS	https://proteomics2.ucsd.edu/ProteoSAFe/status.jsp?task=d8d208c963564bbfa8501b7da309596e	Prostate
2	scan=14631	d8d208c963564bbfa8501b7da309596e	MSV000079514	SQGVFC+57.021C+57.021GPSPLTAIR	14786589	MassIVE-KB (in vivo)	f.MSV000079514/ccms_peak/RAW/Prostate/LTQ-Orbitrap Elite/61/Adult_Prostate_bRP_Elite_61_f20.mzXML	14631	MSGF_PLUS	https://proteomics2.ucsd.edu/ProteoSAFe/status.jsp?task=d8d208c963564bbfa8501b7da309596e	Prostate
2	scan=14758	d8d208c963564bbfa8501b7da309596e	MSV000079514	SQGVFC+57.021C+57.021GPSPLTAIR	14786590	MassIVE-KB (in vivo)	f.MSV000079514/ccms_peak/RAW/Prostate/LTQ-Orbitrap Elite/61/Adult_Prostate_bRP_Elite_61_f20.mzXML	14758	MSGF_PLUS	https://proteomics2.ucsd.edu/ProteoSAFe/status.jsp?task=d8d208c963564bbfa8501b7da309596e	Prostate
3	scan=14665	d8d208c963564bbfa8501b7da309596e	MSV000079514	SQGVFC+57.021C+57.021GPSPLTAIR	26982049	MassIVE-KB (in vivo)	f.MSV000079514/ccms_peak/RAW/Prostate/LTQ-Orbitrap Elite/61/Adult_Prostate_bRP_Elite_61_f20.mzXML	14665	MSGF_PLUS	https://proteomics2.ucsd.edu/ProteoSAFe/status.jsp?task=d8d208c963564bbfa8501b7da309596e	Prostate
3	scan=11735	d8d208c963564bbfa8501b7da309596e	MSV000079514	LVLNQPLQSYHQLK	16199167	MassIVE-KB (in vivo)	f.MSV000079514/ccms_peak/RAW/Prostate/LTQ-Orbitrap Elite/61/Adult_Prostate_bRP_Elite_61_f20.mzXML	11735	MSGF_PLUS	https://proteomics2.ucsd.edu/ProteoSAFe/status.jsp?task=d8d208c963564bbfa8501b7da309596e	Prostate
3	scan=12682	d8d208c963564bbfa8501b7da309596e	MSV000079514	LVLNQ+0.984PLQSYHQLK	17980568	MassIVE-KB (in vivo)	f.MSV000079514/ccms_peak/RAW/Prostate/LTQ-Orbitrap Elite/61/Adult_Prostate_bRP_Elite_61_f20.mzXML	12682	MSGF_PLUS	https://proteomics2.ucsd.edu/ProteoSAFe/status.jsp?task=d8d208c963564bbfa8501b7da309596e	Prostate
3	scan=12314	d8d208c963564bbfa8501b7da309596e	MSV000079514	LVLNQ+0.984PLQSYHQLK	17980569	MassIVE-KB (in vivo)	f.MSV000079514/ccms_peak/RAW/Prostate/LTQ-Orbitrap Elite/61/Adult_Prostate_bRP_Elite_61_f20.mzXML	12314	MSGF_PLUS	https://proteomics2.ucsd.edu/ProteoSAFe/status.jsp?task=d8d208c963564bbfa8501b7da309596e	Prostate
3	scan=18306	d8d208c963564bbfa8501b7da309596e	MSV000079514	SFQYPEFSIELPNTGR	4954245	MassIVE-KB (in vivo)	f.MSV000079514/ccms_peak/RAW/Prostate/LTQ-Orbitrap Elite/61/Adult_Prostate_bRP_Elite_61_f20.mzXML	18306	MSGF_PLUS	https://proteomics2.ucsd.edu/ProteoSAFe/status.jsp?task=d8d208c963564bbfa8501b7da309596e	Prostate
2	scan=18282	d8d208c963564bbfa8501b7da309596e	MSV000079514	SFQYPEFSIELPNTGR	24874187	MassIVE-KB (in vivo)	f.MSV000079514/ccms_peak/RAW/Prostate/LTQ-Orbitrap Elite/61/Adult_Prostate_bRP_Elite_61_f20.mzXML	18282	MSGF_PLUS	https://proteomics2.ucsd.edu/ProteoSAFe/status.jsp?task=d8d208c963564bbfa8501b7da309596e	Prostate
2	scan=18407	d8d208c963564bbfa8501b7da309596e	MSV000079514	SFQYPEFSIELPNTGR	24874193	MassIVE-KB (in vivo)	f.MSV000079514/ccms_peak/RAW/Prostate/LTQ-Orbitrap Elite/61/Adult_Prostate_bRP_Elite_61_f20.mzXML	18407	MSGF_PLUS	https://proteomics2.ucsd.edu/ProteoSAFe/status.jsp?task=d8d208c963564bbfa8501b7da309596e	Prostate
2	scan=18538	d8d208c963564bbfa8501b7da309596e	MSV000079514	SFQYPEFSIELPNTGR	24874201	MassIVE-KB (in vivo)	f.MSV000079514/ccms_peak/RAW/Prostate/LTQ-Orbitrap Elite/61/Adult_Prostate_bRP_Elite_61_f20.mzXML	18538	MSGF_PLUS	https://proteomics2.ucsd.edu/ProteoSAFe/status.jsp?task=d8d208c963564bbfa8501b7da309596e	Prostate
2	scan=9527	d8d208c963564bbfa8501b7da309596e	MSV000079514	DITYEYKYPEGSSEER	16672586	MassIVE-KB (in vivo)	f.MSV000079514/ccms_peak/RAW/Prostate/LTQ-Orbitrap Elite/61/Adult_Prostate_bRP_Elite_61_f20.mzXML	9527	MSGF_PLUS	https://proteomics2.ucsd.edu/ProteoSAFe/status.jsp?task=d8d208c963564bbfa8501b7da309596e	Prostate
2	scan=9668	d8d208c963564bbfa8501b7da309596e	MSV000079514	DITYEYKYPEGSSEER	16672607	MassIVE-KB (in vivo)	f.MSV000079514/ccms_peak/RAW/Prostate/LTQ-Orbitrap Elite/61/Adult_Prostate_bRP_Elite_61_f20.mzXML	9668	MSGF_PLUS	https://proteomics2.ucsd.edu/ProteoSAFe/status.jsp?task=d8d208c963564bbfa8501b7da309596e	Prostate
2	scan=9389	d8d208c963564bbfa8501b7da309596e	MSV000079514	DITYEYKYPEGSSEER	16672609	MassIVE-KB (in vivo)	f.MSV000079514/ccms_peak/RAW/Prostate/LTQ-Orbitrap Elite/61/Adult_Prostate_bRP_Elite_61_f20.mzXML	9389	MSGF_PLUS	https://proteomics2.ucsd.edu/ProteoSAFe/status.jsp?task=d8d208c963564bbfa8501b7da309596e	Prostate
3	scan=9526	d8d208c963564bbfa8501b7da309596e	MSV000079514	DITYEYKYPEGSSEER	38689221	MassIVE-KB (in vivo)	f.MSV000079514/ccms_peak/RAW/Prostate/LTQ-Orbitrap Elite/61/Adult_Prostate_bRP_Elite_61_f20.mzXML	9526	MSGF_PLUS	https://proteomics2.ucsd.edu/ProteoSAFe/status.jsp?task=d8d208c963564bbfa8501b7da309596e	Prostate
3	scan=9385	d8d208c963564bbfa8501b7da309596e	MSV000079514	DITYEYKYPEGSSEER	38689226	MassIVE-KB (in vivo)	f.MSV000079514/ccms_peak/RAW/Prostate/LTQ-Orbitrap Elite/61/Adult_Prostate_bRP_Elite_61_f20.mzXML	9385	MSGF_PLUS	https://proteomics2.ucsd.edu/ProteoSAFe/status.jsp?task=d8d208c963564bbfa8501b7da309596e	Prostate
3	scan=9667	d8d208c963564bbfa8501b7da309596e	MSV000079514	DITYEYKYPEGSSEER	38689263	MassIVE-KB (in vivo)	f.MSV000079514/ccms_peak/RAW/Prostate/LTQ-Orbitrap Elite/61/Adult_Prostate_bRP_Elite_61_f20.mzXML	9667	MSGF_PLUS	https://proteomics2.ucsd.edu/ProteoSAFe/status.jsp?task=d8d208c963564bbfa8501b7da309596e	Prostate
2	scan=10255	d8d208c963564bbfa8501b7da309596e	MSV000079514	NLTVDTYVNEN+0.984GEK	22762519	MassIVE-KB (in vivo)	f.MSV000079514/ccms_peak/RAW/Prostate/LTQ-Orbitrap Elite/61/Adult_Prostate_bRP_Elite_61_f20.mzXML	10255	MSGF_PLUS	https://proteomics2.ucsd.edu/ProteoSAFe/status.jsp?task=d8d208c963564bbfa8501b7da309596e	Prostate
2	scan=10121	d8d208c963564bbfa8501b7da309596e	MSV000079514	NLTVDTYVNEN+0.984GEK	22762577	MassIVE-KB (in vivo)	f.MSV000079514/ccms_peak/RAW/Prostate/LTQ-Orbitrap Elite/61/Adult_Prostate_bRP_Elite_61_f20.mzXML	10121	MSGF_PLUS	https://proteomics2.ucsd.edu/ProteoSAFe/status.jsp?task=d8d208c963564bbfa8501b7da309596e	Prostate
2	scan=9983	d8d208c963564bbfa8501b7da309596e	MSV000079514	NLTVDTYVNENGEK	38234979	MassIVE-KB (in vivo)	f.MSV000079514/ccms_peak/RAW/Prostate/LTQ-Orbitrap Elite/61/Adult_Prostate_bRP_Elite_61_f20.mzXML	9983	MSGF_PLUS	https://proteomics2.ucsd.edu/ProteoSAFe/status.jsp?task=d8d208c963564bbfa8501b7da309596e	Prostate
2	scan=3880	d8d208c963564bbfa8501b7da309596e	MSV000079514	RDPVLVC+57.021R	791964	MassIVE-KB (in vivo)	f.MSV000079514/ccms_peak/RAW/Prostate/LTQ-Orbitrap Elite/61/Adult_Prostate_bRP_Elite_61_f20.mzXML	3880	MSGF_PLUS	https://proteomics2.ucsd.edu/ProteoSAFe/status.jsp?task=d8d208c963564bbfa8501b7da309596e	Prostate
2	scan=3743	d8d208c963564bbfa8501b7da309596e	MSV000079514	RDPVLVC+57.021R	791965	MassIVE-KB (in vivo)	f.MSV000079514/ccms_peak/RAW/Prostate/LTQ-Orbitrap Elite/61/Adult_Prostate_bRP_Elite_61_f20.mzXML	3743	MSGF_PLUS	https://proteomics2.ucsd.edu/ProteoSAFe/status.jsp?task=d8d208c963564bbfa8501b7da309596e	Prostate
2	scan=11431	d8d208c963564bbfa8501b7da309596e	MSV000079514	GYDGWQAVDATPQER	409252	MassIVE-KB (in vivo)	f.MSV000079514/ccms_peak/RAW/Prostate/LTQ-Orbitrap Elite/61/Adult_Prostate_bRP_Elite_61_f20.mzXML	11431	MSGF_PLUS	https://proteomics2.ucsd.edu/ProteoSAFe/status.jsp?task=d8d208c963564bbfa8501b7da309596e	Prostate
2	scan=11546	d8d208c963564bbfa8501b7da309596e	MSV000079514	GYDGWQAVDATPQER	409292	MassIVE-KB (in vivo)	f.MSV000079514/ccms_peak/RAW/Prostate/LTQ-Orbitrap Elite/61/Adult_Prostate_bRP_Elite_61_f20.mzXML	11546	MSGF_PLUS	https://proteomics2.ucsd.edu/ProteoSAFe/status.jsp?task=d8d208c963564bbfa8501b7da309596e	Prostate
2	scan=18394	d8d208c963564bbfa8501b7da309596e	MSV000079514	TSFQYPEFSIELPNTGR	23113521	MassIVE-KB (in vivo)	f.MSV000079514/ccms_peak/RAW/Prostate/LTQ-Orbitrap Elite/61/Adult_Prostate_bRP_Elite_61_f20.mzXML	18394	MSGF_PLUS	https://proteomics2.ucsd.edu/ProteoSAFe/status.jsp?task=d8d208c963564bbfa8501b7da309596e	Prostate
2	scan=11895	d8d208c963564bbfa8501b7da309596e	MSV000079514	LVLNQPLQSYH	16784610	MassIVE-KB (in vivo)	f.MSV000079514/ccms_peak/RAW/Prostate/LTQ-Orbitrap Elite/61/Adult_Prostate_bRP_Elite_61_f20.mzXML	11895	MSGF_PLUS	https://proteomics2.ucsd.edu/ProteoSAFe/status.jsp?task=d8d208c963564bbfa8501b7da309596e	Prostate
3	scan=17754	d8d208c963564bbfa8501b7da309596e	MSV000079514	NVLDC+57.021C+57.021ISLLTESSLKPTDR	1964677	MassIVE-KB (in vivo)	f.MSV000079514/ccms_peak/RAW/Prostate/LTQ-Orbitrap Elite/61/Adult_Prostate_bRP_Elite_61_f21.mzXML	17754	MSGF_PLUS	https://proteomics2.ucsd.edu/ProteoSAFe/status.jsp?task=d8d208c963564bbfa8501b7da309596e	Prostate
3	scan=17873	d8d208c963564bbfa8501b7da309596e	MSV000079514	NVLDC+57.021C+57.021ISLLTESSLKPTDR	1964683	MassIVE-KB (in vivo)	f.MSV000079514/ccms_peak/RAW/Prostate/LTQ-Orbitrap Elite/61/Adult_Prostate_bRP_Elite_61_f21.mzXML	17873	MSGF_PLUS	https://proteomics2.ucsd.edu/ProteoSAFe/status.jsp?task=d8d208c963564bbfa8501b7da309596e	Prostate
2	scan=17811	d8d208c963564bbfa8501b7da309596e	MSV000079514	NVLDC+57.021C+57.021ISLLTESSLKPTDR	22766860	MassIVE-KB (in vivo)	f.MSV000079514/ccms_peak/RAW/Prostate/LTQ-Orbitrap Elite/61/Adult_Prostate_bRP_Elite_61_f21.mzXML	17811	MSGF_PLUS	https://proteomics2.ucsd.edu/ProteoSAFe/status.jsp?task=d8d208c963564bbfa8501b7da309596e	Prostate
3	scan=11490	d8d208c963564bbfa8501b7da309596e	MSV000079514	LVLNQPLQSYHQLK	16199180	MassIVE-KB (in vivo)	f.MSV000079514/ccms_peak/RAW/Prostate/LTQ-Orbitrap Elite/61/Adult_Prostate_bRP_Elite_61_f21.mzXML	11490	MSGF_PLUS	https://proteomics2.ucsd.edu/ProteoSAFe/status.jsp?task=d8d208c963564bbfa8501b7da309596e	Prostate
2	scan=12184	d8d208c963564bbfa8501b7da309596e	MSV000079514	LVLNQPLQSYHQ+0.984LK	17682112	MassIVE-KB (in vivo)	f.MSV000079514/ccms_peak/RAW/Prostate/LTQ-Orbitrap Elite/61/Adult_Prostate_bRP_Elite_61_f21.mzXML	12184	MSGF_PLUS	https://proteomics2.ucsd.edu/ProteoSAFe/status.jsp?task=d8d208c963564bbfa8501b7da309596e	Prostate
2	scan=11507	d8d208c963564bbfa8501b7da309596e	MSV000079514	LVLNQPLQSYHQLK	752666	MassIVE-KB (in vivo)	f.MSV000079514/ccms_peak/RAW/Prostate/LTQ-Orbitrap Elite/61/Adult_Prostate_bRP_Elite_61_f21.mzXML	11507	MSGF_PLUS	https://proteomics2.ucsd.edu/ProteoSAFe/status.jsp?task=d8d208c963564bbfa8501b7da309596e	Prostate
2	scan=18622	d8d208c963564bbfa8501b7da309596e	MSV000079514	SFQYPEFSIELPNTGR	24874189	MassIVE-KB (in vivo)	f.MSV000079514/ccms_peak/RAW/Prostate/LTQ-Orbitrap Elite/61/Adult_Prostate_bRP_Elite_61_f21.mzXML	18622	MSGF_PLUS	https://proteomics2.ucsd.edu/ProteoSAFe/status.jsp?task=d8d208c963564bbfa8501b7da309596e	Prostate
2	scan=18497	d8d208c963564bbfa8501b7da309596e	MSV000079514	SFQYPEFSIELPNTGR	24874191	MassIVE-KB (in vivo)	f.MSV000079514/ccms_peak/RAW/Prostate/LTQ-Orbitrap Elite/61/Adult_Prostate_bRP_Elite_61_f21.mzXML	18497	MSGF_PLUS	https://proteomics2.ucsd.edu/ProteoSAFe/status.jsp?task=d8d208c963564bbfa8501b7da309596e	Prostate
2	scan=9804	d8d208c963564bbfa8501b7da309596e	MSV000079514	NLTVDTYVNENGEK	38234928	MassIVE-KB (in vivo)	f.MSV000079514/ccms_peak/RAW/Prostate/LTQ-Orbitrap Elite/61/Adult_Prostate_bRP_Elite_61_f21.mzXML	9804	MSGF_PLUS	https://proteomics2.ucsd.edu/ProteoSAFe/status.jsp?task=d8d208c963564bbfa8501b7da309596e	Prostate
2	scan=10311	d8d208c963564bbfa8501b7da309596e	MSV000079514	NLTVDTYVNENGEK	38234938	MassIVE-KB (in vivo)	f.MSV000079514/ccms_peak/RAW/Prostate/LTQ-Orbitrap Elite/61/Adult_Prostate_bRP_Elite_61_f21.mzXML	10311	MSGF_PLUS	https://proteomics2.ucsd.edu/ProteoSAFe/status.jsp?task=d8d208c963564bbfa8501b7da309596e	Prostate
2	scan=9935	d8d208c963564bbfa8501b7da309596e	MSV000079514	NLTVDTYVNENGEK	38234939	MassIVE-KB (in vivo)	f.MSV000079514/ccms_peak/RAW/Prostate/LTQ-Orbitrap Elite/61/Adult_Prostate_bRP_Elite_61_f21.mzXML	9935	MSGF_PLUS	https://proteomics2.ucsd.edu/ProteoSAFe/status.jsp?task=d8d208c963564bbfa8501b7da309596e	Prostate
2	scan=14521	d8d208c963564bbfa8501b7da309596e	MSV000079514	WTGSAPILQQYYN+0.984TK	24628752	MassIVE-KB (in vivo)	f.MSV000079514/ccms_peak/RAW/Prostate/LTQ-Orbitrap Elite/61/Adult_Prostate_bRP_Elite_61_f21.mzXML	14521	MSGF_PLUS	https://proteomics2.ucsd.edu/ProteoSAFe/status.jsp?task=d8d208c963564bbfa8501b7da309596e	Prostate
2	scan=3766	d8d208c963564bbfa8501b7da309596e	MSV000079514	RDPVLVC+57.021R	791963	MassIVE-KB (in vivo)	f.MSV000079514/ccms_peak/RAW/Prostate/LTQ-Orbitrap Elite/61/Adult_Prostate_bRP_Elite_61_f21.mzXML	3766	MSGF_PLUS	https://proteomics2.ucsd.edu/ProteoSAFe/status.jsp?task=d8d208c963564bbfa8501b7da309596e	Prostate
2	scan=11601	d8d208c963564bbfa8501b7da309596e	MSV000079514	GYDGWQAVDATPQ+0.984ER	43165404	MassIVE-KB (in vivo)	f.MSV000079514/ccms_peak/RAW/Prostate/LTQ-Orbitrap Elite/61/Adult_Prostate_bRP_Elite_61_f21.mzXML	11601	MSGF_PLUS	https://proteomics2.ucsd.edu/ProteoSAFe/status.jsp?task=d8d208c963564bbfa8501b7da309596e	Prostate
3	scan=17193	d8d208c963564bbfa8501b7da309596e	MSV000079514	NVLDC+57.021C+57.021ISLLTESSLKPTDR	1964675	MassIVE-KB (in vivo)	f.MSV000079514/ccms_peak/RAW/Prostate/LTQ-Orbitrap Elite/61/Adult_Prostate_bRP_Elite_61_f22.mzXML	17193	MSGF_PLUS	https://proteomics2.ucsd.edu/ProteoSAFe/status.jsp?task=d8d208c963564bbfa8501b7da309596e	Prostate
3	scan=17566	d8d208c963564bbfa8501b7da309596e	MSV000079514	NVLDC+57.021C+57.021ISLLTESSLKPTDR	1964705	MassIVE-KB (in vivo)	f.MSV000079514/ccms_peak/RAW/Prostate/LTQ-Orbitrap Elite/61/Adult_Prostate_bRP_Elite_61_f22.mzXML	17566	MSGF_PLUS	https://proteomics2.ucsd.edu/ProteoSAFe/status.jsp?task=d8d208c963564bbfa8501b7da309596e	Prostate
3	scan=17454	d8d208c963564bbfa8501b7da309596e	MSV000079514	NVLDC+57.021C+57.021ISLLTESSLKPTDR	1964711	MassIVE-KB (in vivo)	f.MSV000079514/ccms_peak/RAW/Prostate/LTQ-Orbitrap Elite/61/Adult_Prostate_bRP_Elite_61_f22.mzXML	17454	MSGF_PLUS	https://proteomics2.ucsd.edu/ProteoSAFe/status.jsp?task=d8d208c963564bbfa8501b7da309596e	Prostate
2	scan=17475	d8d208c963564bbfa8501b7da309596e	MSV000079514	NVLDC+57.021C+57.021ISLLTESSLKPTDR	22766852	MassIVE-KB (in vivo)	f.MSV000079514/ccms_peak/RAW/Prostate/LTQ-Orbitrap Elite/61/Adult_Prostate_bRP_Elite_61_f22.mzXML	17475	MSGF_PLUS	https://proteomics2.ucsd.edu/ProteoSAFe/status.jsp?task=d8d208c963564bbfa8501b7da309596e	Prostate
2	scan=17598	d8d208c963564bbfa8501b7da309596e	MSV000079514	NVLDC+57.021C+57.021ISLLTESSLKPTDR	22766859	MassIVE-KB (in vivo)	f.MSV000079514/ccms_peak/RAW/Prostate/LTQ-Orbitrap Elite/61/Adult_Prostate_bRP_Elite_61_f22.mzXML	17598	MSGF_PLUS	https://proteomics2.ucsd.edu/ProteoSAFe/status.jsp?task=d8d208c963564bbfa8501b7da309596e	Prostate
3	scan=11691	d8d208c963564bbfa8501b7da309596e	MSV000079514	LVLNQPLQSYHQLK	16199151	MassIVE-KB (in vivo)	f.MSV000079514/ccms_peak/RAW/Prostate/LTQ-Orbitrap Elite/61/Adult_Prostate_bRP_Elite_61_f22.mzXML	11691	MSGF_PLUS	https://proteomics2.ucsd.edu/ProteoSAFe/status.jsp?task=d8d208c963564bbfa8501b7da309596e	Prostate
2	scan=11717	d8d208c963564bbfa8501b7da309596e	MSV000079514	LVLNQPLQSYHQLK	752693	MassIVE-KB (in vivo)	f.MSV000079514/ccms_peak/RAW/Prostate/LTQ-Orbitrap Elite/61/Adult_Prostate_bRP_Elite_61_f22.mzXML	11717	MSGF_PLUS	https://proteomics2.ucsd.edu/ProteoSAFe/status.jsp?task=d8d208c963564bbfa8501b7da309596e	Prostate
3	scan=9604	d8d208c963564bbfa8501b7da309596e	MSV000079514	NLTVDTYVNENGEK	23053923	MassIVE-KB (in vivo)	f.MSV000079514/ccms_peak/RAW/Prostate/LTQ-Orbitrap Elite/61/Adult_Prostate_bRP_Elite_61_f22.mzXML	9604	MSGF_PLUS	https://proteomics2.ucsd.edu/ProteoSAFe/status.jsp?task=d8d208c963564bbfa8501b7da309596e	Prostate
2	scan=10963	d8d208c963564bbfa8501b7da309596e	MSV000079514	NLTVDTYVNENGEK	38234924	MassIVE-KB (in vivo)	f.MSV000079514/ccms_peak/RAW/Prostate/LTQ-Orbitrap Elite/61/Adult_Prostate_bRP_Elite_61_f22.mzXML	10963	MSGF_PLUS	https://proteomics2.ucsd.edu/ProteoSAFe/status.jsp?task=d8d208c963564bbfa8501b7da309596e	Prostate
2	scan=10096	d8d208c963564bbfa8501b7da309596e	MSV000079514	NLTVDTYVNENGEK	38234929	MassIVE-KB (in vivo)	f.MSV000079514/ccms_peak/RAW/Prostate/LTQ-Orbitrap Elite/61/Adult_Prostate_bRP_Elite_61_f22.mzXML	10096	MSGF_PLUS	https://proteomics2.ucsd.edu/ProteoSAFe/status.jsp?task=d8d208c963564bbfa8501b7da309596e	Prostate
2	scan=10223	d8d208c963564bbfa8501b7da309596e	MSV000079514	NLTVDTYVNENGEK	38234932	MassIVE-KB (in vivo)	f.MSV000079514/ccms_peak/RAW/Prostate/LTQ-Orbitrap Elite/61/Adult_Prostate_bRP_Elite_61_f22.mzXML	10223	MSGF_PLUS	https://proteomics2.ucsd.edu/ProteoSAFe/status.jsp?task=d8d208c963564bbfa8501b7da309596e	Prostate
2	scan=10523	d8d208c963564bbfa8501b7da309596e	MSV000079514	NLTVDTYVNENGEK	38234936	MassIVE-KB (in vivo)	f.MSV000079514/ccms_peak/RAW/Prostate/LTQ-Orbitrap Elite/61/Adult_Prostate_bRP_Elite_61_f22.mzXML	10523	MSGF_PLUS	https://proteomics2.ucsd.edu/ProteoSAFe/status.jsp?task=d8d208c963564bbfa8501b7da309596e	Prostate
2	scan=10647	d8d208c963564bbfa8501b7da309596e	MSV000079514	NLTVDTYVNENGEK	38234945	MassIVE-KB (in vivo)	f.MSV000079514/ccms_peak/RAW/Prostate/LTQ-Orbitrap Elite/61/Adult_Prostate_bRP_Elite_61_f22.mzXML	10647	MSGF_PLUS	https://proteomics2.ucsd.edu/ProteoSAFe/status.jsp?task=d8d208c963564bbfa8501b7da309596e	Prostate
2	scan=9952	d8d208c963564bbfa8501b7da309596e	MSV000079514	NLTVDTYVNENGEK	38234954	MassIVE-KB (in vivo)	f.MSV000079514/ccms_peak/RAW/Prostate/LTQ-Orbitrap Elite/61/Adult_Prostate_bRP_Elite_61_f22.mzXML	9952	MSGF_PLUS	https://proteomics2.ucsd.edu/ProteoSAFe/status.jsp?task=d8d208c963564bbfa8501b7da309596e	Prostate
2	scan=9681	d8d208c963564bbfa8501b7da309596e	MSV000079514	NLTVDTYVNENGEK	38234957	MassIVE-KB (in vivo)	f.MSV000079514/ccms_peak/RAW/Prostate/LTQ-Orbitrap Elite/61/Adult_Prostate_bRP_Elite_61_f22.mzXML	9681	MSGF_PLUS	https://proteomics2.ucsd.edu/ProteoSAFe/status.jsp?task=d8d208c963564bbfa8501b7da309596e	Prostate
2	scan=9825	d8d208c963564bbfa8501b7da309596e	MSV000079514	NLTVDTYVNENGEK	38234960	MassIVE-KB (in vivo)	f.MSV000079514/ccms_peak/RAW/Prostate/LTQ-Orbitrap Elite/61/Adult_Prostate_bRP_Elite_61_f22.mzXML	9825	MSGF_PLUS	https://proteomics2.ucsd.edu/ProteoSAFe/status.jsp?task=d8d208c963564bbfa8501b7da309596e	Prostate
2	scan=10352	d8d208c963564bbfa8501b7da309596e	MSV000079514	NLTVDTYVNENGEK	38234961	MassIVE-KB (in vivo)	f.MSV000079514/ccms_peak/RAW/Prostate/LTQ-Orbitrap Elite/61/Adult_Prostate_bRP_Elite_61_f22.mzXML	10352	MSGF_PLUS	https://proteomics2.ucsd.edu/ProteoSAFe/status.jsp?task=d8d208c963564bbfa8501b7da309596e	Prostate
2	scan=15111	d8d208c963564bbfa8501b7da309596e	MSV000079514	WTGSAPILQQYYN+0.984TK	24628748	MassIVE-KB (in vivo)	f.MSV000079514/ccms_peak/RAW/Prostate/LTQ-Orbitrap Elite/61/Adult_Prostate_bRP_Elite_61_f22.mzXML	15111	MSGF_PLUS	https://proteomics2.ucsd.edu/ProteoSAFe/status.jsp?task=d8d208c963564bbfa8501b7da309596e	Prostate
2	scan=11475	d8d208c963564bbfa8501b7da309596e	MSV000079514	GYDGWQAVDATPQER	409296	MassIVE-KB (in vivo)	f.MSV000079514/ccms_peak/RAW/Prostate/LTQ-Orbitrap Elite/61/Adult_Prostate_bRP_Elite_61_f22.mzXML	11475	MSGF_PLUS	https://proteomics2.ucsd.edu/ProteoSAFe/status.jsp?task=d8d208c963564bbfa8501b7da309596e	Prostate
3	scan=17758	d8d208c963564bbfa8501b7da309596e	MSV000079514	NVLDC+57.021C+57.021ISLLTESSLKPTDR	1964676	MassIVE-KB (in vivo)	f.MSV000079514/ccms_peak/RAW/Prostate/LTQ-Orbitrap Elite/61/Adult_Prostate_bRP_Elite_61_f23.mzXML	17758	MSGF_PLUS	https://proteomics2.ucsd.edu/ProteoSAFe/status.jsp?task=d8d208c963564bbfa8501b7da309596e	Prostate
2	scan=15530	d8d208c963564bbfa8501b7da309596e	MSV000079514	+43.006LVLNQPLQSYHQLK	36284931	MassIVE-KB (in vivo)	f.MSV000079514/ccms_peak/RAW/Prostate/LTQ-Orbitrap Elite/61/Adult_Prostate_bRP_Elite_61_f23.mzXML	15530	MSGF_PLUS	https://proteomics2.ucsd.edu/ProteoSAFe/status.jsp?task=d8d208c963564bbfa8501b7da309596e	Prostate
3	scan=11626	d8d208c963564bbfa8501b7da309596e	MSV000079514	LVLNQPLQSYHQLK	16199171	MassIVE-KB (in vivo)	f.MSV000079514/ccms_peak/RAW/Prostate/LTQ-Orbitrap Elite/61/Adult_Prostate_bRP_Elite_61_f23.mzXML	11626	MSGF_PLUS	https://proteomics2.ucsd.edu/ProteoSAFe/status.jsp?task=d8d208c963564bbfa8501b7da309596e	Prostate
2	scan=11639	d8d208c963564bbfa8501b7da309596e	MSV000079514	LVLNQPLQSYHQLK	752668	MassIVE-KB (in vivo)	f.MSV000079514/ccms_peak/RAW/Prostate/LTQ-Orbitrap Elite/61/Adult_Prostate_bRP_Elite_61_f23.mzXML	11639	MSGF_PLUS	https://proteomics2.ucsd.edu/ProteoSAFe/status.jsp?task=d8d208c963564bbfa8501b7da309596e	Prostate
2	scan=14663	d8d208c963564bbfa8501b7da309596e	MSV000079514	WTGSAPILQQYYNTK	4717992	MassIVE-KB (in vivo)	f.MSV000079514/ccms_peak/RAW/Prostate/LTQ-Orbitrap Elite/61/Adult_Prostate_bRP_Elite_61_f23.mzXML	14663	MSGF_PLUS	https://proteomics2.ucsd.edu/ProteoSAFe/status.jsp?task=d8d208c963564bbfa8501b7da309596e	Prostate
3	scan=15256	d8d208c963564bbfa8501b7da309596e	MSV000079514	QVMDHAFLLLSSER	22180958	MassIVE-KB (in vivo)	f.MSV000079514/ccms_peak/RAW/Prostate/LTQ-Orbitrap Elite/61/Adult_Prostate_bRP_Elite_61_f23.mzXML	15256	MSGF_PLUS	https://proteomics2.ucsd.edu/ProteoSAFe/status.jsp?task=d8d208c963564bbfa8501b7da309596e	Prostate
2	scan=15270	d8d208c963564bbfa8501b7da309596e	MSV000079514	QVMDHAFLLLSSER	27259932	MassIVE-KB (in vivo)	f.MSV000079514/ccms_peak/RAW/Prostate/LTQ-Orbitrap Elite/61/Adult_Prostate_bRP_Elite_61_f23.mzXML	15270	MSGF_PLUS	https://proteomics2.ucsd.edu/ProteoSAFe/status.jsp?task=d8d208c963564bbfa8501b7da309596e	Prostate
2	scan=11380	d8d208c963564bbfa8501b7da309596e	MSV000079514	GYDGWQAVDATPQER	409275	MassIVE-KB (in vivo)	f.MSV000079514/ccms_peak/RAW/Prostate/LTQ-Orbitrap Elite/61/Adult_Prostate_bRP_Elite_61_f23.mzXML	11380	MSGF_PLUS	https://proteomics2.ucsd.edu/ProteoSAFe/status.jsp?task=d8d208c963564bbfa8501b7da309596e	Prostate
2	scan=11252	d8d208c963564bbfa8501b7da309596e	MSV000079514	GYDGWQAVDATPQER	409299	MassIVE-KB (in vivo)	f.MSV000079514/ccms_peak/RAW/Prostate/LTQ-Orbitrap Elite/61/Adult_Prostate_bRP_Elite_61_f23.mzXML	11252	MSGF_PLUS	https://proteomics2.ucsd.edu/ProteoSAFe/status.jsp?task=d8d208c963564bbfa8501b7da309596e	Prostate
2	scan=11302	d8d208c963564bbfa8501b7da309596e	MSV000079514	AILDDEPVIR	39548815	MassIVE-KB (in vivo)	f.MSV000079514/ccms_peak/RAW/Prostate/LTQ-Orbitrap Elite/61/Adult_Prostate_bRP_Elite_61_f23.mzXML	11302	MSGF_PLUS	https://proteomics2.ucsd.edu/ProteoSAFe/status.jsp?task=d8d208c963564bbfa8501b7da309596e	Prostate
2	scan=18485	d8d208c963564bbfa8501b7da309596e	MSV000079514	NTLAIPLTDVKF	3154584	MassIVE-KB (in vivo)	f.MSV000079514/ccms_peak/RAW/Prostate/LTQ-Orbitrap Elite/61/Adult_Prostate_bRP_Elite_61_f23.mzXML	18485	MSGF_PLUS	https://proteomics2.ucsd.edu/ProteoSAFe/status.jsp?task=d8d208c963564bbfa8501b7da309596e	Prostate
2	scan=14506	d8d208c963564bbfa8501b7da309596e	MSV000079514	LVLNQPLQSYHQL	2539304	MassIVE-KB (in vivo)	f.MSV000079514/ccms_peak/RAW/Prostate/LTQ-Orbitrap Elite/61/Adult_Prostate_bRP_Elite_61_f23.mzXML	14506	MSGF_PLUS	https://proteomics2.ucsd.edu/ProteoSAFe/status.jsp?task=d8d208c963564bbfa8501b7da309596e	Prostate
3	scan=11319	d8d208c963564bbfa8501b7da309596e	MSV000079514	+43.006AWMKRPDLPKGYDGWQAVDATPQER	27056551	MassIVE-KB (in vivo)	f.MSV000079514/ccms_peak/RAW/Prostate/LTQ-Orbitrap Elite/61/Adult_Prostate_bRP_Elite_61_f24.mzXML	11319	MSGF_PLUS	https://proteomics2.ucsd.edu/ProteoSAFe/status.jsp?task=d8d208c963564bbfa8501b7da309596e	Prostate
3	scan=10577	d8d208c963564bbfa8501b7da309596e	MSV000079514	EYILN+0.984DTGC+57.021HYVGAAR	44019371	MassIVE-KB (in vivo)	f.MSV000079514/ccms_peak/RAW/Prostate/LTQ-Orbitrap Elite/61/Adult_Prostate_bRP_Elite_61_f24.mzXML	10577	MSGF_PLUS	https://proteomics2.ucsd.edu/ProteoSAFe/status.jsp?task=d8d208c963564bbfa8501b7da309596e	Prostate
2	scan=10762	d8d208c963564bbfa8501b7da309596e	MSV000079514	YDGWQAVDATPQER	22253984	MassIVE-KB (in vivo)	f.MSV000079514/ccms_peak/RAW/Prostate/LTQ-Orbitrap Elite/61/Adult_Prostate_bRP_Elite_61_f24.mzXML	10762	MSGF_PLUS	https://proteomics2.ucsd.edu/ProteoSAFe/status.jsp?task=d8d208c963564bbfa8501b7da309596e	Prostate
3	scan=17882	d8d208c963564bbfa8501b7da309596e	MSV000079514	FSLESLGISSLQTSDHGTVQPGETIQSQIK	36365539	MassIVE-KB (in vivo)	f.MSV000079514/ccms_peak/RAW/Prostate/LTQ-Orbitrap Elite/61/Adult_Prostate_bRP_Elite_61_f24.mzXML	17882	MSGF_PLUS	https://proteomics2.ucsd.edu/ProteoSAFe/status.jsp?task=d8d208c963564bbfa8501b7da309596e	Prostate
3	scan=18015	d8d208c963564bbfa8501b7da309596e	MSV000079514	FSLESLGISSLQTSDHGTVQPGETIQSQIK	36365555	MassIVE-KB (in vivo)	f.MSV000079514/ccms_peak/RAW/Prostate/LTQ-Orbitrap Elite/61/Adult_Prostate_bRP_Elite_61_f24.mzXML	18015	MSGF_PLUS	https://proteomics2.ucsd.edu/ProteoSAFe/status.jsp?task=d8d208c963564bbfa8501b7da309596e	Prostate
3	scan=11551	d8d208c963564bbfa8501b7da309596e	MSV000079514	LVLNQPLQSYHQLK	16199188	MassIVE-KB (in vivo)	f.MSV000079514/ccms_peak/RAW/Prostate/LTQ-Orbitrap Elite/61/Adult_Prostate_bRP_Elite_61_f24.mzXML	11551	MSGF_PLUS	https://proteomics2.ucsd.edu/ProteoSAFe/status.jsp?task=d8d208c963564bbfa8501b7da309596e	Prostate
3	scan=12745	d8d208c963564bbfa8501b7da309596e	MSV000079514	LVLNQPLQSYHQLK	16199196	MassIVE-KB (in vivo)	f.MSV000079514/ccms_peak/RAW/Prostate/LTQ-Orbitrap Elite/61/Adult_Prostate_bRP_Elite_61_f24.mzXML	12745	MSGF_PLUS	https://proteomics2.ucsd.edu/ProteoSAFe/status.jsp?task=d8d208c963564bbfa8501b7da309596e	Prostate
2	scan=11613	d8d208c963564bbfa8501b7da309596e	MSV000079514	LVLNQPLQSYHQLK	752669	MassIVE-KB (in vivo)	f.MSV000079514/ccms_peak/RAW/Prostate/LTQ-Orbitrap Elite/61/Adult_Prostate_bRP_Elite_61_f24.mzXML	11613	MSGF_PLUS	https://proteomics2.ucsd.edu/ProteoSAFe/status.jsp?task=d8d208c963564bbfa8501b7da309596e	Prostate
2	scan=14845	d8d208c963564bbfa8501b7da309596e	MSV000079514	WTGSAPILQQYYNTK	4717985	MassIVE-KB (in vivo)	f.MSV000079514/ccms_peak/RAW/Prostate/LTQ-Orbitrap Elite/61/Adult_Prostate_bRP_Elite_61_f24.mzXML	14845	MSGF_PLUS	https://proteomics2.ucsd.edu/ProteoSAFe/status.jsp?task=d8d208c963564bbfa8501b7da309596e	Prostate
2	scan=14724	d8d208c963564bbfa8501b7da309596e	MSV000079514	WTGSAPILQQYYNTK	4718030	MassIVE-KB (in vivo)	f.MSV000079514/ccms_peak/RAW/Prostate/LTQ-Orbitrap Elite/61/Adult_Prostate_bRP_Elite_61_f24.mzXML	14724	MSGF_PLUS	https://proteomics2.ucsd.edu/ProteoSAFe/status.jsp?task=d8d208c963564bbfa8501b7da309596e	Prostate
3	scan=14815	d8d208c963564bbfa8501b7da309596e	MSV000079514	WTGSAPILQQYYNTK	15416046	MassIVE-KB (in vivo)	f.MSV000079514/ccms_peak/RAW/Prostate/LTQ-Orbitrap Elite/61/Adult_Prostate_bRP_Elite_61_f24.mzXML	14815	MSGF_PLUS	https://proteomics2.ucsd.edu/ProteoSAFe/status.jsp?task=d8d208c963564bbfa8501b7da309596e	Prostate
3	scan=15362	d8d208c963564bbfa8501b7da309596e	MSV000079514	QVMDHAFLLLSSER	22180985	MassIVE-KB (in vivo)	f.MSV000079514/ccms_peak/RAW/Prostate/LTQ-Orbitrap Elite/61/Adult_Prostate_bRP_Elite_61_f24.mzXML	15362	MSGF_PLUS	https://proteomics2.ucsd.edu/ProteoSAFe/status.jsp?task=d8d208c963564bbfa8501b7da309596e	Prostate
2	scan=11309	d8d208c963564bbfa8501b7da309596e	MSV000079514	GYDGWQAVDATPQER	409236	MassIVE-KB (in vivo)	f.MSV000079514/ccms_peak/RAW/Prostate/LTQ-Orbitrap Elite/61/Adult_Prostate_bRP_Elite_61_f24.mzXML	11309	MSGF_PLUS	https://proteomics2.ucsd.edu/ProteoSAFe/status.jsp?task=d8d208c963564bbfa8501b7da309596e	Prostate
2	scan=11168	d8d208c963564bbfa8501b7da309596e	MSV000079514	GYDGWQAVDATPQER	409256	MassIVE-KB (in vivo)	f.MSV000079514/ccms_peak/RAW/Prostate/LTQ-Orbitrap Elite/61/Adult_Prostate_bRP_Elite_61_f24.mzXML	11168	MSGF_PLUS	https://proteomics2.ucsd.edu/ProteoSAFe/status.jsp?task=d8d208c963564bbfa8501b7da309596e	Prostate
2	scan=11623	d8d208c963564bbfa8501b7da309596e	MSV000079514	GYDGWQAVDATPQ+0.984ER	43165402	MassIVE-KB (in vivo)	f.MSV000079514/ccms_peak/RAW/Prostate/LTQ-Orbitrap Elite/61/Adult_Prostate_bRP_Elite_61_f24.mzXML	11623	MSGF_PLUS	https://proteomics2.ucsd.edu/ProteoSAFe/status.jsp?task=d8d208c963564bbfa8501b7da309596e	Prostate
3	scan=7424	942a3720fb6e43f6b189a0ff636cda7e	MSV000079514	EYILNDTGC+57.021HYVGAAR	17891548	MassIVE-KB (in vivo)	f.MSV000079514/ccms_peak/RAW/Prostate/LTQ-Orbitrap Elite/62/Adult_Prostate_Gel_Elite_62_f01.mzXML	7424	MSGF_PLUS	https://proteomics2.ucsd.edu/ProteoSAFe/status.jsp?task=942a3720fb6e43f6b189a0ff636cda7e	Prostate
2	scan=10433	942a3720fb6e43f6b189a0ff636cda7e	MSV000079514	SQGVFC+57.021C+57.021GPSPLTAIR	14786596	MassIVE-KB (in vivo)	f.MSV000079514/ccms_peak/RAW/Prostate/LTQ-Orbitrap Elite/62/Adult_Prostate_Gel_Elite_62_f01.mzXML	10433	MSGF_PLUS	https://proteomics2.ucsd.edu/ProteoSAFe/status.jsp?task=942a3720fb6e43f6b189a0ff636cda7e	Prostate
2	scan=6426	942a3720fb6e43f6b189a0ff636cda7e	MSV000079514	HTLVVLDPR	30143577	MassIVE-KB (in vivo)	f.MSV000079514/ccms_peak/RAW/Prostate/LTQ-Orbitrap Elite/62/Adult_Prostate_Gel_Elite_62_f01.mzXML	6426	MSGF_PLUS	https://proteomics2.ucsd.edu/ProteoSAFe/status.jsp?task=942a3720fb6e43f6b189a0ff636cda7e	Prostate
3	scan=12160	942a3720fb6e43f6b189a0ff636cda7e	MSV000079514	FSLESLGISSLQTSDHGTVQPGETIQSQIK	36365561	MassIVE-KB (in vivo)	f.MSV000079514/ccms_peak/RAW/Prostate/LTQ-Orbitrap Elite/62/Adult_Prostate_Gel_Elite_62_f01.mzXML	12160	MSGF_PLUS	https://proteomics2.ucsd.edu/ProteoSAFe/status.jsp?task=942a3720fb6e43f6b189a0ff636cda7e	Prostate
3	scan=12127	942a3720fb6e43f6b189a0ff636cda7e	MSV000079514	NVLDC+57.021C+57.021ISLLTESSLKPTDR	1964696	MassIVE-KB (in vivo)	f.MSV000079514/ccms_peak/RAW/Prostate/LTQ-Orbitrap Elite/62/Adult_Prostate_Gel_Elite_62_f01.mzXML	12127	MSGF_PLUS	https://proteomics2.ucsd.edu/ProteoSAFe/status.jsp?task=942a3720fb6e43f6b189a0ff636cda7e	Prostate
3	scan=8479	942a3720fb6e43f6b189a0ff636cda7e	MSV000079514	LVLNQPLQSYHQLK	16199199	MassIVE-KB (in vivo)	f.MSV000079514/ccms_peak/RAW/Prostate/LTQ-Orbitrap Elite/62/Adult_Prostate_Gel_Elite_62_f01.mzXML	8479	MSGF_PLUS	https://proteomics2.ucsd.edu/ProteoSAFe/status.jsp?task=942a3720fb6e43f6b189a0ff636cda7e	Prostate
2	scan=7380	942a3720fb6e43f6b189a0ff636cda7e	MSV000079514	NLTVDTYVNENGEK	38234940	MassIVE-KB (in vivo)	f.MSV000079514/ccms_peak/RAW/Prostate/LTQ-Orbitrap Elite/62/Adult_Prostate_Gel_Elite_62_f01.mzXML	7380	MSGF_PLUS	https://proteomics2.ucsd.edu/ProteoSAFe/status.jsp?task=942a3720fb6e43f6b189a0ff636cda7e	Prostate
2	scan=9023	942a3720fb6e43f6b189a0ff636cda7e	MSV000079514	EVTVAVTSSPNAILGK	37832520	MassIVE-KB (in vivo)	f.MSV000079514/ccms_peak/RAW/Prostate/LTQ-Orbitrap Elite/62/Adult_Prostate_Gel_Elite_62_f01.mzXML	9023	MSGF_PLUS	https://proteomics2.ucsd.edu/ProteoSAFe/status.jsp?task=942a3720fb6e43f6b189a0ff636cda7e	Prostate
2	scan=11008	942a3720fb6e43f6b189a0ff636cda7e	MSV000079514	GQGVLIGNWTGDYEGGTAPYK	24162371	MassIVE-KB (in vivo)	f.MSV000079514/ccms_peak/RAW/Prostate/LTQ-Orbitrap Elite/62/Adult_Prostate_Gel_Elite_62_f01.mzXML	11008	MSGF_PLUS	https://proteomics2.ucsd.edu/ProteoSAFe/status.jsp?task=942a3720fb6e43f6b189a0ff636cda7e	Prostate
3	scan=10854	942a3720fb6e43f6b189a0ff636cda7e	MSV000079514	QVMDHAFLLLSSER	22180970	MassIVE-KB (in vivo)	f.MSV000079514/ccms_peak/RAW/Prostate/LTQ-Orbitrap Elite/62/Adult_Prostate_Gel_Elite_62_f01.mzXML	10854	MSGF_PLUS	https://proteomics2.ucsd.edu/ProteoSAFe/status.jsp?task=942a3720fb6e43f6b189a0ff636cda7e	Prostate
2	scan=3764	942a3720fb6e43f6b189a0ff636cda7e	MSV000079514	RDPVLVC+57.021R	791974	MassIVE-KB (in vivo)	f.MSV000079514/ccms_peak/RAW/Prostate/LTQ-Orbitrap Elite/62/Adult_Prostate_Gel_Elite_62_f01.mzXML	3764	MSGF_PLUS	https://proteomics2.ucsd.edu/ProteoSAFe/status.jsp?task=942a3720fb6e43f6b189a0ff636cda7e	Prostate
2	scan=8263	942a3720fb6e43f6b189a0ff636cda7e	MSV000079514	GYDGWQAVDATPQER	409277	MassIVE-KB (in vivo)	f.MSV000079514/ccms_peak/RAW/Prostate/LTQ-Orbitrap Elite/62/Adult_Prostate_Gel_Elite_62_f01.mzXML	8263	MSGF_PLUS	https://proteomics2.ucsd.edu/ProteoSAFe/status.jsp?task=942a3720fb6e43f6b189a0ff636cda7e	Prostate
2	scan=12326	942a3720fb6e43f6b189a0ff636cda7e	MSV000079514	GFIIAEIVESK	32797467	MassIVE-KB (in vivo)	f.MSV000079514/ccms_peak/RAW/Prostate/LTQ-Orbitrap Elite/62/Adult_Prostate_Gel_Elite_62_f01.mzXML	12326	MSGF_PLUS	https://proteomics2.ucsd.edu/ProteoSAFe/status.jsp?task=942a3720fb6e43f6b189a0ff636cda7e	Prostate
3	scan=4049	942a3720fb6e43f6b189a0ff636cda7e	MSV000079514	SVTGFDSAHDTER	3787898	MassIVE-KB (in vivo)	f.MSV000079514/ccms_peak/RAW/Prostate/LTQ-Orbitrap Elite/62/Adult_Prostate_Gel_Elite_62_f01.mzXML	4049	MSGF_PLUS	https://proteomics2.ucsd.edu/ProteoSAFe/status.jsp?task=942a3720fb6e43f6b189a0ff636cda7e	Prostate
2	scan=9605	942a3720fb6e43f6b189a0ff636cda7e	MSV000079514	NTLAIPLTDVK	7622626	MassIVE-KB (in vivo)	f.MSV000079514/ccms_peak/RAW/Prostate/LTQ-Orbitrap Elite/62/Adult_Prostate_Gel_Elite_62_f01.mzXML	9605	MSGF_PLUS	https://proteomics2.ucsd.edu/ProteoSAFe/status.jsp?task=942a3720fb6e43f6b189a0ff636cda7e	Prostate
2	scan=8557	942a3720fb6e43f6b189a0ff636cda7e	MSV000079514	FVFSEVN+0.984GDR	44030291	MassIVE-KB (in vivo)	f.MSV000079514/ccms_peak/RAW/Prostate/LTQ-Orbitrap Elite/62/Adult_Prostate_Gel_Elite_62_f01.mzXML	8557	MSGF_PLUS	https://proteomics2.ucsd.edu/ProteoSAFe/status.jsp?task=942a3720fb6e43f6b189a0ff636cda7e	Prostate
2	scan=8251	942a3720fb6e43f6b189a0ff636cda7e	MSV000079514	FVFSEVNGDR	31895222	MassIVE-KB (in vivo)	f.MSV000079514/ccms_peak/RAW/Prostate/LTQ-Orbitrap Elite/62/Adult_Prostate_Gel_Elite_62_f01.mzXML	8251	MSGF_PLUS	https://proteomics2.ucsd.edu/ProteoSAFe/status.jsp?task=942a3720fb6e43f6b189a0ff636cda7e	Prostate
2	scan=10994	942a3720fb6e43f6b189a0ff636cda7e	MSV000079514	GDIFIVYDTR	36957483	MassIVE-KB (in vivo)	f.MSV000079514/ccms_peak/RAW/Prostate/LTQ-Orbitrap Elite/62/Adult_Prostate_Gel_Elite_62_f02.mzXML	10994	MSGF_PLUS	https://proteomics2.ucsd.edu/ProteoSAFe/status.jsp?task=942a3720fb6e43f6b189a0ff636cda7e	Prostate
3	scan=7697	942a3720fb6e43f6b189a0ff636cda7e	MSV000079514	EYILNDTGC+57.021HYVGAAR	17891546	MassIVE-KB (in vivo)	f.MSV000079514/ccms_peak/RAW/Prostate/LTQ-Orbitrap Elite/62/Adult_Prostate_Gel_Elite_62_f02.mzXML	7697	MSGF_PLUS	https://proteomics2.ucsd.edu/ProteoSAFe/status.jsp?task=942a3720fb6e43f6b189a0ff636cda7e	Prostate
2	scan=10992	942a3720fb6e43f6b189a0ff636cda7e	MSV000079514	SQGVFC+57.021C+57.021GPSPLTAIR	14786616	MassIVE-KB (in vivo)	f.MSV000079514/ccms_peak/RAW/Prostate/LTQ-Orbitrap Elite/62/Adult_Prostate_Gel_Elite_62_f02.mzXML	10992	MSGF_PLUS	https://proteomics2.ucsd.edu/ProteoSAFe/status.jsp?task=942a3720fb6e43f6b189a0ff636cda7e	Prostate
2	scan=6611	942a3720fb6e43f6b189a0ff636cda7e	MSV000079514	HTLVVLDPR	30143567	MassIVE-KB (in vivo)	f.MSV000079514/ccms_peak/RAW/Prostate/LTQ-Orbitrap Elite/62/Adult_Prostate_Gel_Elite_62_f02.mzXML	6611	MSGF_PLUS	https://proteomics2.ucsd.edu/ProteoSAFe/status.jsp?task=942a3720fb6e43f6b189a0ff636cda7e	Prostate
3	scan=12926	942a3720fb6e43f6b189a0ff636cda7e	MSV000079514	FSLESLGISSLQTSDHGTVQPGETIQSQIK	36365529	MassIVE-KB (in vivo)	f.MSV000079514/ccms_peak/RAW/Prostate/LTQ-Orbitrap Elite/62/Adult_Prostate_Gel_Elite_62_f02.mzXML	12926	MSGF_PLUS	https://proteomics2.ucsd.edu/ProteoSAFe/status.jsp?task=942a3720fb6e43f6b189a0ff636cda7e	Prostate
3	scan=12861	942a3720fb6e43f6b189a0ff636cda7e	MSV000079514	NVLDC+57.021C+57.021ISLLTESSLKPTDR	1964707	MassIVE-KB (in vivo)	f.MSV000079514/ccms_peak/RAW/Prostate/LTQ-Orbitrap Elite/62/Adult_Prostate_Gel_Elite_62_f02.mzXML	12861	MSGF_PLUS	https://proteomics2.ucsd.edu/ProteoSAFe/status.jsp?task=942a3720fb6e43f6b189a0ff636cda7e	Prostate
2	scan=12075	942a3720fb6e43f6b189a0ff636cda7e	MSV000079514	IGQLLVC+57.021NC+57.021IFK	33413026	MassIVE-KB (in vivo)	f.MSV000079514/ccms_peak/RAW/Prostate/LTQ-Orbitrap Elite/62/Adult_Prostate_Gel_Elite_62_f02.mzXML	12075	MSGF_PLUS	https://proteomics2.ucsd.edu/ProteoSAFe/status.jsp?task=942a3720fb6e43f6b189a0ff636cda7e	Prostate
3	scan=7215	942a3720fb6e43f6b189a0ff636cda7e	MSV000079514	DITYEYKYPEGSSEER	38689249	MassIVE-KB (in vivo)	f.MSV000079514/ccms_peak/RAW/Prostate/LTQ-Orbitrap Elite/62/Adult_Prostate_Gel_Elite_62_f02.mzXML	7215	MSGF_PLUS	https://proteomics2.ucsd.edu/ProteoSAFe/status.jsp?task=942a3720fb6e43f6b189a0ff636cda7e	Prostate
2	scan=7730	942a3720fb6e43f6b189a0ff636cda7e	MSV000079514	NLTVDTYVNEN+0.984GEK	22762560	MassIVE-KB (in vivo)	f.MSV000079514/ccms_peak/RAW/Prostate/LTQ-Orbitrap Elite/62/Adult_Prostate_Gel_Elite_62_f02.mzXML	7730	MSGF_PLUS	https://proteomics2.ucsd.edu/ProteoSAFe/status.jsp?task=942a3720fb6e43f6b189a0ff636cda7e	Prostate
2	scan=9440	942a3720fb6e43f6b189a0ff636cda7e	MSV000079514	EVTVAVTSSPNAILGK	37832524	MassIVE-KB (in vivo)	f.MSV000079514/ccms_peak/RAW/Prostate/LTQ-Orbitrap Elite/62/Adult_Prostate_Gel_Elite_62_f02.mzXML	9440	MSGF_PLUS	https://proteomics2.ucsd.edu/ProteoSAFe/status.jsp?task=942a3720fb6e43f6b189a0ff636cda7e	Prostate
2	scan=11649	942a3720fb6e43f6b189a0ff636cda7e	MSV000079514	GQGVLIGNWTGDYEGGTAPYK	24162392	MassIVE-KB (in vivo)	f.MSV000079514/ccms_peak/RAW/Prostate/LTQ-Orbitrap Elite/62/Adult_Prostate_Gel_Elite_62_f02.mzXML	11649	MSGF_PLUS	https://proteomics2.ucsd.edu/ProteoSAFe/status.jsp?task=942a3720fb6e43f6b189a0ff636cda7e	Prostate
3	scan=8473	942a3720fb6e43f6b189a0ff636cda7e	MSV000079514	TPSDHYNWQATLQNESGK	7681666	MassIVE-KB (in vivo)	f.MSV000079514/ccms_peak/RAW/Prostate/LTQ-Orbitrap Elite/62/Adult_Prostate_Gel_Elite_62_f02.mzXML	8473	MSGF_PLUS	https://proteomics2.ucsd.edu/ProteoSAFe/status.jsp?task=942a3720fb6e43f6b189a0ff636cda7e	Prostate
3	scan=11472	942a3720fb6e43f6b189a0ff636cda7e	MSV000079514	QVMDHAFLLLSSER	22180981	MassIVE-KB (in vivo)	f.MSV000079514/ccms_peak/RAW/Prostate/LTQ-Orbitrap Elite/62/Adult_Prostate_Gel_Elite_62_f02.mzXML	11472	MSGF_PLUS	https://proteomics2.ucsd.edu/ProteoSAFe/status.jsp?task=942a3720fb6e43f6b189a0ff636cda7e	Prostate
3	scan=9925	942a3720fb6e43f6b189a0ff636cda7e	MSV000079514	QVM+15.995DHAFLLLSSER	11782373	MassIVE-KB (in vivo)	f.MSV000079514/ccms_peak/RAW/Prostate/LTQ-Orbitrap Elite/62/Adult_Prostate_Gel_Elite_62_f02.mzXML	9925	MSGF_PLUS	https://proteomics2.ucsd.edu/ProteoSAFe/status.jsp?task=942a3720fb6e43f6b189a0ff636cda7e	Prostate
2	scan=3832	942a3720fb6e43f6b189a0ff636cda7e	MSV000079514	RDPVLVC+57.021R	791972	MassIVE-KB (in vivo)	f.MSV000079514/ccms_peak/RAW/Prostate/LTQ-Orbitrap Elite/62/Adult_Prostate_Gel_Elite_62_f02.mzXML	3832	MSGF_PLUS	https://proteomics2.ucsd.edu/ProteoSAFe/status.jsp?task=942a3720fb6e43f6b189a0ff636cda7e	Prostate
2	scan=8248	942a3720fb6e43f6b189a0ff636cda7e	MSV000079514	LEFSTGPNPSIAK	23016553	MassIVE-KB (in vivo)	f.MSV000079514/ccms_peak/RAW/Prostate/LTQ-Orbitrap Elite/62/Adult_Prostate_Gel_Elite_62_f02.mzXML	8248	MSGF_PLUS	https://proteomics2.ucsd.edu/ProteoSAFe/status.jsp?task=942a3720fb6e43f6b189a0ff636cda7e	Prostate
2	scan=8635	942a3720fb6e43f6b189a0ff636cda7e	MSV000079514	GYDGWQAVDATPQER	409238	MassIVE-KB (in vivo)	f.MSV000079514/ccms_peak/RAW/Prostate/LTQ-Orbitrap Elite/62/Adult_Prostate_Gel_Elite_62_f02.mzXML	8635	MSGF_PLUS	https://proteomics2.ucsd.edu/ProteoSAFe/status.jsp?task=942a3720fb6e43f6b189a0ff636cda7e	Prostate
2	scan=13121	942a3720fb6e43f6b189a0ff636cda7e	MSV000079514	TYINSLAILDDEPVIR	28781660	MassIVE-KB (in vivo)	f.MSV000079514/ccms_peak/RAW/Prostate/LTQ-Orbitrap Elite/62/Adult_Prostate_Gel_Elite_62_f02.mzXML	13121	MSGF_PLUS	https://proteomics2.ucsd.edu/ProteoSAFe/status.jsp?task=942a3720fb6e43f6b189a0ff636cda7e	Prostate
2	scan=4152	942a3720fb6e43f6b189a0ff636cda7e	MSV000079514	SVTGFDSAHDTER	6167089	MassIVE-KB (in vivo)	f.MSV000079514/ccms_peak/RAW/Prostate/LTQ-Orbitrap Elite/62/Adult_Prostate_Gel_Elite_62_f02.mzXML	4152	MSGF_PLUS	https://proteomics2.ucsd.edu/ProteoSAFe/status.jsp?task=942a3720fb6e43f6b189a0ff636cda7e	Prostate
3	scan=4115	942a3720fb6e43f6b189a0ff636cda7e	MSV000079514	SVTGFDSAHDTER	3787835	MassIVE-KB (in vivo)	f.MSV000079514/ccms_peak/RAW/Prostate/LTQ-Orbitrap Elite/62/Adult_Prostate_Gel_Elite_62_f02.mzXML	4115	MSGF_PLUS	https://proteomics2.ucsd.edu/ProteoSAFe/status.jsp?task=942a3720fb6e43f6b189a0ff636cda7e	Prostate
3	scan=9217	942a3720fb6e43f6b189a0ff636cda7e	MSV000079514	KGDIFIVYDTR	29567600	MassIVE-KB (in vivo)	f.MSV000079514/ccms_peak/RAW/Prostate/LTQ-Orbitrap Elite/62/Adult_Prostate_Gel_Elite_62_f02.mzXML	9217	MSGF_PLUS	https://proteomics2.ucsd.edu/ProteoSAFe/status.jsp?task=942a3720fb6e43f6b189a0ff636cda7e	Prostate
2	scan=10089	942a3720fb6e43f6b189a0ff636cda7e	MSV000079514	NTLAIPLTDVK	7622624	MassIVE-KB (in vivo)	f.MSV000079514/ccms_peak/RAW/Prostate/LTQ-Orbitrap Elite/62/Adult_Prostate_Gel_Elite_62_f02.mzXML	10089	MSGF_PLUS	https://proteomics2.ucsd.edu/ProteoSAFe/status.jsp?task=942a3720fb6e43f6b189a0ff636cda7e	Prostate
2	scan=8968	942a3720fb6e43f6b189a0ff636cda7e	MSV000079514	FVFSEVN+0.984GDR	44030288	MassIVE-KB (in vivo)	f.MSV000079514/ccms_peak/RAW/Prostate/LTQ-Orbitrap Elite/62/Adult_Prostate_Gel_Elite_62_f02.mzXML	8968	MSGF_PLUS	https://proteomics2.ucsd.edu/ProteoSAFe/status.jsp?task=942a3720fb6e43f6b189a0ff636cda7e	Prostate
2	scan=8622	942a3720fb6e43f6b189a0ff636cda7e	MSV000079514	FVFSEVNGDR	31895209	MassIVE-KB (in vivo)	f.MSV000079514/ccms_peak/RAW/Prostate/LTQ-Orbitrap Elite/62/Adult_Prostate_Gel_Elite_62_f02.mzXML	8622	MSGF_PLUS	https://proteomics2.ucsd.edu/ProteoSAFe/status.jsp?task=942a3720fb6e43f6b189a0ff636cda7e	Prostate
3	scan=4176	942a3720fb6e43f6b189a0ff636cda7e	MSV000079514	RGQVFHLR	31421764	MassIVE-KB (in vivo)	f.MSV000079514/ccms_peak/RAW/Prostate/LTQ-Orbitrap Elite/62/Adult_Prostate_Gel_Elite_62_f02.mzXML	4176	MSGF_PLUS	https://proteomics2.ucsd.edu/ProteoSAFe/status.jsp?task=942a3720fb6e43f6b189a0ff636cda7e	Prostate
2	scan=14178	942a3720fb6e43f6b189a0ff636cda7e	MSV000079514	GDIFIVYDTR	36957481	MassIVE-KB (in vivo)	f.MSV000079514/ccms_peak/RAW/Prostate/LTQ-Orbitrap Elite/62/Adult_Prostate_Gel_Elite_62_f03.mzXML	14178	MSGF_PLUS	https://proteomics2.ucsd.edu/ProteoSAFe/status.jsp?task=942a3720fb6e43f6b189a0ff636cda7e	Prostate
3	scan=9773	942a3720fb6e43f6b189a0ff636cda7e	MSV000079514	EYILNDTGC+57.021HYVGAAR	17891537	MassIVE-KB (in vivo)	f.MSV000079514/ccms_peak/RAW/Prostate/LTQ-Orbitrap Elite/62/Adult_Prostate_Gel_Elite_62_f03.mzXML	9773	MSGF_PLUS	https://proteomics2.ucsd.edu/ProteoSAFe/status.jsp?task=942a3720fb6e43f6b189a0ff636cda7e	Prostate
2	scan=13827	942a3720fb6e43f6b189a0ff636cda7e	MSV000079514	TSQIQGQVSEVTLTLDSK	547266	MassIVE-KB (in vivo)	f.MSV000079514/ccms_peak/RAW/Prostate/LTQ-Orbitrap Elite/62/Adult_Prostate_Gel_Elite_62_f03.mzXML	13827	MSGF_PLUS	https://proteomics2.ucsd.edu/ProteoSAFe/status.jsp?task=942a3720fb6e43f6b189a0ff636cda7e	Prostate
2	scan=14211	942a3720fb6e43f6b189a0ff636cda7e	MSV000079514	SQGVFC+57.021C+57.021GPSPLTAIR	14786593	MassIVE-KB (in vivo)	f.MSV000079514/ccms_peak/RAW/Prostate/LTQ-Orbitrap Elite/62/Adult_Prostate_Gel_Elite_62_f03.mzXML	14211	MSGF_PLUS	https://proteomics2.ucsd.edu/ProteoSAFe/status.jsp?task=942a3720fb6e43f6b189a0ff636cda7e	Prostate
3	scan=16775	942a3720fb6e43f6b189a0ff636cda7e	MSV000079514	FSLESLGISSLQTSDHGTVQPGETIQSQIK	36365533	MassIVE-KB (in vivo)	f.MSV000079514/ccms_peak/RAW/Prostate/LTQ-Orbitrap Elite/62/Adult_Prostate_Gel_Elite_62_f03.mzXML	16775	MSGF_PLUS	https://proteomics2.ucsd.edu/ProteoSAFe/status.jsp?task=942a3720fb6e43f6b189a0ff636cda7e	Prostate
3	scan=16729	942a3720fb6e43f6b189a0ff636cda7e	MSV000079514	NVLDC+57.021C+57.021ISLLTESSLKPTDR	1964689	MassIVE-KB (in vivo)	f.MSV000079514/ccms_peak/RAW/Prostate/LTQ-Orbitrap Elite/62/Adult_Prostate_Gel_Elite_62_f03.mzXML	16729	MSGF_PLUS	https://proteomics2.ucsd.edu/ProteoSAFe/status.jsp?task=942a3720fb6e43f6b189a0ff636cda7e	Prostate
3	scan=16636	942a3720fb6e43f6b189a0ff636cda7e	MSV000079514	NVLDC+57.021C+57.021ISLLTESSLKPTDR	1964699	MassIVE-KB (in vivo)	f.MSV000079514/ccms_peak/RAW/Prostate/LTQ-Orbitrap Elite/62/Adult_Prostate_Gel_Elite_62_f03.mzXML	16636	MSGF_PLUS	https://proteomics2.ucsd.edu/ProteoSAFe/status.jsp?task=942a3720fb6e43f6b189a0ff636cda7e	Prostate
2	scan=16701	942a3720fb6e43f6b189a0ff636cda7e	MSV000079514	NVLDC+57.021C+57.021ISLLTESSLKPTDR	22766861	MassIVE-KB (in vivo)	f.MSV000079514/ccms_peak/RAW/Prostate/LTQ-Orbitrap Elite/62/Adult_Prostate_Gel_Elite_62_f03.mzXML	16701	MSGF_PLUS	https://proteomics2.ucsd.edu/ProteoSAFe/status.jsp?task=942a3720fb6e43f6b189a0ff636cda7e	Prostate
3	scan=11322	942a3720fb6e43f6b189a0ff636cda7e	MSV000079514	LVLNQPLQSYHQLK	16199163	MassIVE-KB (in vivo)	f.MSV000079514/ccms_peak/RAW/Prostate/LTQ-Orbitrap Elite/62/Adult_Prostate_Gel_Elite_62_f03.mzXML	11322	MSGF_PLUS	https://proteomics2.ucsd.edu/ProteoSAFe/status.jsp?task=942a3720fb6e43f6b189a0ff636cda7e	Prostate
2	scan=11341	942a3720fb6e43f6b189a0ff636cda7e	MSV000079514	LVLNQPLQSYHQLK	752696	MassIVE-KB (in vivo)	f.MSV000079514/ccms_peak/RAW/Prostate/LTQ-Orbitrap Elite/62/Adult_Prostate_Gel_Elite_62_f03.mzXML	11341	MSGF_PLUS	https://proteomics2.ucsd.edu/ProteoSAFe/status.jsp?task=942a3720fb6e43f6b189a0ff636cda7e	Prostate
2	scan=12044	942a3720fb6e43f6b189a0ff636cda7e	MSV000079514	C+57.021KPWNFGQFEK	26794478	MassIVE-KB (in vivo)	f.MSV000079514/ccms_peak/RAW/Prostate/LTQ-Orbitrap Elite/62/Adult_Prostate_Gel_Elite_62_f03.mzXML	12044	MSGF_PLUS	https://proteomics2.ucsd.edu/ProteoSAFe/status.jsp?task=942a3720fb6e43f6b189a0ff636cda7e	Prostate
3	scan=12037	942a3720fb6e43f6b189a0ff636cda7e	MSV000079514	C+57.021KPWNFGQFEK	14600918	MassIVE-KB (in vivo)	f.MSV000079514/ccms_peak/RAW/Prostate/LTQ-Orbitrap Elite/62/Adult_Prostate_Gel_Elite_62_f03.mzXML	12037	MSGF_PLUS	https://proteomics2.ucsd.edu/ProteoSAFe/status.jsp?task=942a3720fb6e43f6b189a0ff636cda7e	Prostate
2	scan=15610	942a3720fb6e43f6b189a0ff636cda7e	MSV000079514	IGQLLVC+57.021NC+57.021IFK	33413004	MassIVE-KB (in vivo)	f.MSV000079514/ccms_peak/RAW/Prostate/LTQ-Orbitrap Elite/62/Adult_Prostate_Gel_Elite_62_f03.mzXML	15610	MSGF_PLUS	https://proteomics2.ucsd.edu/ProteoSAFe/status.jsp?task=942a3720fb6e43f6b189a0ff636cda7e	Prostate
2	scan=9235	942a3720fb6e43f6b189a0ff636cda7e	MSV000079514	DITYEYKYPEGSSEER	16672610	MassIVE-KB (in vivo)	f.MSV000079514/ccms_peak/RAW/Prostate/LTQ-Orbitrap Elite/62/Adult_Prostate_Gel_Elite_62_f03.mzXML	9235	MSGF_PLUS	https://proteomics2.ucsd.edu/ProteoSAFe/status.jsp?task=942a3720fb6e43f6b189a0ff636cda7e	Prostate
3	scan=9178	942a3720fb6e43f6b189a0ff636cda7e	MSV000079514	DITYEYKYPEGSSEER	38689201	MassIVE-KB (in vivo)	f.MSV000079514/ccms_peak/RAW/Prostate/LTQ-Orbitrap Elite/62/Adult_Prostate_Gel_Elite_62_f03.mzXML	9178	MSGF_PLUS	https://proteomics2.ucsd.edu/ProteoSAFe/status.jsp?task=942a3720fb6e43f6b189a0ff636cda7e	Prostate
2	scan=9771	942a3720fb6e43f6b189a0ff636cda7e	MSV000079514	NLTVDTYVNENGEK	38234975	MassIVE-KB (in vivo)	f.MSV000079514/ccms_peak/RAW/Prostate/LTQ-Orbitrap Elite/62/Adult_Prostate_Gel_Elite_62_f03.mzXML	9771	MSGF_PLUS	https://proteomics2.ucsd.edu/ProteoSAFe/status.jsp?task=942a3720fb6e43f6b189a0ff636cda7e	Prostate
2	scan=14122	942a3720fb6e43f6b189a0ff636cda7e	MSV000079514	WTGSAPILQQYYNTK	4718025	MassIVE-KB (in vivo)	f.MSV000079514/ccms_peak/RAW/Prostate/LTQ-Orbitrap Elite/62/Adult_Prostate_Gel_Elite_62_f03.mzXML	14122	MSGF_PLUS	https://proteomics2.ucsd.edu/ProteoSAFe/status.jsp?task=942a3720fb6e43f6b189a0ff636cda7e	Prostate
2	scan=12156	942a3720fb6e43f6b189a0ff636cda7e	MSV000079514	EVTVAVTSSPNAILGK	37832505	MassIVE-KB (in vivo)	f.MSV000079514/ccms_peak/RAW/Prostate/LTQ-Orbitrap Elite/62/Adult_Prostate_Gel_Elite_62_f03.mzXML	12156	MSGF_PLUS	https://proteomics2.ucsd.edu/ProteoSAFe/status.jsp?task=942a3720fb6e43f6b189a0ff636cda7e	Prostate
2	scan=15065	942a3720fb6e43f6b189a0ff636cda7e	MSV000079514	GQGVLIGNWTGDYEGGTAPYK	24162395	MassIVE-KB (in vivo)	f.MSV000079514/ccms_peak/RAW/Prostate/LTQ-Orbitrap Elite/62/Adult_Prostate_Gel_Elite_62_f03.mzXML	15065	MSGF_PLUS	https://proteomics2.ucsd.edu/ProteoSAFe/status.jsp?task=942a3720fb6e43f6b189a0ff636cda7e	Prostate
3	scan=10763	942a3720fb6e43f6b189a0ff636cda7e	MSV000079514	TPSDHYNWQATLQNESGK	7681670	MassIVE-KB (in vivo)	f.MSV000079514/ccms_peak/RAW/Prostate/LTQ-Orbitrap Elite/62/Adult_Prostate_Gel_Elite_62_f03.mzXML	10763	MSGF_PLUS	https://proteomics2.ucsd.edu/ProteoSAFe/status.jsp?task=942a3720fb6e43f6b189a0ff636cda7e	Prostate
3	scan=10890	942a3720fb6e43f6b189a0ff636cda7e	MSV000079514	TPSDHYNWQATLQNESGK	7681679	MassIVE-KB (in vivo)	f.MSV000079514/ccms_peak/RAW/Prostate/LTQ-Orbitrap Elite/62/Adult_Prostate_Gel_Elite_62_f03.mzXML	10890	MSGF_PLUS	https://proteomics2.ucsd.edu/ProteoSAFe/status.jsp?task=942a3720fb6e43f6b189a0ff636cda7e	Prostate
2	scan=17109	942a3720fb6e43f6b189a0ff636cda7e	MSV000079514	-17.027QVMDHAFLLLSSER	32423913	MassIVE-KB (in vivo)	f.MSV000079514/ccms_peak/RAW/Prostate/LTQ-Orbitrap Elite/62/Adult_Prostate_Gel_Elite_62_f03.mzXML	17109	MSGF_PLUS	https://proteomics2.ucsd.edu/ProteoSAFe/status.jsp?task=942a3720fb6e43f6b189a0ff636cda7e	Prostate
3	scan=14787	942a3720fb6e43f6b189a0ff636cda7e	MSV000079514	QVMDHAFLLLSSER	22180980	MassIVE-KB (in vivo)	f.MSV000079514/ccms_peak/RAW/Prostate/LTQ-Orbitrap Elite/62/Adult_Prostate_Gel_Elite_62_f03.mzXML	14787	MSGF_PLUS	https://proteomics2.ucsd.edu/ProteoSAFe/status.jsp?task=942a3720fb6e43f6b189a0ff636cda7e	Prostate
2	scan=12784	942a3720fb6e43f6b189a0ff636cda7e	MSV000079514	QVM+15.995DHAFLLLSSER	6740520	MassIVE-KB (in vivo)	f.MSV000079514/ccms_peak/RAW/Prostate/LTQ-Orbitrap Elite/62/Adult_Prostate_Gel_Elite_62_f03.mzXML	12784	MSGF_PLUS	https://proteomics2.ucsd.edu/ProteoSAFe/status.jsp?task=942a3720fb6e43f6b189a0ff636cda7e	Prostate
3	scan=12763	942a3720fb6e43f6b189a0ff636cda7e	MSV000079514	QVM+15.995DHAFLLLSSER	11782371	MassIVE-KB (in vivo)	f.MSV000079514/ccms_peak/RAW/Prostate/LTQ-Orbitrap Elite/62/Adult_Prostate_Gel_Elite_62_f03.mzXML	12763	MSGF_PLUS	https://proteomics2.ucsd.edu/ProteoSAFe/status.jsp?task=942a3720fb6e43f6b189a0ff636cda7e	Prostate
3	scan=12899	942a3720fb6e43f6b189a0ff636cda7e	MSV000079514	QVM+15.995DHAFLLLSSER	11782396	MassIVE-KB (in vivo)	f.MSV000079514/ccms_peak/RAW/Prostate/LTQ-Orbitrap Elite/62/Adult_Prostate_Gel_Elite_62_f03.mzXML	12899	MSGF_PLUS	https://proteomics2.ucsd.edu/ProteoSAFe/status.jsp?task=942a3720fb6e43f6b189a0ff636cda7e	Prostate
2	scan=4696	942a3720fb6e43f6b189a0ff636cda7e	MSV000079514	RDPVLVC+57.021R	791969	MassIVE-KB (in vivo)	f.MSV000079514/ccms_peak/RAW/Prostate/LTQ-Orbitrap Elite/62/Adult_Prostate_Gel_Elite_62_f03.mzXML	4696	MSGF_PLUS	https://proteomics2.ucsd.edu/ProteoSAFe/status.jsp?task=942a3720fb6e43f6b189a0ff636cda7e	Prostate
2	scan=4575	942a3720fb6e43f6b189a0ff636cda7e	MSV000079514	RDPVLVC+57.021R	791970	MassIVE-KB (in vivo)	f.MSV000079514/ccms_peak/RAW/Prostate/LTQ-Orbitrap Elite/62/Adult_Prostate_Gel_Elite_62_f03.mzXML	4575	MSGF_PLUS	https://proteomics2.ucsd.edu/ProteoSAFe/status.jsp?task=942a3720fb6e43f6b189a0ff636cda7e	Prostate
4	scan=15635	942a3720fb6e43f6b189a0ff636cda7e	MSV000079514	NVLDC+57.021C+57.021ISLLTESSLKPTDRR	7018175	MassIVE-KB (in vivo)	f.MSV000079514/ccms_peak/RAW/Prostate/LTQ-Orbitrap Elite/62/Adult_Prostate_Gel_Elite_62_f03.mzXML	15635	MSGF_PLUS	https://proteomics2.ucsd.edu/ProteoSAFe/status.jsp?task=942a3720fb6e43f6b189a0ff636cda7e	Prostate
2	scan=10475	942a3720fb6e43f6b189a0ff636cda7e	MSV000079514	LEFSTGPNPSIAK	23016519	MassIVE-KB (in vivo)	f.MSV000079514/ccms_peak/RAW/Prostate/LTQ-Orbitrap Elite/62/Adult_Prostate_Gel_Elite_62_f03.mzXML	10475	MSGF_PLUS	https://proteomics2.ucsd.edu/ProteoSAFe/status.jsp?task=942a3720fb6e43f6b189a0ff636cda7e	Prostate
2	scan=11015	942a3720fb6e43f6b189a0ff636cda7e	MSV000079514	GYDGWQAVDATPQER	409274	MassIVE-KB (in vivo)	f.MSV000079514/ccms_peak/RAW/Prostate/LTQ-Orbitrap Elite/62/Adult_Prostate_Gel_Elite_62_f03.mzXML	11015	MSGF_PLUS	https://proteomics2.ucsd.edu/ProteoSAFe/status.jsp?task=942a3720fb6e43f6b189a0ff636cda7e	Prostate
2	scan=17040	942a3720fb6e43f6b189a0ff636cda7e	MSV000079514	TYINSLAILDDEPVIR	28781652	MassIVE-KB (in vivo)	f.MSV000079514/ccms_peak/RAW/Prostate/LTQ-Orbitrap Elite/62/Adult_Prostate_Gel_Elite_62_f03.mzXML	17040	MSGF_PLUS	https://proteomics2.ucsd.edu/ProteoSAFe/status.jsp?task=942a3720fb6e43f6b189a0ff636cda7e	Prostate
2	scan=4994	942a3720fb6e43f6b189a0ff636cda7e	MSV000079514	SVTGFDSAHDTER	6167068	MassIVE-KB (in vivo)	f.MSV000079514/ccms_peak/RAW/Prostate/LTQ-Orbitrap Elite/62/Adult_Prostate_Gel_Elite_62_f03.mzXML	4994	MSGF_PLUS	https://proteomics2.ucsd.edu/ProteoSAFe/status.jsp?task=942a3720fb6e43f6b189a0ff636cda7e	Prostate
3	scan=4999	942a3720fb6e43f6b189a0ff636cda7e	MSV000079514	SVTGFDSAHDTER	3787885	MassIVE-KB (in vivo)	f.MSV000079514/ccms_peak/RAW/Prostate/LTQ-Orbitrap Elite/62/Adult_Prostate_Gel_Elite_62_f03.mzXML	4999	MSGF_PLUS	https://proteomics2.ucsd.edu/ProteoSAFe/status.jsp?task=942a3720fb6e43f6b189a0ff636cda7e	Prostate
2	scan=11789	942a3720fb6e43f6b189a0ff636cda7e	MSV000079514	KGDIFIVYDTR	23293480	MassIVE-KB (in vivo)	f.MSV000079514/ccms_peak/RAW/Prostate/LTQ-Orbitrap Elite/62/Adult_Prostate_Gel_Elite_62_f03.mzXML	11789	MSGF_PLUS	https://proteomics2.ucsd.edu/ProteoSAFe/status.jsp?task=942a3720fb6e43f6b189a0ff636cda7e	Prostate
2	scan=11495	942a3720fb6e43f6b189a0ff636cda7e	MSV000079514	FVFSEVN+0.984GDR	44030286	MassIVE-KB (in vivo)	f.MSV000079514/ccms_peak/RAW/Prostate/LTQ-Orbitrap Elite/62/Adult_Prostate_Gel_Elite_62_f03.mzXML	11495	MSGF_PLUS	https://proteomics2.ucsd.edu/ProteoSAFe/status.jsp?task=942a3720fb6e43f6b189a0ff636cda7e	Prostate
2	scan=10989	942a3720fb6e43f6b189a0ff636cda7e	MSV000079514	FVFSEVNGDR	31895215	MassIVE-KB (in vivo)	f.MSV000079514/ccms_peak/RAW/Prostate/LTQ-Orbitrap Elite/62/Adult_Prostate_Gel_Elite_62_f03.mzXML	10989	MSGF_PLUS	https://proteomics2.ucsd.edu/ProteoSAFe/status.jsp?task=942a3720fb6e43f6b189a0ff636cda7e	Prostate
3	scan=4891	942a3720fb6e43f6b189a0ff636cda7e	MSV000079514	RGQVFHLR	31421766	MassIVE-KB (in vivo)	f.MSV000079514/ccms_peak/RAW/Prostate/LTQ-Orbitrap Elite/62/Adult_Prostate_Gel_Elite_62_f03.mzXML	4891	MSGF_PLUS	https://proteomics2.ucsd.edu/ProteoSAFe/status.jsp?task=942a3720fb6e43f6b189a0ff636cda7e	Prostate
2	scan=17530	942a3720fb6e43f6b189a0ff636cda7e	MSV000079514	SEENILYLLFNPWC+57.021K	1693091	MassIVE-KB (in vivo)	f.MSV000079514/ccms_peak/RAW/Prostate/LTQ-Orbitrap Elite/62/Adult_Prostate_Gel_Elite_62_f04.mzXML	17530	MSGF_PLUS	https://proteomics2.ucsd.edu/ProteoSAFe/status.jsp?task=942a3720fb6e43f6b189a0ff636cda7e	Prostate
2	scan=13599	942a3720fb6e43f6b189a0ff636cda7e	MSV000079514	TSQIQGQVSEVTLTLDSK	547288	MassIVE-KB (in vivo)	f.MSV000079514/ccms_peak/RAW/Prostate/LTQ-Orbitrap Elite/62/Adult_Prostate_Gel_Elite_62_f04.mzXML	13599	MSGF_PLUS	https://proteomics2.ucsd.edu/ProteoSAFe/status.jsp?task=942a3720fb6e43f6b189a0ff636cda7e	Prostate
2	scan=13991	942a3720fb6e43f6b189a0ff636cda7e	MSV000079514	SQGVFC+57.021C+57.021GPSPLTAIR	14786595	MassIVE-KB (in vivo)	f.MSV000079514/ccms_peak/RAW/Prostate/LTQ-Orbitrap Elite/62/Adult_Prostate_Gel_Elite_62_f04.mzXML	13991	MSGF_PLUS	https://proteomics2.ucsd.edu/ProteoSAFe/status.jsp?task=942a3720fb6e43f6b189a0ff636cda7e	Prostate
3	scan=16741	942a3720fb6e43f6b189a0ff636cda7e	MSV000079514	FSLESLGISSLQTSDHGTVQPGETIQSQIK	36365519	MassIVE-KB (in vivo)	f.MSV000079514/ccms_peak/RAW/Prostate/LTQ-Orbitrap Elite/62/Adult_Prostate_Gel_Elite_62_f04.mzXML	16741	MSGF_PLUS	https://proteomics2.ucsd.edu/ProteoSAFe/status.jsp?task=942a3720fb6e43f6b189a0ff636cda7e	Prostate
3	scan=16601	942a3720fb6e43f6b189a0ff636cda7e	MSV000079514	NVLDC+57.021C+57.021ISLLTESSLKPTDR	1964692	MassIVE-KB (in vivo)	f.MSV000079514/ccms_peak/RAW/Prostate/LTQ-Orbitrap Elite/62/Adult_Prostate_Gel_Elite_62_f04.mzXML	16601	MSGF_PLUS	https://proteomics2.ucsd.edu/ProteoSAFe/status.jsp?task=942a3720fb6e43f6b189a0ff636cda7e	Prostate
2	scan=16659	942a3720fb6e43f6b189a0ff636cda7e	MSV000079514	NVLDC+57.021C+57.021ISLLTESSLKPTDR	22766858	MassIVE-KB (in vivo)	f.MSV000079514/ccms_peak/RAW/Prostate/LTQ-Orbitrap Elite/62/Adult_Prostate_Gel_Elite_62_f04.mzXML	16659	MSGF_PLUS	https://proteomics2.ucsd.edu/ProteoSAFe/status.jsp?task=942a3720fb6e43f6b189a0ff636cda7e	Prostate
3	scan=11096	942a3720fb6e43f6b189a0ff636cda7e	MSV000079514	LVLNQPLQSYHQLK	16199161	MassIVE-KB (in vivo)	f.MSV000079514/ccms_peak/RAW/Prostate/LTQ-Orbitrap Elite/62/Adult_Prostate_Gel_Elite_62_f04.mzXML	11096	MSGF_PLUS	https://proteomics2.ucsd.edu/ProteoSAFe/status.jsp?task=942a3720fb6e43f6b189a0ff636cda7e	Prostate
2	scan=11129	942a3720fb6e43f6b189a0ff636cda7e	MSV000079514	LVLNQPLQSYHQLK	752676	MassIVE-KB (in vivo)	f.MSV000079514/ccms_peak/RAW/Prostate/LTQ-Orbitrap Elite/62/Adult_Prostate_Gel_Elite_62_f04.mzXML	11129	MSGF_PLUS	https://proteomics2.ucsd.edu/ProteoSAFe/status.jsp?task=942a3720fb6e43f6b189a0ff636cda7e	Prostate
2	scan=11871	942a3720fb6e43f6b189a0ff636cda7e	MSV000079514	C+57.021KPWNFGQFEK	26794476	MassIVE-KB (in vivo)	f.MSV000079514/ccms_peak/RAW/Prostate/LTQ-Orbitrap Elite/62/Adult_Prostate_Gel_Elite_62_f04.mzXML	11871	MSGF_PLUS	https://proteomics2.ucsd.edu/ProteoSAFe/status.jsp?task=942a3720fb6e43f6b189a0ff636cda7e	Prostate
3	scan=11857	942a3720fb6e43f6b189a0ff636cda7e	MSV000079514	C+57.021KPWNFGQFEK	14600921	MassIVE-KB (in vivo)	f.MSV000079514/ccms_peak/RAW/Prostate/LTQ-Orbitrap Elite/62/Adult_Prostate_Gel_Elite_62_f04.mzXML	11857	MSGF_PLUS	https://proteomics2.ucsd.edu/ProteoSAFe/status.jsp?task=942a3720fb6e43f6b189a0ff636cda7e	Prostate
2	scan=15433	942a3720fb6e43f6b189a0ff636cda7e	MSV000079514	IGQLLVC+57.021NC+57.021IFK	33413047	MassIVE-KB (in vivo)	f.MSV000079514/ccms_peak/RAW/Prostate/LTQ-Orbitrap Elite/62/Adult_Prostate_Gel_Elite_62_f04.mzXML	15433	MSGF_PLUS	https://proteomics2.ucsd.edu/ProteoSAFe/status.jsp?task=942a3720fb6e43f6b189a0ff636cda7e	Prostate
3	scan=8970	942a3720fb6e43f6b189a0ff636cda7e	MSV000079514	DITYEYKYPEGSSEER	38689239	MassIVE-KB (in vivo)	f.MSV000079514/ccms_peak/RAW/Prostate/LTQ-Orbitrap Elite/62/Adult_Prostate_Gel_Elite_62_f04.mzXML	8970	MSGF_PLUS	https://proteomics2.ucsd.edu/ProteoSAFe/status.jsp?task=942a3720fb6e43f6b189a0ff636cda7e	Prostate
2	scan=9614	942a3720fb6e43f6b189a0ff636cda7e	MSV000079514	NLTVDTYVNEN+0.984GEK	22762530	MassIVE-KB (in vivo)	f.MSV000079514/ccms_peak/RAW/Prostate/LTQ-Orbitrap Elite/62/Adult_Prostate_Gel_Elite_62_f04.mzXML	9614	MSGF_PLUS	https://proteomics2.ucsd.edu/ProteoSAFe/status.jsp?task=942a3720fb6e43f6b189a0ff636cda7e	Prostate
2	scan=13897	942a3720fb6e43f6b189a0ff636cda7e	MSV000079514	WTGSAPILQQYYNTK	4717996	MassIVE-KB (in vivo)	f.MSV000079514/ccms_peak/RAW/Prostate/LTQ-Orbitrap Elite/62/Adult_Prostate_Gel_Elite_62_f04.mzXML	13897	MSGF_PLUS	https://proteomics2.ucsd.edu/ProteoSAFe/status.jsp?task=942a3720fb6e43f6b189a0ff636cda7e	Prostate
2	scan=14834	942a3720fb6e43f6b189a0ff636cda7e	MSV000079514	GQGVLIGNWTGDYEGGTAPYK	24162372	MassIVE-KB (in vivo)	f.MSV000079514/ccms_peak/RAW/Prostate/LTQ-Orbitrap Elite/62/Adult_Prostate_Gel_Elite_62_f04.mzXML	14834	MSGF_PLUS	https://proteomics2.ucsd.edu/ProteoSAFe/status.jsp?task=942a3720fb6e43f6b189a0ff636cda7e	Prostate
3	scan=10582	942a3720fb6e43f6b189a0ff636cda7e	MSV000079514	TPSDHYNWQATLQNESGK	7681656	MassIVE-KB (in vivo)	f.MSV000079514/ccms_peak/RAW/Prostate/LTQ-Orbitrap Elite/62/Adult_Prostate_Gel_Elite_62_f04.mzXML	10582	MSGF_PLUS	https://proteomics2.ucsd.edu/ProteoSAFe/status.jsp?task=942a3720fb6e43f6b189a0ff636cda7e	Prostate
3	scan=14550	942a3720fb6e43f6b189a0ff636cda7e	MSV000079514	QVMDHAFLLLSSER	22180974	MassIVE-KB (in vivo)	f.MSV000079514/ccms_peak/RAW/Prostate/LTQ-Orbitrap Elite/62/Adult_Prostate_Gel_Elite_62_f04.mzXML	14550	MSGF_PLUS	https://proteomics2.ucsd.edu/ProteoSAFe/status.jsp?task=942a3720fb6e43f6b189a0ff636cda7e	Prostate
3	scan=12556	942a3720fb6e43f6b189a0ff636cda7e	MSV000079514	QVM+15.995DHAFLLLSSER	11782387	MassIVE-KB (in vivo)	f.MSV000079514/ccms_peak/RAW/Prostate/LTQ-Orbitrap Elite/62/Adult_Prostate_Gel_Elite_62_f04.mzXML	12556	MSGF_PLUS	https://proteomics2.ucsd.edu/ProteoSAFe/status.jsp?task=942a3720fb6e43f6b189a0ff636cda7e	Prostate
2	scan=4633	942a3720fb6e43f6b189a0ff636cda7e	MSV000079514	RDPVLVC+57.021R	791973	MassIVE-KB (in vivo)	f.MSV000079514/ccms_peak/RAW/Prostate/LTQ-Orbitrap Elite/62/Adult_Prostate_Gel_Elite_62_f04.mzXML	4633	MSGF_PLUS	https://proteomics2.ucsd.edu/ProteoSAFe/status.jsp?task=942a3720fb6e43f6b189a0ff636cda7e	Prostate
2	scan=17052	942a3720fb6e43f6b189a0ff636cda7e	MSV000079514	TYINSLAILDDEPVIR	28781667	MassIVE-KB (in vivo)	f.MSV000079514/ccms_peak/RAW/Prostate/LTQ-Orbitrap Elite/62/Adult_Prostate_Gel_Elite_62_f04.mzXML	17052	MSGF_PLUS	https://proteomics2.ucsd.edu/ProteoSAFe/status.jsp?task=942a3720fb6e43f6b189a0ff636cda7e	Prostate
2	scan=5003	942a3720fb6e43f6b189a0ff636cda7e	MSV000079514	SVTGFDSAHDTER	6167047	MassIVE-KB (in vivo)	f.MSV000079514/ccms_peak/RAW/Prostate/LTQ-Orbitrap Elite/62/Adult_Prostate_Gel_Elite_62_f04.mzXML	5003	MSGF_PLUS	https://proteomics2.ucsd.edu/ProteoSAFe/status.jsp?task=942a3720fb6e43f6b189a0ff636cda7e	Prostate
3	scan=5014	942a3720fb6e43f6b189a0ff636cda7e	MSV000079514	SVTGFDSAHDTER	3787890	MassIVE-KB (in vivo)	f.MSV000079514/ccms_peak/RAW/Prostate/LTQ-Orbitrap Elite/62/Adult_Prostate_Gel_Elite_62_f04.mzXML	5014	MSGF_PLUS	https://proteomics2.ucsd.edu/ProteoSAFe/status.jsp?task=942a3720fb6e43f6b189a0ff636cda7e	Prostate
2	scan=11570	942a3720fb6e43f6b189a0ff636cda7e	MSV000079514	KGDIFIVYDTR	23293483	MassIVE-KB (in vivo)	f.MSV000079514/ccms_peak/RAW/Prostate/LTQ-Orbitrap Elite/62/Adult_Prostate_Gel_Elite_62_f04.mzXML	11570	MSGF_PLUS	https://proteomics2.ucsd.edu/ProteoSAFe/status.jsp?task=942a3720fb6e43f6b189a0ff636cda7e	Prostate
2	scan=12758	942a3720fb6e43f6b189a0ff636cda7e	MSV000079514	NTLAIPLTDVK	7622625	MassIVE-KB (in vivo)	f.MSV000079514/ccms_peak/RAW/Prostate/LTQ-Orbitrap Elite/62/Adult_Prostate_Gel_Elite_62_f04.mzXML	12758	MSGF_PLUS	https://proteomics2.ucsd.edu/ProteoSAFe/status.jsp?task=942a3720fb6e43f6b189a0ff636cda7e	Prostate
2	scan=11289	942a3720fb6e43f6b189a0ff636cda7e	MSV000079514	FVFSEVN+0.984GDR	44030289	MassIVE-KB (in vivo)	f.MSV000079514/ccms_peak/RAW/Prostate/LTQ-Orbitrap Elite/62/Adult_Prostate_Gel_Elite_62_f04.mzXML	11289	MSGF_PLUS	https://proteomics2.ucsd.edu/ProteoSAFe/status.jsp?task=942a3720fb6e43f6b189a0ff636cda7e	Prostate
2	scan=10807	942a3720fb6e43f6b189a0ff636cda7e	MSV000079514	FVFSEVNGDR	31895181	MassIVE-KB (in vivo)	f.MSV000079514/ccms_peak/RAW/Prostate/LTQ-Orbitrap Elite/62/Adult_Prostate_Gel_Elite_62_f04.mzXML	10807	MSGF_PLUS	https://proteomics2.ucsd.edu/ProteoSAFe/status.jsp?task=942a3720fb6e43f6b189a0ff636cda7e	Prostate
3	scan=4952	942a3720fb6e43f6b189a0ff636cda7e	MSV000079514	RGQVFHLR	31421765	MassIVE-KB (in vivo)	f.MSV000079514/ccms_peak/RAW/Prostate/LTQ-Orbitrap Elite/62/Adult_Prostate_Gel_Elite_62_f04.mzXML	4952	MSGF_PLUS	https://proteomics2.ucsd.edu/ProteoSAFe/status.jsp?task=942a3720fb6e43f6b189a0ff636cda7e	Prostate
2	scan=15483	942a3720fb6e43f6b189a0ff636cda7e	MSV000079514	GDIFIVYDTR	36957506	MassIVE-KB (in vivo)	f.MSV000079514/ccms_peak/RAW/Prostate/LTQ-Orbitrap Elite/62/Adult_Prostate_Gel_Elite_62_f05.mzXML	15483	MSGF_PLUS	https://proteomics2.ucsd.edu/ProteoSAFe/status.jsp?task=942a3720fb6e43f6b189a0ff636cda7e	Prostate
2	scan=15539	942a3720fb6e43f6b189a0ff636cda7e	MSV000079514	SQGVFC+57.021C+57.021GPSPLTAIR	14786592	MassIVE-KB (in vivo)	f.MSV000079514/ccms_peak/RAW/Prostate/LTQ-Orbitrap Elite/62/Adult_Prostate_Gel_Elite_62_f05.mzXML	15539	MSGF_PLUS	https://proteomics2.ucsd.edu/ProteoSAFe/status.jsp?task=942a3720fb6e43f6b189a0ff636cda7e	Prostate
2	scan=8841	942a3720fb6e43f6b189a0ff636cda7e	MSV000079514	HTLVVLDPR	30143571	MassIVE-KB (in vivo)	f.MSV000079514/ccms_peak/RAW/Prostate/LTQ-Orbitrap Elite/62/Adult_Prostate_Gel_Elite_62_f05.mzXML	8841	MSGF_PLUS	https://proteomics2.ucsd.edu/ProteoSAFe/status.jsp?task=942a3720fb6e43f6b189a0ff636cda7e	Prostate
3	scan=18833	942a3720fb6e43f6b189a0ff636cda7e	MSV000079514	FSLESLGISSLQTSDHGTVQPGETIQSQIK	36365531	MassIVE-KB (in vivo)	f.MSV000079514/ccms_peak/RAW/Prostate/LTQ-Orbitrap Elite/62/Adult_Prostate_Gel_Elite_62_f05.mzXML	18833	MSGF_PLUS	https://proteomics2.ucsd.edu/ProteoSAFe/status.jsp?task=942a3720fb6e43f6b189a0ff636cda7e	Prostate
3	scan=18640	942a3720fb6e43f6b189a0ff636cda7e	MSV000079514	NVLDC+57.021C+57.021ISLLTESSLKPTDR	1964708	MassIVE-KB (in vivo)	f.MSV000079514/ccms_peak/RAW/Prostate/LTQ-Orbitrap Elite/62/Adult_Prostate_Gel_Elite_62_f05.mzXML	18640	MSGF_PLUS	https://proteomics2.ucsd.edu/ProteoSAFe/status.jsp?task=942a3720fb6e43f6b189a0ff636cda7e	Prostate
3	scan=12208	942a3720fb6e43f6b189a0ff636cda7e	MSV000079514	LVLNQPLQSYHQLK	16199179	MassIVE-KB (in vivo)	f.MSV000079514/ccms_peak/RAW/Prostate/LTQ-Orbitrap Elite/62/Adult_Prostate_Gel_Elite_62_f05.mzXML	12208	MSGF_PLUS	https://proteomics2.ucsd.edu/ProteoSAFe/status.jsp?task=942a3720fb6e43f6b189a0ff636cda7e	Prostate
2	scan=12230	942a3720fb6e43f6b189a0ff636cda7e	MSV000079514	LVLNQPLQSYHQLK	752690	MassIVE-KB (in vivo)	f.MSV000079514/ccms_peak/RAW/Prostate/LTQ-Orbitrap Elite/62/Adult_Prostate_Gel_Elite_62_f05.mzXML	12230	MSGF_PLUS	https://proteomics2.ucsd.edu/ProteoSAFe/status.jsp?task=942a3720fb6e43f6b189a0ff636cda7e	Prostate
3	scan=13017	942a3720fb6e43f6b189a0ff636cda7e	MSV000079514	C+57.021KPWNFGQFEK	14600925	MassIVE-KB (in vivo)	f.MSV000079514/ccms_peak/RAW/Prostate/LTQ-Orbitrap Elite/62/Adult_Prostate_Gel_Elite_62_f05.mzXML	13017	MSGF_PLUS	https://proteomics2.ucsd.edu/ProteoSAFe/status.jsp?task=942a3720fb6e43f6b189a0ff636cda7e	Prostate
2	scan=17272	942a3720fb6e43f6b189a0ff636cda7e	MSV000079514	IGQLLVC+57.021NC+57.021IFK	33413056	MassIVE-KB (in vivo)	f.MSV000079514/ccms_peak/RAW/Prostate/LTQ-Orbitrap Elite/62/Adult_Prostate_Gel_Elite_62_f05.mzXML	17272	MSGF_PLUS	https://proteomics2.ucsd.edu/ProteoSAFe/status.jsp?task=942a3720fb6e43f6b189a0ff636cda7e	Prostate
3	scan=9884	942a3720fb6e43f6b189a0ff636cda7e	MSV000079514	DITYEYKYPEGSSEER	38689262	MassIVE-KB (in vivo)	f.MSV000079514/ccms_peak/RAW/Prostate/LTQ-Orbitrap Elite/62/Adult_Prostate_Gel_Elite_62_f05.mzXML	9884	MSGF_PLUS	https://proteomics2.ucsd.edu/ProteoSAFe/status.jsp?task=942a3720fb6e43f6b189a0ff636cda7e	Prostate
2	scan=10649	942a3720fb6e43f6b189a0ff636cda7e	MSV000079514	NLTVDTYVNEN+0.984GEK	22762536	MassIVE-KB (in vivo)	f.MSV000079514/ccms_peak/RAW/Prostate/LTQ-Orbitrap Elite/62/Adult_Prostate_Gel_Elite_62_f05.mzXML	10649	MSGF_PLUS	https://proteomics2.ucsd.edu/ProteoSAFe/status.jsp?task=942a3720fb6e43f6b189a0ff636cda7e	Prostate
2	scan=10424	942a3720fb6e43f6b189a0ff636cda7e	MSV000079514	NLTVDTYVNENGEK	38234933	MassIVE-KB (in vivo)	f.MSV000079514/ccms_peak/RAW/Prostate/LTQ-Orbitrap Elite/62/Adult_Prostate_Gel_Elite_62_f05.mzXML	10424	MSGF_PLUS	https://proteomics2.ucsd.edu/ProteoSAFe/status.jsp?task=942a3720fb6e43f6b189a0ff636cda7e	Prostate
2	scan=15435	942a3720fb6e43f6b189a0ff636cda7e	MSV000079514	WTGSAPILQQYYNTK	4717988	MassIVE-KB (in vivo)	f.MSV000079514/ccms_peak/RAW/Prostate/LTQ-Orbitrap Elite/62/Adult_Prostate_Gel_Elite_62_f05.mzXML	15435	MSGF_PLUS	https://proteomics2.ucsd.edu/ProteoSAFe/status.jsp?task=942a3720fb6e43f6b189a0ff636cda7e	Prostate
2	scan=13252	942a3720fb6e43f6b189a0ff636cda7e	MSV000079514	EVTVAVTSSPNAILGK	37832516	MassIVE-KB (in vivo)	f.MSV000079514/ccms_peak/RAW/Prostate/LTQ-Orbitrap Elite/62/Adult_Prostate_Gel_Elite_62_f05.mzXML	13252	MSGF_PLUS	https://proteomics2.ucsd.edu/ProteoSAFe/status.jsp?task=942a3720fb6e43f6b189a0ff636cda7e	Prostate
2	scan=11626	942a3720fb6e43f6b189a0ff636cda7e	MSV000079514	TPSDHYNWQATLQNESGK	38590407	MassIVE-KB (in vivo)	f.MSV000079514/ccms_peak/RAW/Prostate/LTQ-Orbitrap Elite/62/Adult_Prostate_Gel_Elite_62_f05.mzXML	11626	MSGF_PLUS	https://proteomics2.ucsd.edu/ProteoSAFe/status.jsp?task=942a3720fb6e43f6b189a0ff636cda7e	Prostate
3	scan=11605	942a3720fb6e43f6b189a0ff636cda7e	MSV000079514	TPSDHYNWQATLQNESGK	7681681	MassIVE-KB (in vivo)	f.MSV000079514/ccms_peak/RAW/Prostate/LTQ-Orbitrap Elite/62/Adult_Prostate_Gel_Elite_62_f05.mzXML	11605	MSGF_PLUS	https://proteomics2.ucsd.edu/ProteoSAFe/status.jsp?task=942a3720fb6e43f6b189a0ff636cda7e	Prostate
3	scan=16071	942a3720fb6e43f6b189a0ff636cda7e	MSV000079514	QVMDHAFLLLSSER	22180968	MassIVE-KB (in vivo)	f.MSV000079514/ccms_peak/RAW/Prostate/LTQ-Orbitrap Elite/62/Adult_Prostate_Gel_Elite_62_f05.mzXML	16071	MSGF_PLUS	https://proteomics2.ucsd.edu/ProteoSAFe/status.jsp?task=942a3720fb6e43f6b189a0ff636cda7e	Prostate
2	scan=16101	942a3720fb6e43f6b189a0ff636cda7e	MSV000079514	QVMDHAFLLLSSER	27259911	MassIVE-KB (in vivo)	f.MSV000079514/ccms_peak/RAW/Prostate/LTQ-Orbitrap Elite/62/Adult_Prostate_Gel_Elite_62_f05.mzXML	16101	MSGF_PLUS	https://proteomics2.ucsd.edu/ProteoSAFe/status.jsp?task=942a3720fb6e43f6b189a0ff636cda7e	Prostate
2	scan=5027	942a3720fb6e43f6b189a0ff636cda7e	MSV000079514	RDPVLVC+57.021R	791966	MassIVE-KB (in vivo)	f.MSV000079514/ccms_peak/RAW/Prostate/LTQ-Orbitrap Elite/62/Adult_Prostate_Gel_Elite_62_f05.mzXML	5027	MSGF_PLUS	https://proteomics2.ucsd.edu/ProteoSAFe/status.jsp?task=942a3720fb6e43f6b189a0ff636cda7e	Prostate
2	scan=4892	942a3720fb6e43f6b189a0ff636cda7e	MSV000079514	RDPVLVC+57.021R	791967	MassIVE-KB (in vivo)	f.MSV000079514/ccms_peak/RAW/Prostate/LTQ-Orbitrap Elite/62/Adult_Prostate_Gel_Elite_62_f05.mzXML	4892	MSGF_PLUS	https://proteomics2.ucsd.edu/ProteoSAFe/status.jsp?task=942a3720fb6e43f6b189a0ff636cda7e	Prostate
2	scan=11907	942a3720fb6e43f6b189a0ff636cda7e	MSV000079514	GYDGWQAVDATPQER	409273	MassIVE-KB (in vivo)	f.MSV000079514/ccms_peak/RAW/Prostate/LTQ-Orbitrap Elite/62/Adult_Prostate_Gel_Elite_62_f05.mzXML	11907	MSGF_PLUS	https://proteomics2.ucsd.edu/ProteoSAFe/status.jsp?task=942a3720fb6e43f6b189a0ff636cda7e	Prostate
2	scan=5422	942a3720fb6e43f6b189a0ff636cda7e	MSV000079514	GFDSAHDTER	29527530	MassIVE-KB (in vivo)	f.MSV000079514/ccms_peak/RAW/Prostate/LTQ-Orbitrap Elite/62/Adult_Prostate_Gel_Elite_62_f05.mzXML	5422	MSGF_PLUS	https://proteomics2.ucsd.edu/ProteoSAFe/status.jsp?task=942a3720fb6e43f6b189a0ff636cda7e	Prostate
2	scan=5390	942a3720fb6e43f6b189a0ff636cda7e	MSV000079514	SVTGFDSAHDTER	6167079	MassIVE-KB (in vivo)	f.MSV000079514/ccms_peak/RAW/Prostate/LTQ-Orbitrap Elite/62/Adult_Prostate_Gel_Elite_62_f05.mzXML	5390	MSGF_PLUS	https://proteomics2.ucsd.edu/ProteoSAFe/status.jsp?task=942a3720fb6e43f6b189a0ff636cda7e	Prostate
3	scan=5395	942a3720fb6e43f6b189a0ff636cda7e	MSV000079514	SVTGFDSAHDTER	3787888	MassIVE-KB (in vivo)	f.MSV000079514/ccms_peak/RAW/Prostate/LTQ-Orbitrap Elite/62/Adult_Prostate_Gel_Elite_62_f05.mzXML	5395	MSGF_PLUS	https://proteomics2.ucsd.edu/ProteoSAFe/status.jsp?task=942a3720fb6e43f6b189a0ff636cda7e	Prostate
2	scan=12585	942a3720fb6e43f6b189a0ff636cda7e	MSV000079514	KGDIFIVYDTR	23293456	MassIVE-KB (in vivo)	f.MSV000079514/ccms_peak/RAW/Prostate/LTQ-Orbitrap Elite/62/Adult_Prostate_Gel_Elite_62_f05.mzXML	12585	MSGF_PLUS	https://proteomics2.ucsd.edu/ProteoSAFe/status.jsp?task=942a3720fb6e43f6b189a0ff636cda7e	Prostate
2	scan=14107	942a3720fb6e43f6b189a0ff636cda7e	MSV000079514	NTLAIPLTDVK	7622610	MassIVE-KB (in vivo)	f.MSV000079514/ccms_peak/RAW/Prostate/LTQ-Orbitrap Elite/62/Adult_Prostate_Gel_Elite_62_f05.mzXML	14107	MSGF_PLUS	https://proteomics2.ucsd.edu/ProteoSAFe/status.jsp?task=942a3720fb6e43f6b189a0ff636cda7e	Prostate
2	scan=12424	942a3720fb6e43f6b189a0ff636cda7e	MSV000079514	FVFSEVN+0.984GDR	44030285	MassIVE-KB (in vivo)	f.MSV000079514/ccms_peak/RAW/Prostate/LTQ-Orbitrap Elite/62/Adult_Prostate_Gel_Elite_62_f05.mzXML	12424	MSGF_PLUS	https://proteomics2.ucsd.edu/ProteoSAFe/status.jsp?task=942a3720fb6e43f6b189a0ff636cda7e	Prostate
2	scan=11809	942a3720fb6e43f6b189a0ff636cda7e	MSV000079514	FVFSEVNGDR	31895180	MassIVE-KB (in vivo)	f.MSV000079514/ccms_peak/RAW/Prostate/LTQ-Orbitrap Elite/62/Adult_Prostate_Gel_Elite_62_f05.mzXML	11809	MSGF_PLUS	https://proteomics2.ucsd.edu/ProteoSAFe/status.jsp?task=942a3720fb6e43f6b189a0ff636cda7e	Prostate
3	scan=5049	942a3720fb6e43f6b189a0ff636cda7e	MSV000079514	RGQVFHLR	31421770	MassIVE-KB (in vivo)	f.MSV000079514/ccms_peak/RAW/Prostate/LTQ-Orbitrap Elite/62/Adult_Prostate_Gel_Elite_62_f05.mzXML	5049	MSGF_PLUS	https://proteomics2.ucsd.edu/ProteoSAFe/status.jsp?task=942a3720fb6e43f6b189a0ff636cda7e	Prostate
2	scan=15968	942a3720fb6e43f6b189a0ff636cda7e	MSV000079514	SQGVFC+57.021C+57.021GPSPLTAIR	14786581	MassIVE-KB (in vivo)	f.MSV000079514/ccms_peak/RAW/Prostate/LTQ-Orbitrap Elite/62/Adult_Prostate_Gel_Elite_62_f06.mzXML	15968	MSGF_PLUS	https://proteomics2.ucsd.edu/ProteoSAFe/status.jsp?task=942a3720fb6e43f6b189a0ff636cda7e	Prostate
3	scan=19246	942a3720fb6e43f6b189a0ff636cda7e	MSV000079514	FSLESLGISSLQTSDHGTVQPGETIQSQIK	36365540	MassIVE-KB (in vivo)	f.MSV000079514/ccms_peak/RAW/Prostate/LTQ-Orbitrap Elite/62/Adult_Prostate_Gel_Elite_62_f06.mzXML	19246	MSGF_PLUS	https://proteomics2.ucsd.edu/ProteoSAFe/status.jsp?task=942a3720fb6e43f6b189a0ff636cda7e	Prostate
3	scan=19056	942a3720fb6e43f6b189a0ff636cda7e	MSV000079514	NVLDC+57.021C+57.021ISLLTESSLKPTDR	1964698	MassIVE-KB (in vivo)	f.MSV000079514/ccms_peak/RAW/Prostate/LTQ-Orbitrap Elite/62/Adult_Prostate_Gel_Elite_62_f06.mzXML	19056	MSGF_PLUS	https://proteomics2.ucsd.edu/ProteoSAFe/status.jsp?task=942a3720fb6e43f6b189a0ff636cda7e	Prostate
3	scan=12579	942a3720fb6e43f6b189a0ff636cda7e	MSV000079514	LVLNQPLQSYHQLK	16199174	MassIVE-KB (in vivo)	f.MSV000079514/ccms_peak/RAW/Prostate/LTQ-Orbitrap Elite/62/Adult_Prostate_Gel_Elite_62_f06.mzXML	12579	MSGF_PLUS	https://proteomics2.ucsd.edu/ProteoSAFe/status.jsp?task=942a3720fb6e43f6b189a0ff636cda7e	Prostate
2	scan=12614	942a3720fb6e43f6b189a0ff636cda7e	MSV000079514	LVLNQPLQSYHQLK	752683	MassIVE-KB (in vivo)	f.MSV000079514/ccms_peak/RAW/Prostate/LTQ-Orbitrap Elite/62/Adult_Prostate_Gel_Elite_62_f06.mzXML	12614	MSGF_PLUS	https://proteomics2.ucsd.edu/ProteoSAFe/status.jsp?task=942a3720fb6e43f6b189a0ff636cda7e	Prostate
3	scan=13382	942a3720fb6e43f6b189a0ff636cda7e	MSV000079514	C+57.021KPWNFGQFEK	14600928	MassIVE-KB (in vivo)	f.MSV000079514/ccms_peak/RAW/Prostate/LTQ-Orbitrap Elite/62/Adult_Prostate_Gel_Elite_62_f06.mzXML	13382	MSGF_PLUS	https://proteomics2.ucsd.edu/ProteoSAFe/status.jsp?task=942a3720fb6e43f6b189a0ff636cda7e	Prostate
3	scan=10266	942a3720fb6e43f6b189a0ff636cda7e	MSV000079514	DITYEYKYPEGSSEER	38689260	MassIVE-KB (in vivo)	f.MSV000079514/ccms_peak/RAW/Prostate/LTQ-Orbitrap Elite/62/Adult_Prostate_Gel_Elite_62_f06.mzXML	10266	MSGF_PLUS	https://proteomics2.ucsd.edu/ProteoSAFe/status.jsp?task=942a3720fb6e43f6b189a0ff636cda7e	Prostate
2	scan=11116	942a3720fb6e43f6b189a0ff636cda7e	MSV000079514	NLTVDTYVNEN+0.984GEK	22762513	MassIVE-KB (in vivo)	f.MSV000079514/ccms_peak/RAW/Prostate/LTQ-Orbitrap Elite/62/Adult_Prostate_Gel_Elite_62_f06.mzXML	11116	MSGF_PLUS	https://proteomics2.ucsd.edu/ProteoSAFe/status.jsp?task=942a3720fb6e43f6b189a0ff636cda7e	Prostate
2	scan=10853	942a3720fb6e43f6b189a0ff636cda7e	MSV000079514	NLTVDTYVNENGEK	38234978	MassIVE-KB (in vivo)	f.MSV000079514/ccms_peak/RAW/Prostate/LTQ-Orbitrap Elite/62/Adult_Prostate_Gel_Elite_62_f06.mzXML	10853	MSGF_PLUS	https://proteomics2.ucsd.edu/ProteoSAFe/status.jsp?task=942a3720fb6e43f6b189a0ff636cda7e	Prostate
2	scan=15859	942a3720fb6e43f6b189a0ff636cda7e	MSV000079514	WTGSAPILQQYYNTK	4718021	MassIVE-KB (in vivo)	f.MSV000079514/ccms_peak/RAW/Prostate/LTQ-Orbitrap Elite/62/Adult_Prostate_Gel_Elite_62_f06.mzXML	15859	MSGF_PLUS	https://proteomics2.ucsd.edu/ProteoSAFe/status.jsp?task=942a3720fb6e43f6b189a0ff636cda7e	Prostate
2	scan=17017	942a3720fb6e43f6b189a0ff636cda7e	MSV000079514	GQGVLIGNWTGDYEGGTAPYK	24162384	MassIVE-KB (in vivo)	f.MSV000079514/ccms_peak/RAW/Prostate/LTQ-Orbitrap Elite/62/Adult_Prostate_Gel_Elite_62_f06.mzXML	17017	MSGF_PLUS	https://proteomics2.ucsd.edu/ProteoSAFe/status.jsp?task=942a3720fb6e43f6b189a0ff636cda7e	Prostate
3	scan=12016	942a3720fb6e43f6b189a0ff636cda7e	MSV000079514	TPSDHYNWQATLQNESGK	7681678	MassIVE-KB (in vivo)	f.MSV000079514/ccms_peak/RAW/Prostate/LTQ-Orbitrap Elite/62/Adult_Prostate_Gel_Elite_62_f06.mzXML	12016	MSGF_PLUS	https://proteomics2.ucsd.edu/ProteoSAFe/status.jsp?task=942a3720fb6e43f6b189a0ff636cda7e	Prostate
3	scan=16516	942a3720fb6e43f6b189a0ff636cda7e	MSV000079514	QVMDHAFLLLSSER	22181001	MassIVE-KB (in vivo)	f.MSV000079514/ccms_peak/RAW/Prostate/LTQ-Orbitrap Elite/62/Adult_Prostate_Gel_Elite_62_f06.mzXML	16516	MSGF_PLUS	https://proteomics2.ucsd.edu/ProteoSAFe/status.jsp?task=942a3720fb6e43f6b189a0ff636cda7e	Prostate
3	scan=14214	942a3720fb6e43f6b189a0ff636cda7e	MSV000079514	QVM+15.995DHAFLLLSSER	11782376	MassIVE-KB (in vivo)	f.MSV000079514/ccms_peak/RAW/Prostate/LTQ-Orbitrap Elite/62/Adult_Prostate_Gel_Elite_62_f06.mzXML	14214	MSGF_PLUS	https://proteomics2.ucsd.edu/ProteoSAFe/status.jsp?task=942a3720fb6e43f6b189a0ff636cda7e	Prostate
4	scan=17692	942a3720fb6e43f6b189a0ff636cda7e	MSV000079514	NVLDC+57.021C+57.021ISLLTESSLKPTDRR	7018176	MassIVE-KB (in vivo)	f.MSV000079514/ccms_peak/RAW/Prostate/LTQ-Orbitrap Elite/62/Adult_Prostate_Gel_Elite_62_f06.mzXML	17692	MSGF_PLUS	https://proteomics2.ucsd.edu/ProteoSAFe/status.jsp?task=942a3720fb6e43f6b189a0ff636cda7e	Prostate
2	scan=11665	942a3720fb6e43f6b189a0ff636cda7e	MSV000079514	LEFSTGPNPSIAK	23016520	MassIVE-KB (in vivo)	f.MSV000079514/ccms_peak/RAW/Prostate/LTQ-Orbitrap Elite/62/Adult_Prostate_Gel_Elite_62_f06.mzXML	11665	MSGF_PLUS	https://proteomics2.ucsd.edu/ProteoSAFe/status.jsp?task=942a3720fb6e43f6b189a0ff636cda7e	Prostate
2	scan=5686	942a3720fb6e43f6b189a0ff636cda7e	MSV000079514	SVTGFDSAHDTER	6167085	MassIVE-KB (in vivo)	f.MSV000079514/ccms_peak/RAW/Prostate/LTQ-Orbitrap Elite/62/Adult_Prostate_Gel_Elite_62_f06.mzXML	5686	MSGF_PLUS	https://proteomics2.ucsd.edu/ProteoSAFe/status.jsp?task=942a3720fb6e43f6b189a0ff636cda7e	Prostate
3	scan=5727	942a3720fb6e43f6b189a0ff636cda7e	MSV000079514	SVTGFDSAHDTER	3787887	MassIVE-KB (in vivo)	f.MSV000079514/ccms_peak/RAW/Prostate/LTQ-Orbitrap Elite/62/Adult_Prostate_Gel_Elite_62_f06.mzXML	5727	MSGF_PLUS	https://proteomics2.ucsd.edu/ProteoSAFe/status.jsp?task=942a3720fb6e43f6b189a0ff636cda7e	Prostate
2	scan=13035	942a3720fb6e43f6b189a0ff636cda7e	MSV000079514	KGDIFIVYDTR	23293458	MassIVE-KB (in vivo)	f.MSV000079514/ccms_peak/RAW/Prostate/LTQ-Orbitrap Elite/62/Adult_Prostate_Gel_Elite_62_f06.mzXML	13035	MSGF_PLUS	https://proteomics2.ucsd.edu/ProteoSAFe/status.jsp?task=942a3720fb6e43f6b189a0ff636cda7e	Prostate
2	scan=14495	942a3720fb6e43f6b189a0ff636cda7e	MSV000079514	NTLAIPLTDVK	7622608	MassIVE-KB (in vivo)	f.MSV000079514/ccms_peak/RAW/Prostate/LTQ-Orbitrap Elite/62/Adult_Prostate_Gel_Elite_62_f06.mzXML	14495	MSGF_PLUS	https://proteomics2.ucsd.edu/ProteoSAFe/status.jsp?task=942a3720fb6e43f6b189a0ff636cda7e	Prostate
2	scan=12834	942a3720fb6e43f6b189a0ff636cda7e	MSV000079514	FVFSEVN+0.984GDR	44030290	MassIVE-KB (in vivo)	f.MSV000079514/ccms_peak/RAW/Prostate/LTQ-Orbitrap Elite/62/Adult_Prostate_Gel_Elite_62_f06.mzXML	12834	MSGF_PLUS	https://proteomics2.ucsd.edu/ProteoSAFe/status.jsp?task=942a3720fb6e43f6b189a0ff636cda7e	Prostate
2	scan=12256	942a3720fb6e43f6b189a0ff636cda7e	MSV000079514	FVFSEVNGDR	31895182	MassIVE-KB (in vivo)	f.MSV000079514/ccms_peak/RAW/Prostate/LTQ-Orbitrap Elite/62/Adult_Prostate_Gel_Elite_62_f06.mzXML	12256	MSGF_PLUS	https://proteomics2.ucsd.edu/ProteoSAFe/status.jsp?task=942a3720fb6e43f6b189a0ff636cda7e	Prostate
2	scan=14447	942a3720fb6e43f6b189a0ff636cda7e	MSV000079514	TSQIQGQVSEVTLTLDSK	547281	MassIVE-KB (in vivo)	f.MSV000079514/ccms_peak/RAW/Prostate/LTQ-Orbitrap Elite/62/Adult_Prostate_Gel_Elite_62_f09.mzXML	14447	MSGF_PLUS	https://proteomics2.ucsd.edu/ProteoSAFe/status.jsp?task=942a3720fb6e43f6b189a0ff636cda7e	Prostate
2	scan=14881	942a3720fb6e43f6b189a0ff636cda7e	MSV000079514	SQGVFC+57.021C+57.021GPSPLTAIR	14786594	MassIVE-KB (in vivo)	f.MSV000079514/ccms_peak/RAW/Prostate/LTQ-Orbitrap Elite/62/Adult_Prostate_Gel_Elite_62_f09.mzXML	14881	MSGF_PLUS	https://proteomics2.ucsd.edu/ProteoSAFe/status.jsp?task=942a3720fb6e43f6b189a0ff636cda7e	Prostate
2	scan=8554	942a3720fb6e43f6b189a0ff636cda7e	MSV000079514	HTLVVLDPR	30143580	MassIVE-KB (in vivo)	f.MSV000079514/ccms_peak/RAW/Prostate/LTQ-Orbitrap Elite/62/Adult_Prostate_Gel_Elite_62_f09.mzXML	8554	MSGF_PLUS	https://proteomics2.ucsd.edu/ProteoSAFe/status.jsp?task=942a3720fb6e43f6b189a0ff636cda7e	Prostate
3	scan=18020	942a3720fb6e43f6b189a0ff636cda7e	MSV000079514	FSLESLGISSLQTSDHGTVQPGETIQSQIK	36365538	MassIVE-KB (in vivo)	f.MSV000079514/ccms_peak/RAW/Prostate/LTQ-Orbitrap Elite/62/Adult_Prostate_Gel_Elite_62_f09.mzXML	18020	MSGF_PLUS	https://proteomics2.ucsd.edu/ProteoSAFe/status.jsp?task=942a3720fb6e43f6b189a0ff636cda7e	Prostate
3	scan=11655	942a3720fb6e43f6b189a0ff636cda7e	MSV000079514	LVLNQPLQSYHQLK	16199152	MassIVE-KB (in vivo)	f.MSV000079514/ccms_peak/RAW/Prostate/LTQ-Orbitrap Elite/62/Adult_Prostate_Gel_Elite_62_f09.mzXML	11655	MSGF_PLUS	https://proteomics2.ucsd.edu/ProteoSAFe/status.jsp?task=942a3720fb6e43f6b189a0ff636cda7e	Prostate
2	scan=11693	942a3720fb6e43f6b189a0ff636cda7e	MSV000079514	LVLNQPLQSYHQLK	752695	MassIVE-KB (in vivo)	f.MSV000079514/ccms_peak/RAW/Prostate/LTQ-Orbitrap Elite/62/Adult_Prostate_Gel_Elite_62_f09.mzXML	11693	MSGF_PLUS	https://proteomics2.ucsd.edu/ProteoSAFe/status.jsp?task=942a3720fb6e43f6b189a0ff636cda7e	Prostate
2	scan=16551	942a3720fb6e43f6b189a0ff636cda7e	MSV000079514	IGQLLVC+57.021NC+57.021IFK	33413016	MassIVE-KB (in vivo)	f.MSV000079514/ccms_peak/RAW/Prostate/LTQ-Orbitrap Elite/62/Adult_Prostate_Gel_Elite_62_f09.mzXML	16551	MSGF_PLUS	https://proteomics2.ucsd.edu/ProteoSAFe/status.jsp?task=942a3720fb6e43f6b189a0ff636cda7e	Prostate
2	scan=9487	942a3720fb6e43f6b189a0ff636cda7e	MSV000079514	DITYEYKYPEGSSEER	16672614	MassIVE-KB (in vivo)	f.MSV000079514/ccms_peak/RAW/Prostate/LTQ-Orbitrap Elite/62/Adult_Prostate_Gel_Elite_62_f09.mzXML	9487	MSGF_PLUS	https://proteomics2.ucsd.edu/ProteoSAFe/status.jsp?task=942a3720fb6e43f6b189a0ff636cda7e	Prostate
3	scan=9484	942a3720fb6e43f6b189a0ff636cda7e	MSV000079514	DITYEYKYPEGSSEER	38689247	MassIVE-KB (in vivo)	f.MSV000079514/ccms_peak/RAW/Prostate/LTQ-Orbitrap Elite/62/Adult_Prostate_Gel_Elite_62_f09.mzXML	9484	MSGF_PLUS	https://proteomics2.ucsd.edu/ProteoSAFe/status.jsp?task=942a3720fb6e43f6b189a0ff636cda7e	Prostate
2	scan=10145	942a3720fb6e43f6b189a0ff636cda7e	MSV000079514	NLTVDTYVNEN+0.984GEK	22762549	MassIVE-KB (in vivo)	f.MSV000079514/ccms_peak/RAW/Prostate/LTQ-Orbitrap Elite/62/Adult_Prostate_Gel_Elite_62_f09.mzXML	10145	MSGF_PLUS	https://proteomics2.ucsd.edu/ProteoSAFe/status.jsp?task=942a3720fb6e43f6b189a0ff636cda7e	Prostate
2	scan=9994	942a3720fb6e43f6b189a0ff636cda7e	MSV000079514	NLTVDTYVNENGEK	38234980	MassIVE-KB (in vivo)	f.MSV000079514/ccms_peak/RAW/Prostate/LTQ-Orbitrap Elite/62/Adult_Prostate_Gel_Elite_62_f09.mzXML	9994	MSGF_PLUS	https://proteomics2.ucsd.edu/ProteoSAFe/status.jsp?task=942a3720fb6e43f6b189a0ff636cda7e	Prostate
2	scan=14798	942a3720fb6e43f6b189a0ff636cda7e	MSV000079514	WTGSAPILQQYYNTK	4717995	MassIVE-KB (in vivo)	f.MSV000079514/ccms_peak/RAW/Prostate/LTQ-Orbitrap Elite/62/Adult_Prostate_Gel_Elite_62_f09.mzXML	14798	MSGF_PLUS	https://proteomics2.ucsd.edu/ProteoSAFe/status.jsp?task=942a3720fb6e43f6b189a0ff636cda7e	Prostate
2	scan=12606	942a3720fb6e43f6b189a0ff636cda7e	MSV000079514	EVTVAVTSSPNAILGK	37832487	MassIVE-KB (in vivo)	f.MSV000079514/ccms_peak/RAW/Prostate/LTQ-Orbitrap Elite/62/Adult_Prostate_Gel_Elite_62_f09.mzXML	12606	MSGF_PLUS	https://proteomics2.ucsd.edu/ProteoSAFe/status.jsp?task=942a3720fb6e43f6b189a0ff636cda7e	Prostate
2	scan=15903	942a3720fb6e43f6b189a0ff636cda7e	MSV000079514	GQGVLIGNWTGDYEGGTAPYK	24162370	MassIVE-KB (in vivo)	f.MSV000079514/ccms_peak/RAW/Prostate/LTQ-Orbitrap Elite/62/Adult_Prostate_Gel_Elite_62_f09.mzXML	15903	MSGF_PLUS	https://proteomics2.ucsd.edu/ProteoSAFe/status.jsp?task=942a3720fb6e43f6b189a0ff636cda7e	Prostate
2	scan=11164	942a3720fb6e43f6b189a0ff636cda7e	MSV000079514	TPSDHYNWQATLQNESGK	38590389	MassIVE-KB (in vivo)	f.MSV000079514/ccms_peak/RAW/Prostate/LTQ-Orbitrap Elite/62/Adult_Prostate_Gel_Elite_62_f09.mzXML	11164	MSGF_PLUS	https://proteomics2.ucsd.edu/ProteoSAFe/status.jsp?task=942a3720fb6e43f6b189a0ff636cda7e	Prostate
3	scan=15529	942a3720fb6e43f6b189a0ff636cda7e	MSV000079514	QVMDHAFLLLSSER	22180959	MassIVE-KB (in vivo)	f.MSV000079514/ccms_peak/RAW/Prostate/LTQ-Orbitrap Elite/62/Adult_Prostate_Gel_Elite_62_f09.mzXML	15529	MSGF_PLUS	https://proteomics2.ucsd.edu/ProteoSAFe/status.jsp?task=942a3720fb6e43f6b189a0ff636cda7e	Prostate
3	scan=13297	942a3720fb6e43f6b189a0ff636cda7e	MSV000079514	QVM+15.995DHAFLLLSSER	11782390	MassIVE-KB (in vivo)	f.MSV000079514/ccms_peak/RAW/Prostate/LTQ-Orbitrap Elite/62/Adult_Prostate_Gel_Elite_62_f09.mzXML	13297	MSGF_PLUS	https://proteomics2.ucsd.edu/ProteoSAFe/status.jsp?task=942a3720fb6e43f6b189a0ff636cda7e	Prostate
2	scan=4785	942a3720fb6e43f6b189a0ff636cda7e	MSV000079514	RDPVLVC+57.021R	791971	MassIVE-KB (in vivo)	f.MSV000079514/ccms_peak/RAW/Prostate/LTQ-Orbitrap Elite/62/Adult_Prostate_Gel_Elite_62_f09.mzXML	4785	MSGF_PLUS	https://proteomics2.ucsd.edu/ProteoSAFe/status.jsp?task=942a3720fb6e43f6b189a0ff636cda7e	Prostate
2	scan=10806	942a3720fb6e43f6b189a0ff636cda7e	MSV000079514	LEFSTGPNPSIAK	23016568	MassIVE-KB (in vivo)	f.MSV000079514/ccms_peak/RAW/Prostate/LTQ-Orbitrap Elite/62/Adult_Prostate_Gel_Elite_62_f09.mzXML	10806	MSGF_PLUS	https://proteomics2.ucsd.edu/ProteoSAFe/status.jsp?task=942a3720fb6e43f6b189a0ff636cda7e	Prostate
2	scan=11367	942a3720fb6e43f6b189a0ff636cda7e	MSV000079514	GYDGWQAVDATPQER	409257	MassIVE-KB (in vivo)	f.MSV000079514/ccms_peak/RAW/Prostate/LTQ-Orbitrap Elite/62/Adult_Prostate_Gel_Elite_62_f09.mzXML	11367	MSGF_PLUS	https://proteomics2.ucsd.edu/ProteoSAFe/status.jsp?task=942a3720fb6e43f6b189a0ff636cda7e	Prostate
2	scan=18364	942a3720fb6e43f6b189a0ff636cda7e	MSV000079514	TYINSLAILDDEPVIR	28781677	MassIVE-KB (in vivo)	f.MSV000079514/ccms_peak/RAW/Prostate/LTQ-Orbitrap Elite/62/Adult_Prostate_Gel_Elite_62_f09.mzXML	18364	MSGF_PLUS	https://proteomics2.ucsd.edu/ProteoSAFe/status.jsp?task=942a3720fb6e43f6b189a0ff636cda7e	Prostate
2	scan=5224	942a3720fb6e43f6b189a0ff636cda7e	MSV000079514	SVTGFDSAHDTER	6167056	MassIVE-KB (in vivo)	f.MSV000079514/ccms_peak/RAW/Prostate/LTQ-Orbitrap Elite/62/Adult_Prostate_Gel_Elite_62_f09.mzXML	5224	MSGF_PLUS	https://proteomics2.ucsd.edu/ProteoSAFe/status.jsp?task=942a3720fb6e43f6b189a0ff636cda7e	Prostate
3	scan=5222	942a3720fb6e43f6b189a0ff636cda7e	MSV000079514	SVTGFDSAHDTER	3787893	MassIVE-KB (in vivo)	f.MSV000079514/ccms_peak/RAW/Prostate/LTQ-Orbitrap Elite/62/Adult_Prostate_Gel_Elite_62_f09.mzXML	5222	MSGF_PLUS	https://proteomics2.ucsd.edu/ProteoSAFe/status.jsp?task=942a3720fb6e43f6b189a0ff636cda7e	Prostate
2	scan=12143	942a3720fb6e43f6b189a0ff636cda7e	MSV000079514	KGDIFIVYDTR	23293457	MassIVE-KB (in vivo)	f.MSV000079514/ccms_peak/RAW/Prostate/LTQ-Orbitrap Elite/62/Adult_Prostate_Gel_Elite_62_f09.mzXML	12143	MSGF_PLUS	https://proteomics2.ucsd.edu/ProteoSAFe/status.jsp?task=942a3720fb6e43f6b189a0ff636cda7e	Prostate
2	scan=13511	942a3720fb6e43f6b189a0ff636cda7e	MSV000079514	NTLAIPLTDVK	7622614	MassIVE-KB (in vivo)	f.MSV000079514/ccms_peak/RAW/Prostate/LTQ-Orbitrap Elite/62/Adult_Prostate_Gel_Elite_62_f09.mzXML	13511	MSGF_PLUS	https://proteomics2.ucsd.edu/ProteoSAFe/status.jsp?task=942a3720fb6e43f6b189a0ff636cda7e	Prostate
2	scan=11856	942a3720fb6e43f6b189a0ff636cda7e	MSV000079514	FVFSEVN+0.984GDR	44030287	MassIVE-KB (in vivo)	f.MSV000079514/ccms_peak/RAW/Prostate/LTQ-Orbitrap Elite/62/Adult_Prostate_Gel_Elite_62_f09.mzXML	11856	MSGF_PLUS	https://proteomics2.ucsd.edu/ProteoSAFe/status.jsp?task=942a3720fb6e43f6b189a0ff636cda7e	Prostate
2	scan=11350	942a3720fb6e43f6b189a0ff636cda7e	MSV000079514	FVFSEVNGDR	31895224	MassIVE-KB (in vivo)	f.MSV000079514/ccms_peak/RAW/Prostate/LTQ-Orbitrap Elite/62/Adult_Prostate_Gel_Elite_62_f09.mzXML	11350	MSGF_PLUS	https://proteomics2.ucsd.edu/ProteoSAFe/status.jsp?task=942a3720fb6e43f6b189a0ff636cda7e	Prostate
4	scan=8004	942a3720fb6e43f6b189a0ff636cda7e	MSV000079514	KEYILNDTGC+57.021HYVGAAR	25393260	MassIVE-KB (in vivo)	f.MSV000079514/ccms_peak/RAW/Prostate/LTQ-Orbitrap Elite/62/Adult_Prostate_Gel_Elite_62_f10.mzXML	8004	MSGF_PLUS	https://proteomics2.ucsd.edu/ProteoSAFe/status.jsp?task=942a3720fb6e43f6b189a0ff636cda7e	Prostate
3	scan=10654	942a3720fb6e43f6b189a0ff636cda7e	MSV000079514	EDMVFMPDEDERK	25624025	MassIVE-KB (in vivo)	f.MSV000079514/ccms_peak/RAW/Prostate/LTQ-Orbitrap Elite/62/Adult_Prostate_Gel_Elite_62_f10.mzXML	10654	MSGF_PLUS	https://proteomics2.ucsd.edu/ProteoSAFe/status.jsp?task=942a3720fb6e43f6b189a0ff636cda7e	Prostate
3	scan=8056	942a3720fb6e43f6b189a0ff636cda7e	MSV000079514	EDM+15.995VFMPDEDERK	21440420	MassIVE-KB (in vivo)	f.MSV000079514/ccms_peak/RAW/Prostate/LTQ-Orbitrap Elite/62/Adult_Prostate_Gel_Elite_62_f10.mzXML	8056	MSGF_PLUS	https://proteomics2.ucsd.edu/ProteoSAFe/status.jsp?task=942a3720fb6e43f6b189a0ff636cda7e	Prostate
3	scan=14849	942a3720fb6e43f6b189a0ff636cda7e	MSV000079514	MVNGQEELHVISMETTSIGK	20082179	MassIVE-KB (in vivo)	f.MSV000079514/ccms_peak/RAW/Prostate/LTQ-Orbitrap Elite/62/Adult_Prostate_Gel_Elite_62_f10.mzXML	14849	MSGF_PLUS	https://proteomics2.ucsd.edu/ProteoSAFe/status.jsp?task=942a3720fb6e43f6b189a0ff636cda7e	Prostate
3	scan=14047	942a3720fb6e43f6b189a0ff636cda7e	MSV000079514	M+15.995VNGQEELHVISMETTSIGK	17390673	MassIVE-KB (in vivo)	f.MSV000079514/ccms_peak/RAW/Prostate/LTQ-Orbitrap Elite/62/Adult_Prostate_Gel_Elite_62_f10.mzXML	14047	MSGF_PLUS	https://proteomics2.ucsd.edu/ProteoSAFe/status.jsp?task=942a3720fb6e43f6b189a0ff636cda7e	Prostate
3	scan=13654	942a3720fb6e43f6b189a0ff636cda7e	MSV000079514	MVNGQEELHVISM+15.995ETTSIGK	27527760	MassIVE-KB (in vivo)	f.MSV000079514/ccms_peak/RAW/Prostate/LTQ-Orbitrap Elite/62/Adult_Prostate_Gel_Elite_62_f10.mzXML	13654	MSGF_PLUS	https://proteomics2.ucsd.edu/ProteoSAFe/status.jsp?task=942a3720fb6e43f6b189a0ff636cda7e	Prostate
2	scan=14238	942a3720fb6e43f6b189a0ff636cda7e	MSV000079514	GDIFIVYDTR	36957482	MassIVE-KB (in vivo)	f.MSV000079514/ccms_peak/RAW/Prostate/LTQ-Orbitrap Elite/62/Adult_Prostate_Gel_Elite_62_f10.mzXML	14238	MSGF_PLUS	https://proteomics2.ucsd.edu/ProteoSAFe/status.jsp?task=942a3720fb6e43f6b189a0ff636cda7e	Prostate
2	scan=9576	942a3720fb6e43f6b189a0ff636cda7e	MSV000079514	EYILNDTGC+57.021HYVGAAR	92073	MassIVE-KB (in vivo)	f.MSV000079514/ccms_peak/RAW/Prostate/LTQ-Orbitrap Elite/62/Adult_Prostate_Gel_Elite_62_f10.mzXML	9576	MSGF_PLUS	https://proteomics2.ucsd.edu/ProteoSAFe/status.jsp?task=942a3720fb6e43f6b189a0ff636cda7e	Prostate
3	scan=9568	942a3720fb6e43f6b189a0ff636cda7e	MSV000079514	EYILNDTGC+57.021HYVGAAR	17891517	MassIVE-KB (in vivo)	f.MSV000079514/ccms_peak/RAW/Prostate/LTQ-Orbitrap Elite/62/Adult_Prostate_Gel_Elite_62_f10.mzXML	9568	MSGF_PLUS	https://proteomics2.ucsd.edu/ProteoSAFe/status.jsp?task=942a3720fb6e43f6b189a0ff636cda7e	Prostate
3	scan=10502	942a3720fb6e43f6b189a0ff636cda7e	MSV000079514	EYILN+0.984DTGC+57.021HYVGAAR	44019381	MassIVE-KB (in vivo)	f.MSV000079514/ccms_peak/RAW/Prostate/LTQ-Orbitrap Elite/62/Adult_Prostate_Gel_Elite_62_f10.mzXML	10502	MSGF_PLUS	https://proteomics2.ucsd.edu/ProteoSAFe/status.jsp?task=942a3720fb6e43f6b189a0ff636cda7e	Prostate
2	scan=18018	942a3720fb6e43f6b189a0ff636cda7e	MSV000079514	SEENILYLLFNPWC+57.021K	1693095	MassIVE-KB (in vivo)	f.MSV000079514/ccms_peak/RAW/Prostate/LTQ-Orbitrap Elite/62/Adult_Prostate_Gel_Elite_62_f10.mzXML	18018	MSGF_PLUS	https://proteomics2.ucsd.edu/ProteoSAFe/status.jsp?task=942a3720fb6e43f6b189a0ff636cda7e	Prostate
2	scan=13810	942a3720fb6e43f6b189a0ff636cda7e	MSV000079514	TSQIQGQVSEVTLTLDSK	547264	MassIVE-KB (in vivo)	f.MSV000079514/ccms_peak/RAW/Prostate/LTQ-Orbitrap Elite/62/Adult_Prostate_Gel_Elite_62_f10.mzXML	13810	MSGF_PLUS	https://proteomics2.ucsd.edu/ProteoSAFe/status.jsp?task=942a3720fb6e43f6b189a0ff636cda7e	Prostate
3	scan=13827	942a3720fb6e43f6b189a0ff636cda7e	MSV000079514	TSQIQGQVSEVTLTLDSK	15101497	MassIVE-KB (in vivo)	f.MSV000079514/ccms_peak/RAW/Prostate/LTQ-Orbitrap Elite/62/Adult_Prostate_Gel_Elite_62_f10.mzXML	13827	MSGF_PLUS	https://proteomics2.ucsd.edu/ProteoSAFe/status.jsp?task=942a3720fb6e43f6b189a0ff636cda7e	Prostate
2	scan=14352	942a3720fb6e43f6b189a0ff636cda7e	MSV000079514	SQGVFC+57.021C+57.021GPSPLTAIR	14786582	MassIVE-KB (in vivo)	f.MSV000079514/ccms_peak/RAW/Prostate/LTQ-Orbitrap Elite/62/Adult_Prostate_Gel_Elite_62_f10.mzXML	14352	MSGF_PLUS	https://proteomics2.ucsd.edu/ProteoSAFe/status.jsp?task=942a3720fb6e43f6b189a0ff636cda7e	Prostate
2	scan=14225	942a3720fb6e43f6b189a0ff636cda7e	MSV000079514	SQGVFC+57.021C+57.021GPSPLTAIR	14786583	MassIVE-KB (in vivo)	f.MSV000079514/ccms_peak/RAW/Prostate/LTQ-Orbitrap Elite/62/Adult_Prostate_Gel_Elite_62_f10.mzXML	14225	MSGF_PLUS	https://proteomics2.ucsd.edu/ProteoSAFe/status.jsp?task=942a3720fb6e43f6b189a0ff636cda7e	Prostate
2	scan=8120	942a3720fb6e43f6b189a0ff636cda7e	MSV000079514	HTLVVLDPR	30143575	MassIVE-KB (in vivo)	f.MSV000079514/ccms_peak/RAW/Prostate/LTQ-Orbitrap Elite/62/Adult_Prostate_Gel_Elite_62_f10.mzXML	8120	MSGF_PLUS	https://proteomics2.ucsd.edu/ProteoSAFe/status.jsp?task=942a3720fb6e43f6b189a0ff636cda7e	Prostate
2	scan=8254	942a3720fb6e43f6b189a0ff636cda7e	MSV000079514	HTLVVLDPR	30143576	MassIVE-KB (in vivo)	f.MSV000079514/ccms_peak/RAW/Prostate/LTQ-Orbitrap Elite/62/Adult_Prostate_Gel_Elite_62_f10.mzXML	8254	MSGF_PLUS	https://proteomics2.ucsd.edu/ProteoSAFe/status.jsp?task=942a3720fb6e43f6b189a0ff636cda7e	Prostate
3	scan=17182	942a3720fb6e43f6b189a0ff636cda7e	MSV000079514	FSLESLGISSLQTSDHGTVQPGETIQSQIK	36365542	MassIVE-KB (in vivo)	f.MSV000079514/ccms_peak/RAW/Prostate/LTQ-Orbitrap Elite/62/Adult_Prostate_Gel_Elite_62_f10.mzXML	17182	MSGF_PLUS	https://proteomics2.ucsd.edu/ProteoSAFe/status.jsp?task=942a3720fb6e43f6b189a0ff636cda7e	Prostate
3	scan=17150	942a3720fb6e43f6b189a0ff636cda7e	MSV000079514	NVLDC+57.021C+57.021ISLLTESSLKPTDR	1964688	MassIVE-KB (in vivo)	f.MSV000079514/ccms_peak/RAW/Prostate/LTQ-Orbitrap Elite/62/Adult_Prostate_Gel_Elite_62_f10.mzXML	17150	MSGF_PLUS	https://proteomics2.ucsd.edu/ProteoSAFe/status.jsp?task=942a3720fb6e43f6b189a0ff636cda7e	Prostate
2	scan=17074	942a3720fb6e43f6b189a0ff636cda7e	MSV000079514	NVLDC+57.021C+57.021ISLLTESSLKPTDR	22766851	MassIVE-KB (in vivo)	f.MSV000079514/ccms_peak/RAW/Prostate/LTQ-Orbitrap Elite/62/Adult_Prostate_Gel_Elite_62_f10.mzXML	17074	MSGF_PLUS	https://proteomics2.ucsd.edu/ProteoSAFe/status.jsp?task=942a3720fb6e43f6b189a0ff636cda7e	Prostate
3	scan=11132	942a3720fb6e43f6b189a0ff636cda7e	MSV000079514	LVLNQPLQSYHQLK	16199157	MassIVE-KB (in vivo)	f.MSV000079514/ccms_peak/RAW/Prostate/LTQ-Orbitrap Elite/62/Adult_Prostate_Gel_Elite_62_f10.mzXML	11132	MSGF_PLUS	https://proteomics2.ucsd.edu/ProteoSAFe/status.jsp?task=942a3720fb6e43f6b189a0ff636cda7e	Prostate
2	scan=11147	942a3720fb6e43f6b189a0ff636cda7e	MSV000079514	LVLNQPLQSYHQLK	752667	MassIVE-KB (in vivo)	f.MSV000079514/ccms_peak/RAW/Prostate/LTQ-Orbitrap Elite/62/Adult_Prostate_Gel_Elite_62_f10.mzXML	11147	MSGF_PLUS	https://proteomics2.ucsd.edu/ProteoSAFe/status.jsp?task=942a3720fb6e43f6b189a0ff636cda7e	Prostate
2	scan=11209	942a3720fb6e43f6b189a0ff636cda7e	MSV000079514	VLNQPLQSYHQLK	38898720	MassIVE-KB (in vivo)	f.MSV000079514/ccms_peak/RAW/Prostate/LTQ-Orbitrap Elite/62/Adult_Prostate_Gel_Elite_62_f10.mzXML	11209	MSGF_PLUS	https://proteomics2.ucsd.edu/ProteoSAFe/status.jsp?task=942a3720fb6e43f6b189a0ff636cda7e	Prostate
2	scan=11930	942a3720fb6e43f6b189a0ff636cda7e	MSV000079514	C+57.021KPWNFGQFEK	26794472	MassIVE-KB (in vivo)	f.MSV000079514/ccms_peak/RAW/Prostate/LTQ-Orbitrap Elite/62/Adult_Prostate_Gel_Elite_62_f10.mzXML	11930	MSGF_PLUS	https://proteomics2.ucsd.edu/ProteoSAFe/status.jsp?task=942a3720fb6e43f6b189a0ff636cda7e	Prostate
3	scan=11937	942a3720fb6e43f6b189a0ff636cda7e	MSV000079514	C+57.021KPWNFGQFEK	14600919	MassIVE-KB (in vivo)	f.MSV000079514/ccms_peak/RAW/Prostate/LTQ-Orbitrap Elite/62/Adult_Prostate_Gel_Elite_62_f10.mzXML	11937	MSGF_PLUS	https://proteomics2.ucsd.edu/ProteoSAFe/status.jsp?task=942a3720fb6e43f6b189a0ff636cda7e	Prostate
2	scan=15806	942a3720fb6e43f6b189a0ff636cda7e	MSV000079514	IGQLLVC+57.021NC+57.021IFK	33413017	MassIVE-KB (in vivo)	f.MSV000079514/ccms_peak/RAW/Prostate/LTQ-Orbitrap Elite/62/Adult_Prostate_Gel_Elite_62_f10.mzXML	15806	MSGF_PLUS	https://proteomics2.ucsd.edu/ProteoSAFe/status.jsp?task=942a3720fb6e43f6b189a0ff636cda7e	Prostate
4	scan=12338	942a3720fb6e43f6b189a0ff636cda7e	MSV000079514	EDM+15.995VFMPDEDERKEYILNDTGC+57.021HYVGAAR	652062	MassIVE-KB (in vivo)	f.MSV000079514/ccms_peak/RAW/Prostate/LTQ-Orbitrap Elite/62/Adult_Prostate_Gel_Elite_62_f10.mzXML	12338	MSGF_PLUS	https://proteomics2.ucsd.edu/ProteoSAFe/status.jsp?task=942a3720fb6e43f6b189a0ff636cda7e	Prostate
5	scan=12320	942a3720fb6e43f6b189a0ff636cda7e	MSV000079514	EDM+15.995VFMPDEDERKEYILNDTGC+57.021HYVGAAR	16097375	MassIVE-KB (in vivo)	f.MSV000079514/ccms_peak/RAW/Prostate/LTQ-Orbitrap Elite/62/Adult_Prostate_Gel_Elite_62_f10.mzXML	12320	MSGF_PLUS	https://proteomics2.ucsd.edu/ProteoSAFe/status.jsp?task=942a3720fb6e43f6b189a0ff636cda7e	Prostate
5	scan=13552	942a3720fb6e43f6b189a0ff636cda7e	MSV000079514	EDMVFMPDEDERKEYILNDTGC+57.021HYVGAAR	22640141	MassIVE-KB (in vivo)	f.MSV000079514/ccms_peak/RAW/Prostate/LTQ-Orbitrap Elite/62/Adult_Prostate_Gel_Elite_62_f10.mzXML	13552	MSGF_PLUS	https://proteomics2.ucsd.edu/ProteoSAFe/status.jsp?task=942a3720fb6e43f6b189a0ff636cda7e	Prostate
4	scan=13528	942a3720fb6e43f6b189a0ff636cda7e	MSV000079514	EDMVFMPDEDERKEYILNDTGC+57.021HYVGAAR	1835224	MassIVE-KB (in vivo)	f.MSV000079514/ccms_peak/RAW/Prostate/LTQ-Orbitrap Elite/62/Adult_Prostate_Gel_Elite_62_f10.mzXML	13528	MSGF_PLUS	https://proteomics2.ucsd.edu/ProteoSAFe/status.jsp?task=942a3720fb6e43f6b189a0ff636cda7e	Prostate
2	scan=8982	942a3720fb6e43f6b189a0ff636cda7e	MSV000079514	DITYEYKYPEGSSEER	16672587	MassIVE-KB (in vivo)	f.MSV000079514/ccms_peak/RAW/Prostate/LTQ-Orbitrap Elite/62/Adult_Prostate_Gel_Elite_62_f10.mzXML	8982	MSGF_PLUS	https://proteomics2.ucsd.edu/ProteoSAFe/status.jsp?task=942a3720fb6e43f6b189a0ff636cda7e	Prostate
3	scan=8963	942a3720fb6e43f6b189a0ff636cda7e	MSV000079514	DITYEYKYPEGSSEER	38689211	MassIVE-KB (in vivo)	f.MSV000079514/ccms_peak/RAW/Prostate/LTQ-Orbitrap Elite/62/Adult_Prostate_Gel_Elite_62_f10.mzXML	8963	MSGF_PLUS	https://proteomics2.ucsd.edu/ProteoSAFe/status.jsp?task=942a3720fb6e43f6b189a0ff636cda7e	Prostate
3	scan=9103	942a3720fb6e43f6b189a0ff636cda7e	MSV000079514	DITYEYKYPEGSSEER	38689251	MassIVE-KB (in vivo)	f.MSV000079514/ccms_peak/RAW/Prostate/LTQ-Orbitrap Elite/62/Adult_Prostate_Gel_Elite_62_f10.mzXML	9103	MSGF_PLUS	https://proteomics2.ucsd.edu/ProteoSAFe/status.jsp?task=942a3720fb6e43f6b189a0ff636cda7e	Prostate
2	scan=9873	942a3720fb6e43f6b189a0ff636cda7e	MSV000079514	NLTVDTYVNEN+0.984GEK	22762529	MassIVE-KB (in vivo)	f.MSV000079514/ccms_peak/RAW/Prostate/LTQ-Orbitrap Elite/62/Adult_Prostate_Gel_Elite_62_f10.mzXML	9873	MSGF_PLUS	https://proteomics2.ucsd.edu/ProteoSAFe/status.jsp?task=942a3720fb6e43f6b189a0ff636cda7e	Prostate
2	scan=9743	942a3720fb6e43f6b189a0ff636cda7e	MSV000079514	NLTVDTYVNEN+0.984GEK	22762531	MassIVE-KB (in vivo)	f.MSV000079514/ccms_peak/RAW/Prostate/LTQ-Orbitrap Elite/62/Adult_Prostate_Gel_Elite_62_f10.mzXML	9743	MSGF_PLUS	https://proteomics2.ucsd.edu/ProteoSAFe/status.jsp?task=942a3720fb6e43f6b189a0ff636cda7e	Prostate
2	scan=9505	942a3720fb6e43f6b189a0ff636cda7e	MSV000079514	NLTVDTYVNENGEK	38234934	MassIVE-KB (in vivo)	f.MSV000079514/ccms_peak/RAW/Prostate/LTQ-Orbitrap Elite/62/Adult_Prostate_Gel_Elite_62_f10.mzXML	9505	MSGF_PLUS	https://proteomics2.ucsd.edu/ProteoSAFe/status.jsp?task=942a3720fb6e43f6b189a0ff636cda7e	Prostate
2	scan=14137	942a3720fb6e43f6b189a0ff636cda7e	MSV000079514	WTGSAPILQQYYNTK	4717989	MassIVE-KB (in vivo)	f.MSV000079514/ccms_peak/RAW/Prostate/LTQ-Orbitrap Elite/62/Adult_Prostate_Gel_Elite_62_f10.mzXML	14137	MSGF_PLUS	https://proteomics2.ucsd.edu/ProteoSAFe/status.jsp?task=942a3720fb6e43f6b189a0ff636cda7e	Prostate
2	scan=12046	942a3720fb6e43f6b189a0ff636cda7e	MSV000079514	EVTVAVTSSPNAILGK	37832527	MassIVE-KB (in vivo)	f.MSV000079514/ccms_peak/RAW/Prostate/LTQ-Orbitrap Elite/62/Adult_Prostate_Gel_Elite_62_f10.mzXML	12046	MSGF_PLUS	https://proteomics2.ucsd.edu/ProteoSAFe/status.jsp?task=942a3720fb6e43f6b189a0ff636cda7e	Prostate
2	scan=15183	942a3720fb6e43f6b189a0ff636cda7e	MSV000079514	GQGVLIGNWTGDYEGGTAPYK	24162390	MassIVE-KB (in vivo)	f.MSV000079514/ccms_peak/RAW/Prostate/LTQ-Orbitrap Elite/62/Adult_Prostate_Gel_Elite_62_f10.mzXML	15183	MSGF_PLUS	https://proteomics2.ucsd.edu/ProteoSAFe/status.jsp?task=942a3720fb6e43f6b189a0ff636cda7e	Prostate
2	scan=10601	942a3720fb6e43f6b189a0ff636cda7e	MSV000079514	TPSDHYNWQATLQNESGK	38590380	MassIVE-KB (in vivo)	f.MSV000079514/ccms_peak/RAW/Prostate/LTQ-Orbitrap Elite/62/Adult_Prostate_Gel_Elite_62_f10.mzXML	10601	MSGF_PLUS	https://proteomics2.ucsd.edu/ProteoSAFe/status.jsp?task=942a3720fb6e43f6b189a0ff636cda7e	Prostate
3	scan=10579	942a3720fb6e43f6b189a0ff636cda7e	MSV000079514	TPSDHYNWQATLQNESGK	7681661	MassIVE-KB (in vivo)	f.MSV000079514/ccms_peak/RAW/Prostate/LTQ-Orbitrap Elite/62/Adult_Prostate_Gel_Elite_62_f10.mzXML	10579	MSGF_PLUS	https://proteomics2.ucsd.edu/ProteoSAFe/status.jsp?task=942a3720fb6e43f6b189a0ff636cda7e	Prostate
3	scan=10718	942a3720fb6e43f6b189a0ff636cda7e	MSV000079514	TPSDHYNWQATLQNESGK	7681683	MassIVE-KB (in vivo)	f.MSV000079514/ccms_peak/RAW/Prostate/LTQ-Orbitrap Elite/62/Adult_Prostate_Gel_Elite_62_f10.mzXML	10718	MSGF_PLUS	https://proteomics2.ucsd.edu/ProteoSAFe/status.jsp?task=942a3720fb6e43f6b189a0ff636cda7e	Prostate
2	scan=5039	942a3720fb6e43f6b189a0ff636cda7e	MSV000079514	TGFDSAHDTER	41249804	MassIVE-KB (in vivo)	f.MSV000079514/ccms_peak/RAW/Prostate/LTQ-Orbitrap Elite/62/Adult_Prostate_Gel_Elite_62_f10.mzXML	5039	MSGF_PLUS	https://proteomics2.ucsd.edu/ProteoSAFe/status.jsp?task=942a3720fb6e43f6b189a0ff636cda7e	Prostate
2	scan=17624	942a3720fb6e43f6b189a0ff636cda7e	MSV000079514	-17.027QVMDHAFLLLSSER	32423929	MassIVE-KB (in vivo)	f.MSV000079514/ccms_peak/RAW/Prostate/LTQ-Orbitrap Elite/62/Adult_Prostate_Gel_Elite_62_f10.mzXML	17624	MSGF_PLUS	https://proteomics2.ucsd.edu/ProteoSAFe/status.jsp?task=942a3720fb6e43f6b189a0ff636cda7e	Prostate
3	scan=14847	942a3720fb6e43f6b189a0ff636cda7e	MSV000079514	QVMDHAFLLLSSER	22180946	MassIVE-KB (in vivo)	f.MSV000079514/ccms_peak/RAW/Prostate/LTQ-Orbitrap Elite/62/Adult_Prostate_Gel_Elite_62_f10.mzXML	14847	MSGF_PLUS	https://proteomics2.ucsd.edu/ProteoSAFe/status.jsp?task=942a3720fb6e43f6b189a0ff636cda7e	Prostate
2	scan=12798	942a3720fb6e43f6b189a0ff636cda7e	MSV000079514	QVM+15.995DHAFLLLSSER	6740521	MassIVE-KB (in vivo)	f.MSV000079514/ccms_peak/RAW/Prostate/LTQ-Orbitrap Elite/62/Adult_Prostate_Gel_Elite_62_f10.mzXML	12798	MSGF_PLUS	https://proteomics2.ucsd.edu/ProteoSAFe/status.jsp?task=942a3720fb6e43f6b189a0ff636cda7e	Prostate
2	scan=12710	942a3720fb6e43f6b189a0ff636cda7e	MSV000079514	QVM+15.995DHAFLLLSSER	6740523	MassIVE-KB (in vivo)	f.MSV000079514/ccms_peak/RAW/Prostate/LTQ-Orbitrap Elite/62/Adult_Prostate_Gel_Elite_62_f10.mzXML	12710	MSGF_PLUS	https://proteomics2.ucsd.edu/ProteoSAFe/status.jsp?task=942a3720fb6e43f6b189a0ff636cda7e	Prostate
3	scan=12830	942a3720fb6e43f6b189a0ff636cda7e	MSV000079514	QVM+15.995DHAFLLLSSER	11782365	MassIVE-KB (in vivo)	f.MSV000079514/ccms_peak/RAW/Prostate/LTQ-Orbitrap Elite/62/Adult_Prostate_Gel_Elite_62_f10.mzXML	12830	MSGF_PLUS	https://proteomics2.ucsd.edu/ProteoSAFe/status.jsp?task=942a3720fb6e43f6b189a0ff636cda7e	Prostate
3	scan=12702	942a3720fb6e43f6b189a0ff636cda7e	MSV000079514	QVM+15.995DHAFLLLSSER	11782383	MassIVE-KB (in vivo)	f.MSV000079514/ccms_peak/RAW/Prostate/LTQ-Orbitrap Elite/62/Adult_Prostate_Gel_Elite_62_f10.mzXML	12702	MSGF_PLUS	https://proteomics2.ucsd.edu/ProteoSAFe/status.jsp?task=942a3720fb6e43f6b189a0ff636cda7e	Prostate
2	scan=14850	942a3720fb6e43f6b189a0ff636cda7e	MSV000079514	QVMDHAFLLLSSER	27259924	MassIVE-KB (in vivo)	f.MSV000079514/ccms_peak/RAW/Prostate/LTQ-Orbitrap Elite/62/Adult_Prostate_Gel_Elite_62_f10.mzXML	14850	MSGF_PLUS	https://proteomics2.ucsd.edu/ProteoSAFe/status.jsp?task=942a3720fb6e43f6b189a0ff636cda7e	Prostate
2	scan=4735	942a3720fb6e43f6b189a0ff636cda7e	MSV000079514	RDPVLVC+57.021R	791975	MassIVE-KB (in vivo)	f.MSV000079514/ccms_peak/RAW/Prostate/LTQ-Orbitrap Elite/62/Adult_Prostate_Gel_Elite_62_f10.mzXML	4735	MSGF_PLUS	https://proteomics2.ucsd.edu/ProteoSAFe/status.jsp?task=942a3720fb6e43f6b189a0ff636cda7e	Prostate
2	scan=4607	942a3720fb6e43f6b189a0ff636cda7e	MSV000079514	RDPVLVC+57.021R	791976	MassIVE-KB (in vivo)	f.MSV000079514/ccms_peak/RAW/Prostate/LTQ-Orbitrap Elite/62/Adult_Prostate_Gel_Elite_62_f10.mzXML	4607	MSGF_PLUS	https://proteomics2.ucsd.edu/ProteoSAFe/status.jsp?task=942a3720fb6e43f6b189a0ff636cda7e	Prostate
4	scan=15825	942a3720fb6e43f6b189a0ff636cda7e	MSV000079514	NVLDC+57.021C+57.021ISLLTESSLKPTDRR	7018174	MassIVE-KB (in vivo)	f.MSV000079514/ccms_peak/RAW/Prostate/LTQ-Orbitrap Elite/62/Adult_Prostate_Gel_Elite_62_f10.mzXML	15825	MSGF_PLUS	https://proteomics2.ucsd.edu/ProteoSAFe/status.jsp?task=942a3720fb6e43f6b189a0ff636cda7e	Prostate
2	scan=10383	942a3720fb6e43f6b189a0ff636cda7e	MSV000079514	LEFSTGPNPSIAK	23016558	MassIVE-KB (in vivo)	f.MSV000079514/ccms_peak/RAW/Prostate/LTQ-Orbitrap Elite/62/Adult_Prostate_Gel_Elite_62_f10.mzXML	10383	MSGF_PLUS	https://proteomics2.ucsd.edu/ProteoSAFe/status.jsp?task=942a3720fb6e43f6b189a0ff636cda7e	Prostate
2	scan=10946	942a3720fb6e43f6b189a0ff636cda7e	MSV000079514	GYDGWQAVDATPQER	409289	MassIVE-KB (in vivo)	f.MSV000079514/ccms_peak/RAW/Prostate/LTQ-Orbitrap Elite/62/Adult_Prostate_Gel_Elite_62_f10.mzXML	10946	MSGF_PLUS	https://proteomics2.ucsd.edu/ProteoSAFe/status.jsp?task=942a3720fb6e43f6b189a0ff636cda7e	Prostate
2	scan=17508	942a3720fb6e43f6b189a0ff636cda7e	MSV000079514	TYIN+0.984SLAILDDEPVIR	15391652	MassIVE-KB (in vivo)	f.MSV000079514/ccms_peak/RAW/Prostate/LTQ-Orbitrap Elite/62/Adult_Prostate_Gel_Elite_62_f10.mzXML	17508	MSGF_PLUS	https://proteomics2.ucsd.edu/ProteoSAFe/status.jsp?task=942a3720fb6e43f6b189a0ff636cda7e	Prostate
2	scan=17520	942a3720fb6e43f6b189a0ff636cda7e	MSV000079514	TYINSLAILDDEPVIR	28781648	MassIVE-KB (in vivo)	f.MSV000079514/ccms_peak/RAW/Prostate/LTQ-Orbitrap Elite/62/Adult_Prostate_Gel_Elite_62_f10.mzXML	17520	MSGF_PLUS	https://proteomics2.ucsd.edu/ProteoSAFe/status.jsp?task=942a3720fb6e43f6b189a0ff636cda7e	Prostate
2	scan=17487	942a3720fb6e43f6b189a0ff636cda7e	MSV000079514	GFIIAEIVESK	32797468	MassIVE-KB (in vivo)	f.MSV000079514/ccms_peak/RAW/Prostate/LTQ-Orbitrap Elite/62/Adult_Prostate_Gel_Elite_62_f10.mzXML	17487	MSGF_PLUS	https://proteomics2.ucsd.edu/ProteoSAFe/status.jsp?task=942a3720fb6e43f6b189a0ff636cda7e	Prostate
2	scan=11936	942a3720fb6e43f6b189a0ff636cda7e	MSV000079514	AMC+57.021AMMSFEK	38084995	MassIVE-KB (in vivo)	f.MSV000079514/ccms_peak/RAW/Prostate/LTQ-Orbitrap Elite/62/Adult_Prostate_Gel_Elite_62_f10.mzXML	11936	MSGF_PLUS	https://proteomics2.ucsd.edu/ProteoSAFe/status.jsp?task=942a3720fb6e43f6b189a0ff636cda7e	Prostate
2	scan=8899	942a3720fb6e43f6b189a0ff636cda7e	MSV000079514	AMC+57.021AM+15.995MSFEK	33329851	MassIVE-KB (in vivo)	f.MSV000079514/ccms_peak/RAW/Prostate/LTQ-Orbitrap Elite/62/Adult_Prostate_Gel_Elite_62_f10.mzXML	8899	MSGF_PLUS	https://proteomics2.ucsd.edu/ProteoSAFe/status.jsp?task=942a3720fb6e43f6b189a0ff636cda7e	Prostate
2	scan=9777	942a3720fb6e43f6b189a0ff636cda7e	MSV000079514	AM+15.995C+57.021AMMSFEK	38968073	MassIVE-KB (in vivo)	f.MSV000079514/ccms_peak/RAW/Prostate/LTQ-Orbitrap Elite/62/Adult_Prostate_Gel_Elite_62_f10.mzXML	9777	MSGF_PLUS	https://proteomics2.ucsd.edu/ProteoSAFe/status.jsp?task=942a3720fb6e43f6b189a0ff636cda7e	Prostate
2	scan=9077	942a3720fb6e43f6b189a0ff636cda7e	MSV000079514	AMC+57.021AMM+15.995SFEK	18143190	MassIVE-KB (in vivo)	f.MSV000079514/ccms_peak/RAW/Prostate/LTQ-Orbitrap Elite/62/Adult_Prostate_Gel_Elite_62_f10.mzXML	9077	MSGF_PLUS	https://proteomics2.ucsd.edu/ProteoSAFe/status.jsp?task=942a3720fb6e43f6b189a0ff636cda7e	Prostate
2	scan=5015	942a3720fb6e43f6b189a0ff636cda7e	MSV000079514	SVTGFDSAHDTER	6167049	MassIVE-KB (in vivo)	f.MSV000079514/ccms_peak/RAW/Prostate/LTQ-Orbitrap Elite/62/Adult_Prostate_Gel_Elite_62_f10.mzXML	5015	MSGF_PLUS	https://proteomics2.ucsd.edu/ProteoSAFe/status.jsp?task=942a3720fb6e43f6b189a0ff636cda7e	Prostate
3	scan=5038	942a3720fb6e43f6b189a0ff636cda7e	MSV000079514	SVTGFDSAHDTER	3787842	MassIVE-KB (in vivo)	f.MSV000079514/ccms_peak/RAW/Prostate/LTQ-Orbitrap Elite/62/Adult_Prostate_Gel_Elite_62_f10.mzXML	5038	MSGF_PLUS	https://proteomics2.ucsd.edu/ProteoSAFe/status.jsp?task=942a3720fb6e43f6b189a0ff636cda7e	Prostate
2	scan=5018	942a3720fb6e43f6b189a0ff636cda7e	MSV000079514	+42.011SVTGFDSAHDTER	35083029	MassIVE-KB (in vivo)	f.MSV000079514/ccms_peak/RAW/Prostate/LTQ-Orbitrap Elite/62/Adult_Prostate_Gel_Elite_62_f10.mzXML	5018	MSGF_PLUS	https://proteomics2.ucsd.edu/ProteoSAFe/status.jsp?task=942a3720fb6e43f6b189a0ff636cda7e	Prostate
3	scan=11638	942a3720fb6e43f6b189a0ff636cda7e	MSV000079514	KGDIFIVYDTR	29567588	MassIVE-KB (in vivo)	f.MSV000079514/ccms_peak/RAW/Prostate/LTQ-Orbitrap Elite/62/Adult_Prostate_Gel_Elite_62_f10.mzXML	11638	MSGF_PLUS	https://proteomics2.ucsd.edu/ProteoSAFe/status.jsp?task=942a3720fb6e43f6b189a0ff636cda7e	Prostate
2	scan=13022	942a3720fb6e43f6b189a0ff636cda7e	MSV000079514	NTLAIPLTDVK	7622627	MassIVE-KB (in vivo)	f.MSV000079514/ccms_peak/RAW/Prostate/LTQ-Orbitrap Elite/62/Adult_Prostate_Gel_Elite_62_f10.mzXML	13022	MSGF_PLUS	https://proteomics2.ucsd.edu/ProteoSAFe/status.jsp?task=942a3720fb6e43f6b189a0ff636cda7e	Prostate
2	scan=11627	942a3720fb6e43f6b189a0ff636cda7e	MSV000079514	FVFSEVN+0.984GDR	44030292	MassIVE-KB (in vivo)	f.MSV000079514/ccms_peak/RAW/Prostate/LTQ-Orbitrap Elite/62/Adult_Prostate_Gel_Elite_62_f10.mzXML	11627	MSGF_PLUS	https://proteomics2.ucsd.edu/ProteoSAFe/status.jsp?task=942a3720fb6e43f6b189a0ff636cda7e	Prostate
2	scan=11329	942a3720fb6e43f6b189a0ff636cda7e	MSV000079514	FVFSEVN+0.984GDR	44030293	MassIVE-KB (in vivo)	f.MSV000079514/ccms_peak/RAW/Prostate/LTQ-Orbitrap Elite/62/Adult_Prostate_Gel_Elite_62_f10.mzXML	11329	MSGF_PLUS	https://proteomics2.ucsd.edu/ProteoSAFe/status.jsp?task=942a3720fb6e43f6b189a0ff636cda7e	Prostate
2	scan=10801	942a3720fb6e43f6b189a0ff636cda7e	MSV000079514	FVFSEVNGDR	31895205	MassIVE-KB (in vivo)	f.MSV000079514/ccms_peak/RAW/Prostate/LTQ-Orbitrap Elite/62/Adult_Prostate_Gel_Elite_62_f10.mzXML	10801	MSGF_PLUS	https://proteomics2.ucsd.edu/ProteoSAFe/status.jsp?task=942a3720fb6e43f6b189a0ff636cda7e	Prostate
2	scan=12742	942a3720fb6e43f6b189a0ff636cda7e	MSV000079514	EDMVFMPDEDER	40174313	MassIVE-KB (in vivo)	f.MSV000079514/ccms_peak/RAW/Prostate/LTQ-Orbitrap Elite/62/Adult_Prostate_Gel_Elite_62_f10.mzXML	12742	MSGF_PLUS	https://proteomics2.ucsd.edu/ProteoSAFe/status.jsp?task=942a3720fb6e43f6b189a0ff636cda7e	Prostate
3	scan=10227	942a3720fb6e43f6b189a0ff636cda7e	MSV000079514	EYILNDTGC+57.021HYVGAAR	17891551	MassIVE-KB (in vivo)	f.MSV000079514/ccms_peak/RAW/Prostate/LTQ-Orbitrap Elite/62/Adult_Prostate_Gel_Elite_62_f14.mzXML	10227	MSGF_PLUS	https://proteomics2.ucsd.edu/ProteoSAFe/status.jsp?task=942a3720fb6e43f6b189a0ff636cda7e	Prostate
2	scan=15447	942a3720fb6e43f6b189a0ff636cda7e	MSV000079514	SQGVFC+57.021C+57.021GPSPLTAIR	14786626	MassIVE-KB (in vivo)	f.MSV000079514/ccms_peak/RAW/Prostate/LTQ-Orbitrap Elite/62/Adult_Prostate_Gel_Elite_62_f14.mzXML	15447	MSGF_PLUS	https://proteomics2.ucsd.edu/ProteoSAFe/status.jsp?task=942a3720fb6e43f6b189a0ff636cda7e	Prostate
2	scan=8538	942a3720fb6e43f6b189a0ff636cda7e	MSV000079514	HTLVVLDPR	30143583	MassIVE-KB (in vivo)	f.MSV000079514/ccms_peak/RAW/Prostate/LTQ-Orbitrap Elite/62/Adult_Prostate_Gel_Elite_62_f14.mzXML	8538	MSGF_PLUS	https://proteomics2.ucsd.edu/ProteoSAFe/status.jsp?task=942a3720fb6e43f6b189a0ff636cda7e	Prostate
3	scan=11962	942a3720fb6e43f6b189a0ff636cda7e	MSV000079514	LVLNQPLQSYHQLK	16199198	MassIVE-KB (in vivo)	f.MSV000079514/ccms_peak/RAW/Prostate/LTQ-Orbitrap Elite/62/Adult_Prostate_Gel_Elite_62_f14.mzXML	11962	MSGF_PLUS	https://proteomics2.ucsd.edu/ProteoSAFe/status.jsp?task=942a3720fb6e43f6b189a0ff636cda7e	Prostate
2	scan=10182	942a3720fb6e43f6b189a0ff636cda7e	MSV000079514	NLTVDTYVNENGEK	38234953	MassIVE-KB (in vivo)	f.MSV000079514/ccms_peak/RAW/Prostate/LTQ-Orbitrap Elite/62/Adult_Prostate_Gel_Elite_62_f14.mzXML	10182	MSGF_PLUS	https://proteomics2.ucsd.edu/ProteoSAFe/status.jsp?task=942a3720fb6e43f6b189a0ff636cda7e	Prostate
3	scan=16115	942a3720fb6e43f6b189a0ff636cda7e	MSV000079514	QVMDHAFLLLSSER	22181002	MassIVE-KB (in vivo)	f.MSV000079514/ccms_peak/RAW/Prostate/LTQ-Orbitrap Elite/62/Adult_Prostate_Gel_Elite_62_f14.mzXML	16115	MSGF_PLUS	https://proteomics2.ucsd.edu/ProteoSAFe/status.jsp?task=942a3720fb6e43f6b189a0ff636cda7e	Prostate
2	scan=16117	942a3720fb6e43f6b189a0ff636cda7e	MSV000079514	QVMDHAFLLLSSER	27259935	MassIVE-KB (in vivo)	f.MSV000079514/ccms_peak/RAW/Prostate/LTQ-Orbitrap Elite/62/Adult_Prostate_Gel_Elite_62_f14.mzXML	16117	MSGF_PLUS	https://proteomics2.ucsd.edu/ProteoSAFe/status.jsp?task=942a3720fb6e43f6b189a0ff636cda7e	Prostate
2	scan=4530	942a3720fb6e43f6b189a0ff636cda7e	MSV000079514	RDPVLVC+57.021R	791968	MassIVE-KB (in vivo)	f.MSV000079514/ccms_peak/RAW/Prostate/LTQ-Orbitrap Elite/62/Adult_Prostate_Gel_Elite_62_f14.mzXML	4530	MSGF_PLUS	https://proteomics2.ucsd.edu/ProteoSAFe/status.jsp?task=942a3720fb6e43f6b189a0ff636cda7e	Prostate
2	scan=11678	942a3720fb6e43f6b189a0ff636cda7e	MSV000079514	GYDGWQAVDATPQER	409306	MassIVE-KB (in vivo)	f.MSV000079514/ccms_peak/RAW/Prostate/LTQ-Orbitrap Elite/62/Adult_Prostate_Gel_Elite_62_f14.mzXML	11678	MSGF_PLUS	https://proteomics2.ucsd.edu/ProteoSAFe/status.jsp?task=942a3720fb6e43f6b189a0ff636cda7e	Prostate
2	scan=5076	942a3720fb6e43f6b189a0ff636cda7e	MSV000079514	SVTGFDSAHDTER	6167090	MassIVE-KB (in vivo)	f.MSV000079514/ccms_peak/RAW/Prostate/LTQ-Orbitrap Elite/62/Adult_Prostate_Gel_Elite_62_f14.mzXML	5076	MSGF_PLUS	https://proteomics2.ucsd.edu/ProteoSAFe/status.jsp?task=942a3720fb6e43f6b189a0ff636cda7e	Prostate
3	scan=16013	942a3720fb6e43f6b189a0ff636cda7e	MSV000079514	MVNGQEELHVISMETTSIGK	20082161	MassIVE-KB (in vivo)	f.MSV000079514/ccms_peak/RAW/Prostate/LTQ-Orbitrap Elite/62/Adult_Prostate_Gel_Elite_62_f16.mzXML	16013	MSGF_PLUS	https://proteomics2.ucsd.edu/ProteoSAFe/status.jsp?task=942a3720fb6e43f6b189a0ff636cda7e	Prostate
3	scan=10100	942a3720fb6e43f6b189a0ff636cda7e	MSV000079514	EYILNDTGC+57.021HYVGAAR	17891550	MassIVE-KB (in vivo)	f.MSV000079514/ccms_peak/RAW/Prostate/LTQ-Orbitrap Elite/62/Adult_Prostate_Gel_Elite_62_f16.mzXML	10100	MSGF_PLUS	https://proteomics2.ucsd.edu/ProteoSAFe/status.jsp?task=942a3720fb6e43f6b189a0ff636cda7e	Prostate
2	scan=20412	942a3720fb6e43f6b189a0ff636cda7e	MSV000079514	SEENILYLLFNPWC+57.021K	1693085	MassIVE-KB (in vivo)	f.MSV000079514/ccms_peak/RAW/Prostate/LTQ-Orbitrap Elite/62/Adult_Prostate_Gel_Elite_62_f16.mzXML	20412	MSGF_PLUS	https://proteomics2.ucsd.edu/ProteoSAFe/status.jsp?task=942a3720fb6e43f6b189a0ff636cda7e	Prostate
2	scan=15162	942a3720fb6e43f6b189a0ff636cda7e	MSV000079514	SQGVFC+57.021C+57.021GPSPLTAIR	14786584	MassIVE-KB (in vivo)	f.MSV000079514/ccms_peak/RAW/Prostate/LTQ-Orbitrap Elite/62/Adult_Prostate_Gel_Elite_62_f16.mzXML	15162	MSGF_PLUS	https://proteomics2.ucsd.edu/ProteoSAFe/status.jsp?task=942a3720fb6e43f6b189a0ff636cda7e	Prostate
3	scan=18755	942a3720fb6e43f6b189a0ff636cda7e	MSV000079514	NVLDC+57.021C+57.021ISLLTESSLKPTDR	1964710	MassIVE-KB (in vivo)	f.MSV000079514/ccms_peak/RAW/Prostate/LTQ-Orbitrap Elite/62/Adult_Prostate_Gel_Elite_62_f16.mzXML	18755	MSGF_PLUS	https://proteomics2.ucsd.edu/ProteoSAFe/status.jsp?task=942a3720fb6e43f6b189a0ff636cda7e	Prostate
3	scan=11290	942a3720fb6e43f6b189a0ff636cda7e	MSV000079514	LVLNQPLQSYHQLK	16199175	MassIVE-KB (in vivo)	f.MSV000079514/ccms_peak/RAW/Prostate/LTQ-Orbitrap Elite/62/Adult_Prostate_Gel_Elite_62_f16.mzXML	11290	MSGF_PLUS	https://proteomics2.ucsd.edu/ProteoSAFe/status.jsp?task=942a3720fb6e43f6b189a0ff636cda7e	Prostate
2	scan=11325	942a3720fb6e43f6b189a0ff636cda7e	MSV000079514	LVLNQPLQSYHQLK	752694	MassIVE-KB (in vivo)	f.MSV000079514/ccms_peak/RAW/Prostate/LTQ-Orbitrap Elite/62/Adult_Prostate_Gel_Elite_62_f16.mzXML	11325	MSGF_PLUS	https://proteomics2.ucsd.edu/ProteoSAFe/status.jsp?task=942a3720fb6e43f6b189a0ff636cda7e	Prostate
3	scan=12141	942a3720fb6e43f6b189a0ff636cda7e	MSV000079514	C+57.021KPWNFGQFEK	14600927	MassIVE-KB (in vivo)	f.MSV000079514/ccms_peak/RAW/Prostate/LTQ-Orbitrap Elite/62/Adult_Prostate_Gel_Elite_62_f16.mzXML	12141	MSGF_PLUS	https://proteomics2.ucsd.edu/ProteoSAFe/status.jsp?task=942a3720fb6e43f6b189a0ff636cda7e	Prostate
2	scan=16914	942a3720fb6e43f6b189a0ff636cda7e	MSV000079514	IGQLLVC+57.021NC+57.021IFK	33413048	MassIVE-KB (in vivo)	f.MSV000079514/ccms_peak/RAW/Prostate/LTQ-Orbitrap Elite/62/Adult_Prostate_Gel_Elite_62_f16.mzXML	16914	MSGF_PLUS	https://proteomics2.ucsd.edu/ProteoSAFe/status.jsp?task=942a3720fb6e43f6b189a0ff636cda7e	Prostate
2	scan=9515	942a3720fb6e43f6b189a0ff636cda7e	MSV000079514	DITYEYKYPEGSSEER	16672600	MassIVE-KB (in vivo)	f.MSV000079514/ccms_peak/RAW/Prostate/LTQ-Orbitrap Elite/62/Adult_Prostate_Gel_Elite_62_f16.mzXML	9515	MSGF_PLUS	https://proteomics2.ucsd.edu/ProteoSAFe/status.jsp?task=942a3720fb6e43f6b189a0ff636cda7e	Prostate
3	scan=9527	942a3720fb6e43f6b189a0ff636cda7e	MSV000079514	DITYEYKYPEGSSEER	38689261	MassIVE-KB (in vivo)	f.MSV000079514/ccms_peak/RAW/Prostate/LTQ-Orbitrap Elite/62/Adult_Prostate_Gel_Elite_62_f16.mzXML	9527	MSGF_PLUS	https://proteomics2.ucsd.edu/ProteoSAFe/status.jsp?task=942a3720fb6e43f6b189a0ff636cda7e	Prostate
2	scan=10923	942a3720fb6e43f6b189a0ff636cda7e	MSV000079514	TPSDHYNWQATLQNESGK	38590395	MassIVE-KB (in vivo)	f.MSV000079514/ccms_peak/RAW/Prostate/LTQ-Orbitrap Elite/62/Adult_Prostate_Gel_Elite_62_f16.mzXML	10923	MSGF_PLUS	https://proteomics2.ucsd.edu/ProteoSAFe/status.jsp?task=942a3720fb6e43f6b189a0ff636cda7e	Prostate
3	scan=10896	942a3720fb6e43f6b189a0ff636cda7e	MSV000079514	TPSDHYNWQATLQNESGK	7681657	MassIVE-KB (in vivo)	f.MSV000079514/ccms_peak/RAW/Prostate/LTQ-Orbitrap Elite/62/Adult_Prostate_Gel_Elite_62_f16.mzXML	10896	MSGF_PLUS	https://proteomics2.ucsd.edu/ProteoSAFe/status.jsp?task=942a3720fb6e43f6b189a0ff636cda7e	Prostate
2	scan=4940	942a3720fb6e43f6b189a0ff636cda7e	MSV000079514	TGFDSAHDTER	41249806	MassIVE-KB (in vivo)	f.MSV000079514/ccms_peak/RAW/Prostate/LTQ-Orbitrap Elite/62/Adult_Prostate_Gel_Elite_62_f16.mzXML	4940	MSGF_PLUS	https://proteomics2.ucsd.edu/ProteoSAFe/status.jsp?task=942a3720fb6e43f6b189a0ff636cda7e	Prostate
3	scan=15693	942a3720fb6e43f6b189a0ff636cda7e	MSV000079514	QVMDHAFLLLSSER	22180995	MassIVE-KB (in vivo)	f.MSV000079514/ccms_peak/RAW/Prostate/LTQ-Orbitrap Elite/62/Adult_Prostate_Gel_Elite_62_f16.mzXML	15693	MSGF_PLUS	https://proteomics2.ucsd.edu/ProteoSAFe/status.jsp?task=942a3720fb6e43f6b189a0ff636cda7e	Prostate
2	scan=15703	942a3720fb6e43f6b189a0ff636cda7e	MSV000079514	QVMDHAFLLLSSER	27259928	MassIVE-KB (in vivo)	f.MSV000079514/ccms_peak/RAW/Prostate/LTQ-Orbitrap Elite/62/Adult_Prostate_Gel_Elite_62_f16.mzXML	15703	MSGF_PLUS	https://proteomics2.ucsd.edu/ProteoSAFe/status.jsp?task=942a3720fb6e43f6b189a0ff636cda7e	Prostate
2	scan=4089	942a3720fb6e43f6b189a0ff636cda7e	MSV000079514	RDPVLVC+57.021R	791978	MassIVE-KB (in vivo)	f.MSV000079514/ccms_peak/RAW/Prostate/LTQ-Orbitrap Elite/62/Adult_Prostate_Gel_Elite_62_f16.mzXML	4089	MSGF_PLUS	https://proteomics2.ucsd.edu/ProteoSAFe/status.jsp?task=942a3720fb6e43f6b189a0ff636cda7e	Prostate
2	scan=10854	942a3720fb6e43f6b189a0ff636cda7e	MSV000079514	LEFSTGPNPSIAK	23016547	MassIVE-KB (in vivo)	f.MSV000079514/ccms_peak/RAW/Prostate/LTQ-Orbitrap Elite/62/Adult_Prostate_Gel_Elite_62_f16.mzXML	10854	MSGF_PLUS	https://proteomics2.ucsd.edu/ProteoSAFe/status.jsp?task=942a3720fb6e43f6b189a0ff636cda7e	Prostate
2	scan=11446	942a3720fb6e43f6b189a0ff636cda7e	MSV000079514	GYDGWQAVDATPQER	409308	MassIVE-KB (in vivo)	f.MSV000079514/ccms_peak/RAW/Prostate/LTQ-Orbitrap Elite/62/Adult_Prostate_Gel_Elite_62_f16.mzXML	11446	MSGF_PLUS	https://proteomics2.ucsd.edu/ProteoSAFe/status.jsp?task=942a3720fb6e43f6b189a0ff636cda7e	Prostate
2	scan=19517	942a3720fb6e43f6b189a0ff636cda7e	MSV000079514	GFIIAEIVESK	32797469	MassIVE-KB (in vivo)	f.MSV000079514/ccms_peak/RAW/Prostate/LTQ-Orbitrap Elite/62/Adult_Prostate_Gel_Elite_62_f16.mzXML	19517	MSGF_PLUS	https://proteomics2.ucsd.edu/ProteoSAFe/status.jsp?task=942a3720fb6e43f6b189a0ff636cda7e	Prostate
2	scan=4969	942a3720fb6e43f6b189a0ff636cda7e	MSV000079514	SVTGFDSAHDTER	6167071	MassIVE-KB (in vivo)	f.MSV000079514/ccms_peak/RAW/Prostate/LTQ-Orbitrap Elite/62/Adult_Prostate_Gel_Elite_62_f16.mzXML	4969	MSGF_PLUS	https://proteomics2.ucsd.edu/ProteoSAFe/status.jsp?task=942a3720fb6e43f6b189a0ff636cda7e	Prostate
3	scan=5008	942a3720fb6e43f6b189a0ff636cda7e	MSV000079514	SVTGFDSAHDTER	3787896	MassIVE-KB (in vivo)	f.MSV000079514/ccms_peak/RAW/Prostate/LTQ-Orbitrap Elite/62/Adult_Prostate_Gel_Elite_62_f16.mzXML	5008	MSGF_PLUS	https://proteomics2.ucsd.edu/ProteoSAFe/status.jsp?task=942a3720fb6e43f6b189a0ff636cda7e	Prostate
2	scan=13897	942a3720fb6e43f6b189a0ff636cda7e	MSV000079514	NTLAIPLTDVK	7622628	MassIVE-KB (in vivo)	f.MSV000079514/ccms_peak/RAW/Prostate/LTQ-Orbitrap Elite/62/Adult_Prostate_Gel_Elite_62_f16.mzXML	13897	MSGF_PLUS	https://proteomics2.ucsd.edu/ProteoSAFe/status.jsp?task=942a3720fb6e43f6b189a0ff636cda7e	Prostate
2	scan=11253	942a3720fb6e43f6b189a0ff636cda7e	MSV000079514	FVFSEVNGDR	31895218	MassIVE-KB (in vivo)	f.MSV000079514/ccms_peak/RAW/Prostate/LTQ-Orbitrap Elite/62/Adult_Prostate_Gel_Elite_62_f16.mzXML	11253	MSGF_PLUS	https://proteomics2.ucsd.edu/ProteoSAFe/status.jsp?task=942a3720fb6e43f6b189a0ff636cda7e	Prostate
3	scan=4104	942a3720fb6e43f6b189a0ff636cda7e	MSV000079514	RGQVFHLR	31421771	MassIVE-KB (in vivo)	f.MSV000079514/ccms_peak/RAW/Prostate/LTQ-Orbitrap Elite/62/Adult_Prostate_Gel_Elite_62_f16.mzXML	4104	MSGF_PLUS	https://proteomics2.ucsd.edu/ProteoSAFe/status.jsp?task=942a3720fb6e43f6b189a0ff636cda7e	Prostate
2	scan=15150	942a3720fb6e43f6b189a0ff636cda7e	MSV000079514	GDIFIVYDTR	36957495	MassIVE-KB (in vivo)	f.MSV000079514/ccms_peak/RAW/Prostate/LTQ-Orbitrap Elite/62/Adult_Prostate_Gel_Elite_62_f17.mzXML	15150	MSGF_PLUS	https://proteomics2.ucsd.edu/ProteoSAFe/status.jsp?task=942a3720fb6e43f6b189a0ff636cda7e	Prostate
2	scan=10161	942a3720fb6e43f6b189a0ff636cda7e	MSV000079514	EYILNDTGC+57.021HYVGAAR	92092	MassIVE-KB (in vivo)	f.MSV000079514/ccms_peak/RAW/Prostate/LTQ-Orbitrap Elite/62/Adult_Prostate_Gel_Elite_62_f17.mzXML	10161	MSGF_PLUS	https://proteomics2.ucsd.edu/ProteoSAFe/status.jsp?task=942a3720fb6e43f6b189a0ff636cda7e	Prostate
3	scan=10138	942a3720fb6e43f6b189a0ff636cda7e	MSV000079514	EYILNDTGC+57.021HYVGAAR	17891545	MassIVE-KB (in vivo)	f.MSV000079514/ccms_peak/RAW/Prostate/LTQ-Orbitrap Elite/62/Adult_Prostate_Gel_Elite_62_f17.mzXML	10138	MSGF_PLUS	https://proteomics2.ucsd.edu/ProteoSAFe/status.jsp?task=942a3720fb6e43f6b189a0ff636cda7e	Prostate
3	scan=18219	942a3720fb6e43f6b189a0ff636cda7e	MSV000079514	NVLDC+57.021C+57.021ISLLTESSLKPTDR	1964712	MassIVE-KB (in vivo)	f.MSV000079514/ccms_peak/RAW/Prostate/LTQ-Orbitrap Elite/62/Adult_Prostate_Gel_Elite_62_f17.mzXML	18219	MSGF_PLUS	https://proteomics2.ucsd.edu/ProteoSAFe/status.jsp?task=942a3720fb6e43f6b189a0ff636cda7e	Prostate
2	scan=11795	942a3720fb6e43f6b189a0ff636cda7e	MSV000079514	LVLNQPLQSYHQLK	752672	MassIVE-KB (in vivo)	f.MSV000079514/ccms_peak/RAW/Prostate/LTQ-Orbitrap Elite/62/Adult_Prostate_Gel_Elite_62_f17.mzXML	11795	MSGF_PLUS	https://proteomics2.ucsd.edu/ProteoSAFe/status.jsp?task=942a3720fb6e43f6b189a0ff636cda7e	Prostate
2	scan=16849	942a3720fb6e43f6b189a0ff636cda7e	MSV000079514	IGQLLVC+57.021NC+57.021IFK	33413049	MassIVE-KB (in vivo)	f.MSV000079514/ccms_peak/RAW/Prostate/LTQ-Orbitrap Elite/62/Adult_Prostate_Gel_Elite_62_f17.mzXML	16849	MSGF_PLUS	https://proteomics2.ucsd.edu/ProteoSAFe/status.jsp?task=942a3720fb6e43f6b189a0ff636cda7e	Prostate
3	scan=9556	942a3720fb6e43f6b189a0ff636cda7e	MSV000079514	DITYEYKYPEGSSEER	38689255	MassIVE-KB (in vivo)	f.MSV000079514/ccms_peak/RAW/Prostate/LTQ-Orbitrap Elite/62/Adult_Prostate_Gel_Elite_62_f17.mzXML	9556	MSGF_PLUS	https://proteomics2.ucsd.edu/ProteoSAFe/status.jsp?task=942a3720fb6e43f6b189a0ff636cda7e	Prostate
2	scan=11185	942a3720fb6e43f6b189a0ff636cda7e	MSV000079514	TPSDHYNWQATLQNESGK	38590381	MassIVE-KB (in vivo)	f.MSV000079514/ccms_peak/RAW/Prostate/LTQ-Orbitrap Elite/62/Adult_Prostate_Gel_Elite_62_f17.mzXML	11185	MSGF_PLUS	https://proteomics2.ucsd.edu/ProteoSAFe/status.jsp?task=942a3720fb6e43f6b189a0ff636cda7e	Prostate
3	scan=15772	942a3720fb6e43f6b189a0ff636cda7e	MSV000079514	QVMDHAFLLLSSER	22180986	MassIVE-KB (in vivo)	f.MSV000079514/ccms_peak/RAW/Prostate/LTQ-Orbitrap Elite/62/Adult_Prostate_Gel_Elite_62_f17.mzXML	15772	MSGF_PLUS	https://proteomics2.ucsd.edu/ProteoSAFe/status.jsp?task=942a3720fb6e43f6b189a0ff636cda7e	Prostate
2	scan=4715	942a3720fb6e43f6b189a0ff636cda7e	MSV000079514	RDPVLVC+57.021R	791980	MassIVE-KB (in vivo)	f.MSV000079514/ccms_peak/RAW/Prostate/LTQ-Orbitrap Elite/62/Adult_Prostate_Gel_Elite_62_f17.mzXML	4715	MSGF_PLUS	https://proteomics2.ucsd.edu/ProteoSAFe/status.jsp?task=942a3720fb6e43f6b189a0ff636cda7e	Prostate
2	scan=12531	942a3720fb6e43f6b189a0ff636cda7e	MSV000079514	AMC+57.021AMMSFEK	38084982	MassIVE-KB (in vivo)	f.MSV000079514/ccms_peak/RAW/Prostate/LTQ-Orbitrap Elite/62/Adult_Prostate_Gel_Elite_62_f17.mzXML	12531	MSGF_PLUS	https://proteomics2.ucsd.edu/ProteoSAFe/status.jsp?task=942a3720fb6e43f6b189a0ff636cda7e	Prostate
2	scan=5136	942a3720fb6e43f6b189a0ff636cda7e	MSV000079514	SVTGFDSAHDTER	6167066	MassIVE-KB (in vivo)	f.MSV000079514/ccms_peak/RAW/Prostate/LTQ-Orbitrap Elite/62/Adult_Prostate_Gel_Elite_62_f17.mzXML	5136	MSGF_PLUS	https://proteomics2.ucsd.edu/ProteoSAFe/status.jsp?task=942a3720fb6e43f6b189a0ff636cda7e	Prostate
3	scan=5153	942a3720fb6e43f6b189a0ff636cda7e	MSV000079514	SVTGFDSAHDTER	3787894	MassIVE-KB (in vivo)	f.MSV000079514/ccms_peak/RAW/Prostate/LTQ-Orbitrap Elite/62/Adult_Prostate_Gel_Elite_62_f17.mzXML	5153	MSGF_PLUS	https://proteomics2.ucsd.edu/ProteoSAFe/status.jsp?task=942a3720fb6e43f6b189a0ff636cda7e	Prostate
2	scan=11435	942a3720fb6e43f6b189a0ff636cda7e	MSV000079514	FVFSEVNGDR	31895183	MassIVE-KB (in vivo)	f.MSV000079514/ccms_peak/RAW/Prostate/LTQ-Orbitrap Elite/62/Adult_Prostate_Gel_Elite_62_f17.mzXML	11435	MSGF_PLUS	https://proteomics2.ucsd.edu/ProteoSAFe/status.jsp?task=942a3720fb6e43f6b189a0ff636cda7e	Prostate
2	scan=14133	942a3720fb6e43f6b189a0ff636cda7e	MSV000079514	GDIFIVYDTR	36957474	MassIVE-KB (in vivo)	f.MSV000079514/ccms_peak/RAW/Prostate/LTQ-Orbitrap Elite/62/Adult_Prostate_Gel_Elite_62_f18.mzXML	14133	MSGF_PLUS	https://proteomics2.ucsd.edu/ProteoSAFe/status.jsp?task=942a3720fb6e43f6b189a0ff636cda7e	Prostate
2	scan=8241	942a3720fb6e43f6b189a0ff636cda7e	MSV000079514	HTLVVLDPR	30143582	MassIVE-KB (in vivo)	f.MSV000079514/ccms_peak/RAW/Prostate/LTQ-Orbitrap Elite/62/Adult_Prostate_Gel_Elite_62_f18.mzXML	8241	MSGF_PLUS	https://proteomics2.ucsd.edu/ProteoSAFe/status.jsp?task=942a3720fb6e43f6b189a0ff636cda7e	Prostate
3	scan=17010	942a3720fb6e43f6b189a0ff636cda7e	MSV000079514	NVLDC+57.021C+57.021ISLLTESSLKPTDR	1964691	MassIVE-KB (in vivo)	f.MSV000079514/ccms_peak/RAW/Prostate/LTQ-Orbitrap Elite/62/Adult_Prostate_Gel_Elite_62_f18.mzXML	17010	MSGF_PLUS	https://proteomics2.ucsd.edu/ProteoSAFe/status.jsp?task=942a3720fb6e43f6b189a0ff636cda7e	Prostate
2	scan=11172	942a3720fb6e43f6b189a0ff636cda7e	MSV000079514	LVLNQPLQSYHQLK	752692	MassIVE-KB (in vivo)	f.MSV000079514/ccms_peak/RAW/Prostate/LTQ-Orbitrap Elite/62/Adult_Prostate_Gel_Elite_62_f18.mzXML	11172	MSGF_PLUS	https://proteomics2.ucsd.edu/ProteoSAFe/status.jsp?task=942a3720fb6e43f6b189a0ff636cda7e	Prostate
2	scan=15800	942a3720fb6e43f6b189a0ff636cda7e	MSV000079514	IGQLLVC+57.021NC+57.021IFK	33413052	MassIVE-KB (in vivo)	f.MSV000079514/ccms_peak/RAW/Prostate/LTQ-Orbitrap Elite/62/Adult_Prostate_Gel_Elite_62_f18.mzXML	15800	MSGF_PLUS	https://proteomics2.ucsd.edu/ProteoSAFe/status.jsp?task=942a3720fb6e43f6b189a0ff636cda7e	Prostate
2	scan=12097	942a3720fb6e43f6b189a0ff636cda7e	MSV000079514	EVTVAVTSSPNAILGK	37832503	MassIVE-KB (in vivo)	f.MSV000079514/ccms_peak/RAW/Prostate/LTQ-Orbitrap Elite/62/Adult_Prostate_Gel_Elite_62_f18.mzXML	12097	MSGF_PLUS	https://proteomics2.ucsd.edu/ProteoSAFe/status.jsp?task=942a3720fb6e43f6b189a0ff636cda7e	Prostate
2	scan=15168	942a3720fb6e43f6b189a0ff636cda7e	MSV000079514	GQGVLIGNWTGDYEGGTAPYK	24162388	MassIVE-KB (in vivo)	f.MSV000079514/ccms_peak/RAW/Prostate/LTQ-Orbitrap Elite/62/Adult_Prostate_Gel_Elite_62_f18.mzXML	15168	MSGF_PLUS	https://proteomics2.ucsd.edu/ProteoSAFe/status.jsp?task=942a3720fb6e43f6b189a0ff636cda7e	Prostate
2	scan=10640	942a3720fb6e43f6b189a0ff636cda7e	MSV000079514	TPSDHYNWQATLQNESGK	38590387	MassIVE-KB (in vivo)	f.MSV000079514/ccms_peak/RAW/Prostate/LTQ-Orbitrap Elite/62/Adult_Prostate_Gel_Elite_62_f18.mzXML	10640	MSGF_PLUS	https://proteomics2.ucsd.edu/ProteoSAFe/status.jsp?task=942a3720fb6e43f6b189a0ff636cda7e	Prostate
2	scan=4613	942a3720fb6e43f6b189a0ff636cda7e	MSV000079514	RDPVLVC+57.021R	791979	MassIVE-KB (in vivo)	f.MSV000079514/ccms_peak/RAW/Prostate/LTQ-Orbitrap Elite/62/Adult_Prostate_Gel_Elite_62_f18.mzXML	4613	MSGF_PLUS	https://proteomics2.ucsd.edu/ProteoSAFe/status.jsp?task=942a3720fb6e43f6b189a0ff636cda7e	Prostate
2	scan=10370	942a3720fb6e43f6b189a0ff636cda7e	MSV000079514	LEFSTGPNPSIAK	23016567	MassIVE-KB (in vivo)	f.MSV000079514/ccms_peak/RAW/Prostate/LTQ-Orbitrap Elite/62/Adult_Prostate_Gel_Elite_62_f18.mzXML	10370	MSGF_PLUS	https://proteomics2.ucsd.edu/ProteoSAFe/status.jsp?task=942a3720fb6e43f6b189a0ff636cda7e	Prostate
2	scan=10888	942a3720fb6e43f6b189a0ff636cda7e	MSV000079514	GYDGWQAVDATPQER	409310	MassIVE-KB (in vivo)	f.MSV000079514/ccms_peak/RAW/Prostate/LTQ-Orbitrap Elite/62/Adult_Prostate_Gel_Elite_62_f18.mzXML	10888	MSGF_PLUS	https://proteomics2.ucsd.edu/ProteoSAFe/status.jsp?task=942a3720fb6e43f6b189a0ff636cda7e	Prostate
2	scan=17623	942a3720fb6e43f6b189a0ff636cda7e	MSV000079514	TYINSLAILDDEPVIR	28781726	MassIVE-KB (in vivo)	f.MSV000079514/ccms_peak/RAW/Prostate/LTQ-Orbitrap Elite/62/Adult_Prostate_Gel_Elite_62_f18.mzXML	17623	MSGF_PLUS	https://proteomics2.ucsd.edu/ProteoSAFe/status.jsp?task=942a3720fb6e43f6b189a0ff636cda7e	Prostate
2	scan=11585	942a3720fb6e43f6b189a0ff636cda7e	MSV000079514	KGDIFIVYDTR	23293496	MassIVE-KB (in vivo)	f.MSV000079514/ccms_peak/RAW/Prostate/LTQ-Orbitrap Elite/62/Adult_Prostate_Gel_Elite_62_f18.mzXML	11585	MSGF_PLUS	https://proteomics2.ucsd.edu/ProteoSAFe/status.jsp?task=942a3720fb6e43f6b189a0ff636cda7e	Prostate
2	scan=11304	942a3720fb6e43f6b189a0ff636cda7e	MSV000079514	FVFSEVN+0.984GDR	44030296	MassIVE-KB (in vivo)	f.MSV000079514/ccms_peak/RAW/Prostate/LTQ-Orbitrap Elite/62/Adult_Prostate_Gel_Elite_62_f18.mzXML	11304	MSGF_PLUS	https://proteomics2.ucsd.edu/ProteoSAFe/status.jsp?task=942a3720fb6e43f6b189a0ff636cda7e	Prostate
2	scan=10840	942a3720fb6e43f6b189a0ff636cda7e	MSV000079514	FVFSEVNGDR	31895223	MassIVE-KB (in vivo)	f.MSV000079514/ccms_peak/RAW/Prostate/LTQ-Orbitrap Elite/62/Adult_Prostate_Gel_Elite_62_f18.mzXML	10840	MSGF_PLUS	https://proteomics2.ucsd.edu/ProteoSAFe/status.jsp?task=942a3720fb6e43f6b189a0ff636cda7e	Prostate
2	scan=14385	942a3720fb6e43f6b189a0ff636cda7e	MSV000079514	GDIFIVYDTR	36957476	MassIVE-KB (in vivo)	f.MSV000079514/ccms_peak/RAW/Prostate/LTQ-Orbitrap Elite/62/Adult_Prostate_Gel_Elite_62_f19.mzXML	14385	MSGF_PLUS	https://proteomics2.ucsd.edu/ProteoSAFe/status.jsp?task=942a3720fb6e43f6b189a0ff636cda7e	Prostate
3	scan=17495	942a3720fb6e43f6b189a0ff636cda7e	MSV000079514	FSLESLGISSLQTSDHGTVQPGETIQSQIK	36365557	MassIVE-KB (in vivo)	f.MSV000079514/ccms_peak/RAW/Prostate/LTQ-Orbitrap Elite/62/Adult_Prostate_Gel_Elite_62_f19.mzXML	17495	MSGF_PLUS	https://proteomics2.ucsd.edu/ProteoSAFe/status.jsp?task=942a3720fb6e43f6b189a0ff636cda7e	Prostate
2	scan=11308	942a3720fb6e43f6b189a0ff636cda7e	MSV000079514	LVLNQPLQSYHQLK	752671	MassIVE-KB (in vivo)	f.MSV000079514/ccms_peak/RAW/Prostate/LTQ-Orbitrap Elite/62/Adult_Prostate_Gel_Elite_62_f19.mzXML	11308	MSGF_PLUS	https://proteomics2.ucsd.edu/ProteoSAFe/status.jsp?task=942a3720fb6e43f6b189a0ff636cda7e	Prostate
2	scan=16021	942a3720fb6e43f6b189a0ff636cda7e	MSV000079514	IGQLLVC+57.021NC+57.021IFK	33413050	MassIVE-KB (in vivo)	f.MSV000079514/ccms_peak/RAW/Prostate/LTQ-Orbitrap Elite/62/Adult_Prostate_Gel_Elite_62_f19.mzXML	16021	MSGF_PLUS	https://proteomics2.ucsd.edu/ProteoSAFe/status.jsp?task=942a3720fb6e43f6b189a0ff636cda7e	Prostate
3	scan=10673	942a3720fb6e43f6b189a0ff636cda7e	MSV000079514	TPSDHYNWQATLQNESGK	7681659	MassIVE-KB (in vivo)	f.MSV000079514/ccms_peak/RAW/Prostate/LTQ-Orbitrap Elite/62/Adult_Prostate_Gel_Elite_62_f19.mzXML	10673	MSGF_PLUS	https://proteomics2.ucsd.edu/ProteoSAFe/status.jsp?task=942a3720fb6e43f6b189a0ff636cda7e	Prostate
2	scan=4469	942a3720fb6e43f6b189a0ff636cda7e	MSV000079514	RDPVLVC+57.021R	791977	MassIVE-KB (in vivo)	f.MSV000079514/ccms_peak/RAW/Prostate/LTQ-Orbitrap Elite/62/Adult_Prostate_Gel_Elite_62_f19.mzXML	4469	MSGF_PLUS	https://proteomics2.ucsd.edu/ProteoSAFe/status.jsp?task=942a3720fb6e43f6b189a0ff636cda7e	Prostate
2	scan=10354	942a3720fb6e43f6b189a0ff636cda7e	MSV000079514	LEFSTGPNPSIAK	23016521	MassIVE-KB (in vivo)	f.MSV000079514/ccms_peak/RAW/Prostate/LTQ-Orbitrap Elite/62/Adult_Prostate_Gel_Elite_62_f19.mzXML	10354	MSGF_PLUS	https://proteomics2.ucsd.edu/ProteoSAFe/status.jsp?task=942a3720fb6e43f6b189a0ff636cda7e	Prostate
2	scan=4949	942a3720fb6e43f6b189a0ff636cda7e	MSV000079514	SVTGFDSAHDTER	6167072	MassIVE-KB (in vivo)	f.MSV000079514/ccms_peak/RAW/Prostate/LTQ-Orbitrap Elite/62/Adult_Prostate_Gel_Elite_62_f19.mzXML	4949	MSGF_PLUS	https://proteomics2.ucsd.edu/ProteoSAFe/status.jsp?task=942a3720fb6e43f6b189a0ff636cda7e	Prostate
2	scan=11543	942a3720fb6e43f6b189a0ff636cda7e	MSV000079514	FVFSEVN+0.984GDR	44030294	MassIVE-KB (in vivo)	f.MSV000079514/ccms_peak/RAW/Prostate/LTQ-Orbitrap Elite/62/Adult_Prostate_Gel_Elite_62_f19.mzXML	11543	MSGF_PLUS	https://proteomics2.ucsd.edu/ProteoSAFe/status.jsp?task=942a3720fb6e43f6b189a0ff636cda7e	Prostate
2	scan=11411	942a3720fb6e43f6b189a0ff636cda7e	MSV000079514	FVFSEVN+0.984GDR	44030295	MassIVE-KB (in vivo)	f.MSV000079514/ccms_peak/RAW/Prostate/LTQ-Orbitrap Elite/62/Adult_Prostate_Gel_Elite_62_f19.mzXML	11411	MSGF_PLUS	https://proteomics2.ucsd.edu/ProteoSAFe/status.jsp?task=942a3720fb6e43f6b189a0ff636cda7e	Prostate
2	scan=13591	942a3720fb6e43f6b189a0ff636cda7e	MSV000079514	GDIFIVYDTR	36957471	MassIVE-KB (in vivo)	f.MSV000079514/ccms_peak/RAW/Prostate/LTQ-Orbitrap Elite/62/Adult_Prostate_Gel_Elite_62_f20.mzXML	13591	MSGF_PLUS	https://proteomics2.ucsd.edu/ProteoSAFe/status.jsp?task=942a3720fb6e43f6b189a0ff636cda7e	Prostate
2	scan=13168	942a3720fb6e43f6b189a0ff636cda7e	MSV000079514	GDIFIVYDTR	36957496	MassIVE-KB (in vivo)	f.MSV000079514/ccms_peak/RAW/Prostate/LTQ-Orbitrap Elite/62/Adult_Prostate_Gel_Elite_62_f20.mzXML	13168	MSGF_PLUS	https://proteomics2.ucsd.edu/ProteoSAFe/status.jsp?task=942a3720fb6e43f6b189a0ff636cda7e	Prostate
2	scan=13692	942a3720fb6e43f6b189a0ff636cda7e	MSV000079514	SQGVFC+57.021C+57.021GPSPLTAIR	14786625	MassIVE-KB (in vivo)	f.MSV000079514/ccms_peak/RAW/Prostate/LTQ-Orbitrap Elite/62/Adult_Prostate_Gel_Elite_62_f20.mzXML	13692	MSGF_PLUS	https://proteomics2.ucsd.edu/ProteoSAFe/status.jsp?task=942a3720fb6e43f6b189a0ff636cda7e	Prostate
3	scan=16646	942a3720fb6e43f6b189a0ff636cda7e	MSV000079514	FSLESLGISSLQTSDHGTVQPGETIQSQIK	36365549	MassIVE-KB (in vivo)	f.MSV000079514/ccms_peak/RAW/Prostate/LTQ-Orbitrap Elite/62/Adult_Prostate_Gel_Elite_62_f20.mzXML	16646	MSGF_PLUS	https://proteomics2.ucsd.edu/ProteoSAFe/status.jsp?task=942a3720fb6e43f6b189a0ff636cda7e	Prostate
3	scan=16455	942a3720fb6e43f6b189a0ff636cda7e	MSV000079514	NVLDC+57.021C+57.021ISLLTESSLKPTDR	1964703	MassIVE-KB (in vivo)	f.MSV000079514/ccms_peak/RAW/Prostate/LTQ-Orbitrap Elite/62/Adult_Prostate_Gel_Elite_62_f20.mzXML	16455	MSGF_PLUS	https://proteomics2.ucsd.edu/ProteoSAFe/status.jsp?task=942a3720fb6e43f6b189a0ff636cda7e	Prostate
3	scan=10739	942a3720fb6e43f6b189a0ff636cda7e	MSV000079514	LVLNQPLQSYHQLK	16199195	MassIVE-KB (in vivo)	f.MSV000079514/ccms_peak/RAW/Prostate/LTQ-Orbitrap Elite/62/Adult_Prostate_Gel_Elite_62_f20.mzXML	10739	MSGF_PLUS	https://proteomics2.ucsd.edu/ProteoSAFe/status.jsp?task=942a3720fb6e43f6b189a0ff636cda7e	Prostate
2	scan=10765	942a3720fb6e43f6b189a0ff636cda7e	MSV000079514	LVLNQPLQSYHQLK	752689	MassIVE-KB (in vivo)	f.MSV000079514/ccms_peak/RAW/Prostate/LTQ-Orbitrap Elite/62/Adult_Prostate_Gel_Elite_62_f20.mzXML	10765	MSGF_PLUS	https://proteomics2.ucsd.edu/ProteoSAFe/status.jsp?task=942a3720fb6e43f6b189a0ff636cda7e	Prostate
2	scan=15220	942a3720fb6e43f6b189a0ff636cda7e	MSV000079514	IGQLLVC+57.021NC+57.021IFK	33413031	MassIVE-KB (in vivo)	f.MSV000079514/ccms_peak/RAW/Prostate/LTQ-Orbitrap Elite/62/Adult_Prostate_Gel_Elite_62_f20.mzXML	15220	MSGF_PLUS	https://proteomics2.ucsd.edu/ProteoSAFe/status.jsp?task=942a3720fb6e43f6b189a0ff636cda7e	Prostate
2	scan=11588	942a3720fb6e43f6b189a0ff636cda7e	MSV000079514	EVTVAVTSSPNAILGK	37832517	MassIVE-KB (in vivo)	f.MSV000079514/ccms_peak/RAW/Prostate/LTQ-Orbitrap Elite/62/Adult_Prostate_Gel_Elite_62_f20.mzXML	11588	MSGF_PLUS	https://proteomics2.ucsd.edu/ProteoSAFe/status.jsp?task=942a3720fb6e43f6b189a0ff636cda7e	Prostate
3	scan=10165	942a3720fb6e43f6b189a0ff636cda7e	MSV000079514	TPSDHYNWQATLQNESGK	7681684	MassIVE-KB (in vivo)	f.MSV000079514/ccms_peak/RAW/Prostate/LTQ-Orbitrap Elite/62/Adult_Prostate_Gel_Elite_62_f20.mzXML	10165	MSGF_PLUS	https://proteomics2.ucsd.edu/ProteoSAFe/status.jsp?task=942a3720fb6e43f6b189a0ff636cda7e	Prostate
2	scan=9862	942a3720fb6e43f6b189a0ff636cda7e	MSV000079514	LEFSTGPNPSIAK	23016554	MassIVE-KB (in vivo)	f.MSV000079514/ccms_peak/RAW/Prostate/LTQ-Orbitrap Elite/62/Adult_Prostate_Gel_Elite_62_f20.mzXML	9862	MSGF_PLUS	https://proteomics2.ucsd.edu/ProteoSAFe/status.jsp?task=942a3720fb6e43f6b189a0ff636cda7e	Prostate
2	scan=10413	942a3720fb6e43f6b189a0ff636cda7e	MSV000079514	GYDGWQAVDATPQER	409279	MassIVE-KB (in vivo)	f.MSV000079514/ccms_peak/RAW/Prostate/LTQ-Orbitrap Elite/62/Adult_Prostate_Gel_Elite_62_f20.mzXML	10413	MSGF_PLUS	https://proteomics2.ucsd.edu/ProteoSAFe/status.jsp?task=942a3720fb6e43f6b189a0ff636cda7e	Prostate
2	scan=17007	942a3720fb6e43f6b189a0ff636cda7e	MSV000079514	TYINSLAILDDEPVIR	28781680	MassIVE-KB (in vivo)	f.MSV000079514/ccms_peak/RAW/Prostate/LTQ-Orbitrap Elite/62/Adult_Prostate_Gel_Elite_62_f20.mzXML	17007	MSGF_PLUS	https://proteomics2.ucsd.edu/ProteoSAFe/status.jsp?task=942a3720fb6e43f6b189a0ff636cda7e	Prostate
2	scan=4774	942a3720fb6e43f6b189a0ff636cda7e	MSV000079514	SVTGFDSAHDTER	6167082	MassIVE-KB (in vivo)	f.MSV000079514/ccms_peak/RAW/Prostate/LTQ-Orbitrap Elite/62/Adult_Prostate_Gel_Elite_62_f20.mzXML	4774	MSGF_PLUS	https://proteomics2.ucsd.edu/ProteoSAFe/status.jsp?task=942a3720fb6e43f6b189a0ff636cda7e	Prostate
3	scan=4751	942a3720fb6e43f6b189a0ff636cda7e	MSV000079514	SVTGFDSAHDTER	3787902	MassIVE-KB (in vivo)	f.MSV000079514/ccms_peak/RAW/Prostate/LTQ-Orbitrap Elite/62/Adult_Prostate_Gel_Elite_62_f20.mzXML	4751	MSGF_PLUS	https://proteomics2.ucsd.edu/ProteoSAFe/status.jsp?task=942a3720fb6e43f6b189a0ff636cda7e	Prostate
2	scan=12390	942a3720fb6e43f6b189a0ff636cda7e	MSV000079514	NTLAIPLTDVK	7622630	MassIVE-KB (in vivo)	f.MSV000079514/ccms_peak/RAW/Prostate/LTQ-Orbitrap Elite/62/Adult_Prostate_Gel_Elite_62_f20.mzXML	12390	MSGF_PLUS	https://proteomics2.ucsd.edu/ProteoSAFe/status.jsp?task=942a3720fb6e43f6b189a0ff636cda7e	Prostate
2	scan=10341	942a3720fb6e43f6b189a0ff636cda7e	MSV000079514	FVFSEVNGDR	31895184	MassIVE-KB (in vivo)	f.MSV000079514/ccms_peak/RAW/Prostate/LTQ-Orbitrap Elite/62/Adult_Prostate_Gel_Elite_62_f20.mzXML	10341	MSGF_PLUS	https://proteomics2.ucsd.edu/ProteoSAFe/status.jsp?task=942a3720fb6e43f6b189a0ff636cda7e	Prostate
2	scan=14620	942a3720fb6e43f6b189a0ff636cda7e	MSV000079514	GDIFIVYDTR	36957472	MassIVE-KB (in vivo)	f.MSV000079514/ccms_peak/RAW/Prostate/LTQ-Orbitrap Elite/62/Adult_Prostate_Gel_Elite_62_f21.mzXML	14620	MSGF_PLUS	https://proteomics2.ucsd.edu/ProteoSAFe/status.jsp?task=942a3720fb6e43f6b189a0ff636cda7e	Prostate
2	scan=14610	942a3720fb6e43f6b189a0ff636cda7e	MSV000079514	SQGVFC+57.021C+57.021GPSPLTAIR	14786627	MassIVE-KB (in vivo)	f.MSV000079514/ccms_peak/RAW/Prostate/LTQ-Orbitrap Elite/62/Adult_Prostate_Gel_Elite_62_f21.mzXML	14610	MSGF_PLUS	https://proteomics2.ucsd.edu/ProteoSAFe/status.jsp?task=942a3720fb6e43f6b189a0ff636cda7e	Prostate
2	scan=8101	942a3720fb6e43f6b189a0ff636cda7e	MSV000079514	HTLVVLDPR	30143574	MassIVE-KB (in vivo)	f.MSV000079514/ccms_peak/RAW/Prostate/LTQ-Orbitrap Elite/62/Adult_Prostate_Gel_Elite_62_f21.mzXML	8101	MSGF_PLUS	https://proteomics2.ucsd.edu/ProteoSAFe/status.jsp?task=942a3720fb6e43f6b189a0ff636cda7e	Prostate
3	scan=11296	942a3720fb6e43f6b189a0ff636cda7e	MSV000079514	LVLNQPLQSYHQLK	16199166	MassIVE-KB (in vivo)	f.MSV000079514/ccms_peak/RAW/Prostate/LTQ-Orbitrap Elite/62/Adult_Prostate_Gel_Elite_62_f21.mzXML	11296	MSGF_PLUS	https://proteomics2.ucsd.edu/ProteoSAFe/status.jsp?task=942a3720fb6e43f6b189a0ff636cda7e	Prostate
2	scan=11363	942a3720fb6e43f6b189a0ff636cda7e	MSV000079514	LVLNQPLQSYHQLK	752673	MassIVE-KB (in vivo)	f.MSV000079514/ccms_peak/RAW/Prostate/LTQ-Orbitrap Elite/62/Adult_Prostate_Gel_Elite_62_f21.mzXML	11363	MSGF_PLUS	https://proteomics2.ucsd.edu/ProteoSAFe/status.jsp?task=942a3720fb6e43f6b189a0ff636cda7e	Prostate
2	scan=16110	942a3720fb6e43f6b189a0ff636cda7e	MSV000079514	IGQLLVC+57.021NC+57.021IFK	33413025	MassIVE-KB (in vivo)	f.MSV000079514/ccms_peak/RAW/Prostate/LTQ-Orbitrap Elite/62/Adult_Prostate_Gel_Elite_62_f21.mzXML	16110	MSGF_PLUS	https://proteomics2.ucsd.edu/ProteoSAFe/status.jsp?task=942a3720fb6e43f6b189a0ff636cda7e	Prostate
2	scan=11027	942a3720fb6e43f6b189a0ff636cda7e	MSV000079514	GYDGWQAVDATPQER	409262	MassIVE-KB (in vivo)	f.MSV000079514/ccms_peak/RAW/Prostate/LTQ-Orbitrap Elite/62/Adult_Prostate_Gel_Elite_62_f21.mzXML	11027	MSGF_PLUS	https://proteomics2.ucsd.edu/ProteoSAFe/status.jsp?task=942a3720fb6e43f6b189a0ff636cda7e	Prostate
2	scan=4909	942a3720fb6e43f6b189a0ff636cda7e	MSV000079514	SVTGFDSAHDTER	6167053	MassIVE-KB (in vivo)	f.MSV000079514/ccms_peak/RAW/Prostate/LTQ-Orbitrap Elite/62/Adult_Prostate_Gel_Elite_62_f21.mzXML	4909	MSGF_PLUS	https://proteomics2.ucsd.edu/ProteoSAFe/status.jsp?task=942a3720fb6e43f6b189a0ff636cda7e	Prostate
3	scan=4899	942a3720fb6e43f6b189a0ff636cda7e	MSV000079514	SVTGFDSAHDTER	3787891	MassIVE-KB (in vivo)	f.MSV000079514/ccms_peak/RAW/Prostate/LTQ-Orbitrap Elite/62/Adult_Prostate_Gel_Elite_62_f21.mzXML	4899	MSGF_PLUS	https://proteomics2.ucsd.edu/ProteoSAFe/status.jsp?task=942a3720fb6e43f6b189a0ff636cda7e	Prostate
2	scan=13103	942a3720fb6e43f6b189a0ff636cda7e	MSV000079514	NTLAIPLTDVK	7622615	MassIVE-KB (in vivo)	f.MSV000079514/ccms_peak/RAW/Prostate/LTQ-Orbitrap Elite/62/Adult_Prostate_Gel_Elite_62_f21.mzXML	13103	MSGF_PLUS	https://proteomics2.ucsd.edu/ProteoSAFe/status.jsp?task=942a3720fb6e43f6b189a0ff636cda7e	Prostate
2	scan=13228	942a3720fb6e43f6b189a0ff636cda7e	MSV000079514	NTLAIPLTDVK	7622623	MassIVE-KB (in vivo)	f.MSV000079514/ccms_peak/RAW/Prostate/LTQ-Orbitrap Elite/62/Adult_Prostate_Gel_Elite_62_f21.mzXML	13228	MSGF_PLUS	https://proteomics2.ucsd.edu/ProteoSAFe/status.jsp?task=942a3720fb6e43f6b189a0ff636cda7e	Prostate
2	scan=10959	942a3720fb6e43f6b189a0ff636cda7e	MSV000079514	FVFSEVNGDR	31895191	MassIVE-KB (in vivo)	f.MSV000079514/ccms_peak/RAW/Prostate/LTQ-Orbitrap Elite/62/Adult_Prostate_Gel_Elite_62_f21.mzXML	10959	MSGF_PLUS	https://proteomics2.ucsd.edu/ProteoSAFe/status.jsp?task=942a3720fb6e43f6b189a0ff636cda7e	Prostate
3	scan=4705	942a3720fb6e43f6b189a0ff636cda7e	MSV000079514	RGQVFHLR	31421769	MassIVE-KB (in vivo)	f.MSV000079514/ccms_peak/RAW/Prostate/LTQ-Orbitrap Elite/62/Adult_Prostate_Gel_Elite_62_f21.mzXML	4705	MSGF_PLUS	https://proteomics2.ucsd.edu/ProteoSAFe/status.jsp?task=942a3720fb6e43f6b189a0ff636cda7e	Prostate
2	scan=9868	942a3720fb6e43f6b189a0ff636cda7e	MSV000079514	GDIFIVYDTR	36957473	MassIVE-KB (in vivo)	f.MSV000079514/ccms_peak/RAW/Prostate/LTQ-Orbitrap Elite/62/Adult_Prostate_Gel_Elite_62_f22.mzXML	9868	MSGF_PLUS	https://proteomics2.ucsd.edu/ProteoSAFe/status.jsp?task=942a3720fb6e43f6b189a0ff636cda7e	Prostate
2	scan=9564	942a3720fb6e43f6b189a0ff636cda7e	MSV000079514	GDIFIVYDTR	36957484	MassIVE-KB (in vivo)	f.MSV000079514/ccms_peak/RAW/Prostate/LTQ-Orbitrap Elite/62/Adult_Prostate_Gel_Elite_62_f22.mzXML	9564	MSGF_PLUS	https://proteomics2.ucsd.edu/ProteoSAFe/status.jsp?task=942a3720fb6e43f6b189a0ff636cda7e	Prostate
3	scan=2416	942a3720fb6e43f6b189a0ff636cda7e	MSV000079514	NDTGC+57.021HYVGAAR	16508994	MassIVE-KB (in vivo)	f.MSV000079514/ccms_peak/RAW/Prostate/LTQ-Orbitrap Elite/62/Adult_Prostate_Gel_Elite_62_f22.mzXML	2416	MSGF_PLUS	https://proteomics2.ucsd.edu/ProteoSAFe/status.jsp?task=942a3720fb6e43f6b189a0ff636cda7e	Prostate
3	scan=5482	942a3720fb6e43f6b189a0ff636cda7e	MSV000079514	TSDHGTVQPGETIQSQIK	13910112	MassIVE-KB (in vivo)	f.MSV000079514/ccms_peak/RAW/Prostate/LTQ-Orbitrap Elite/62/Adult_Prostate_Gel_Elite_62_f22.mzXML	5482	MSGF_PLUS	https://proteomics2.ucsd.edu/ProteoSAFe/status.jsp?task=942a3720fb6e43f6b189a0ff636cda7e	Prostate
2	scan=9894	942a3720fb6e43f6b189a0ff636cda7e	MSV000079514	SQGVFC+57.021C+57.021GPSPLTAIR	14786599	MassIVE-KB (in vivo)	f.MSV000079514/ccms_peak/RAW/Prostate/LTQ-Orbitrap Elite/62/Adult_Prostate_Gel_Elite_62_f22.mzXML	9894	MSGF_PLUS	https://proteomics2.ucsd.edu/ProteoSAFe/status.jsp?task=942a3720fb6e43f6b189a0ff636cda7e	Prostate
2	scan=6085	942a3720fb6e43f6b189a0ff636cda7e	MSV000079514	HTLVVLDPR	30143572	MassIVE-KB (in vivo)	f.MSV000079514/ccms_peak/RAW/Prostate/LTQ-Orbitrap Elite/62/Adult_Prostate_Gel_Elite_62_f22.mzXML	6085	MSGF_PLUS	https://proteomics2.ucsd.edu/ProteoSAFe/status.jsp?task=942a3720fb6e43f6b189a0ff636cda7e	Prostate
3	scan=11669	942a3720fb6e43f6b189a0ff636cda7e	MSV000079514	NVLDC+57.021C+57.021ISLLTESSLKPTDR	1964701	MassIVE-KB (in vivo)	f.MSV000079514/ccms_peak/RAW/Prostate/LTQ-Orbitrap Elite/62/Adult_Prostate_Gel_Elite_62_f22.mzXML	11669	MSGF_PLUS	https://proteomics2.ucsd.edu/ProteoSAFe/status.jsp?task=942a3720fb6e43f6b189a0ff636cda7e	Prostate
2	scan=7979	942a3720fb6e43f6b189a0ff636cda7e	MSV000079514	LVLNQPLQSYHQLK	752687	MassIVE-KB (in vivo)	f.MSV000079514/ccms_peak/RAW/Prostate/LTQ-Orbitrap Elite/62/Adult_Prostate_Gel_Elite_62_f22.mzXML	7979	MSGF_PLUS	https://proteomics2.ucsd.edu/ProteoSAFe/status.jsp?task=942a3720fb6e43f6b189a0ff636cda7e	Prostate
2	scan=11864	942a3720fb6e43f6b189a0ff636cda7e	MSV000079514	SFQYPEFSIELPNTGR	24874188	MassIVE-KB (in vivo)	f.MSV000079514/ccms_peak/RAW/Prostate/LTQ-Orbitrap Elite/62/Adult_Prostate_Gel_Elite_62_f22.mzXML	11864	MSGF_PLUS	https://proteomics2.ucsd.edu/ProteoSAFe/status.jsp?task=942a3720fb6e43f6b189a0ff636cda7e	Prostate
3	scan=8488	942a3720fb6e43f6b189a0ff636cda7e	MSV000079514	C+57.021KPWNFGQFEK	14600922	MassIVE-KB (in vivo)	f.MSV000079514/ccms_peak/RAW/Prostate/LTQ-Orbitrap Elite/62/Adult_Prostate_Gel_Elite_62_f22.mzXML	8488	MSGF_PLUS	https://proteomics2.ucsd.edu/ProteoSAFe/status.jsp?task=942a3720fb6e43f6b189a0ff636cda7e	Prostate
2	scan=10882	942a3720fb6e43f6b189a0ff636cda7e	MSV000079514	IGQLLVC+57.021NC+57.021IFK	33413005	MassIVE-KB (in vivo)	f.MSV000079514/ccms_peak/RAW/Prostate/LTQ-Orbitrap Elite/62/Adult_Prostate_Gel_Elite_62_f22.mzXML	10882	MSGF_PLUS	https://proteomics2.ucsd.edu/ProteoSAFe/status.jsp?task=942a3720fb6e43f6b189a0ff636cda7e	Prostate
2	scan=10956	942a3720fb6e43f6b189a0ff636cda7e	MSV000079514	IGQLLVC+57.021NC+57.021IFK	33413027	MassIVE-KB (in vivo)	f.MSV000079514/ccms_peak/RAW/Prostate/LTQ-Orbitrap Elite/62/Adult_Prostate_Gel_Elite_62_f22.mzXML	10956	MSGF_PLUS	https://proteomics2.ucsd.edu/ProteoSAFe/status.jsp?task=942a3720fb6e43f6b189a0ff636cda7e	Prostate
2	scan=3732	942a3720fb6e43f6b189a0ff636cda7e	MSV000079514	TGFDSAHDTER	41249805	MassIVE-KB (in vivo)	f.MSV000079514/ccms_peak/RAW/Prostate/LTQ-Orbitrap Elite/62/Adult_Prostate_Gel_Elite_62_f22.mzXML	3732	MSGF_PLUS	https://proteomics2.ucsd.edu/ProteoSAFe/status.jsp?task=942a3720fb6e43f6b189a0ff636cda7e	Prostate
2	scan=3452	942a3720fb6e43f6b189a0ff636cda7e	MSV000079514	RDPVLVC+57.021R	791981	MassIVE-KB (in vivo)	f.MSV000079514/ccms_peak/RAW/Prostate/LTQ-Orbitrap Elite/62/Adult_Prostate_Gel_Elite_62_f22.mzXML	3452	MSGF_PLUS	https://proteomics2.ucsd.edu/ProteoSAFe/status.jsp?task=942a3720fb6e43f6b189a0ff636cda7e	Prostate
2	scan=4575	942a3720fb6e43f6b189a0ff636cda7e	MSV000079514	SVTGFDSAHDTE	44170964	MassIVE-KB (in vivo)	f.MSV000079514/ccms_peak/RAW/Prostate/LTQ-Orbitrap Elite/62/Adult_Prostate_Gel_Elite_62_f22.mzXML	4575	MSGF_PLUS	https://proteomics2.ucsd.edu/ProteoSAFe/status.jsp?task=942a3720fb6e43f6b189a0ff636cda7e	Prostate
2	scan=7376	942a3720fb6e43f6b189a0ff636cda7e	MSV000079514	LEFSTGPNPSIAK	23016561	MassIVE-KB (in vivo)	f.MSV000079514/ccms_peak/RAW/Prostate/LTQ-Orbitrap Elite/62/Adult_Prostate_Gel_Elite_62_f22.mzXML	7376	MSGF_PLUS	https://proteomics2.ucsd.edu/ProteoSAFe/status.jsp?task=942a3720fb6e43f6b189a0ff636cda7e	Prostate
2	scan=7728	942a3720fb6e43f6b189a0ff636cda7e	MSV000079514	GYDGWQAVDATPQER	409246	MassIVE-KB (in vivo)	f.MSV000079514/ccms_peak/RAW/Prostate/LTQ-Orbitrap Elite/62/Adult_Prostate_Gel_Elite_62_f22.mzXML	7728	MSGF_PLUS	https://proteomics2.ucsd.edu/ProteoSAFe/status.jsp?task=942a3720fb6e43f6b189a0ff636cda7e	Prostate
2	scan=11822	942a3720fb6e43f6b189a0ff636cda7e	MSV000079514	TYINSLAILDDEPVIR	28781665	MassIVE-KB (in vivo)	f.MSV000079514/ccms_peak/RAW/Prostate/LTQ-Orbitrap Elite/62/Adult_Prostate_Gel_Elite_62_f22.mzXML	11822	MSGF_PLUS	https://proteomics2.ucsd.edu/ProteoSAFe/status.jsp?task=942a3720fb6e43f6b189a0ff636cda7e	Prostate
2	scan=11926	942a3720fb6e43f6b189a0ff636cda7e	MSV000079514	GFIIAEIVESK	32797470	MassIVE-KB (in vivo)	f.MSV000079514/ccms_peak/RAW/Prostate/LTQ-Orbitrap Elite/62/Adult_Prostate_Gel_Elite_62_f22.mzXML	11926	MSGF_PLUS	https://proteomics2.ucsd.edu/ProteoSAFe/status.jsp?task=942a3720fb6e43f6b189a0ff636cda7e	Prostate
2	scan=3720	942a3720fb6e43f6b189a0ff636cda7e	MSV000079514	SVTGFDSAHDTER	6167062	MassIVE-KB (in vivo)	f.MSV000079514/ccms_peak/RAW/Prostate/LTQ-Orbitrap Elite/62/Adult_Prostate_Gel_Elite_62_f22.mzXML	3720	MSGF_PLUS	https://proteomics2.ucsd.edu/ProteoSAFe/status.jsp?task=942a3720fb6e43f6b189a0ff636cda7e	Prostate
2	scan=6679	942a3720fb6e43f6b189a0ff636cda7e	MSV000079514	DGWQAVDATPQER	11924182	MassIVE-KB (in vivo)	f.MSV000079514/ccms_peak/RAW/Prostate/LTQ-Orbitrap Elite/62/Adult_Prostate_Gel_Elite_62_f22.mzXML	6679	MSGF_PLUS	https://proteomics2.ucsd.edu/ProteoSAFe/status.jsp?task=942a3720fb6e43f6b189a0ff636cda7e	Prostate
2	scan=9058	942a3720fb6e43f6b189a0ff636cda7e	MSV000079514	NTLAIPLTDVK	7622611	MassIVE-KB (in vivo)	f.MSV000079514/ccms_peak/RAW/Prostate/LTQ-Orbitrap Elite/62/Adult_Prostate_Gel_Elite_62_f22.mzXML	9058	MSGF_PLUS	https://proteomics2.ucsd.edu/ProteoSAFe/status.jsp?task=942a3720fb6e43f6b189a0ff636cda7e	Prostate
2	scan=9147	942a3720fb6e43f6b189a0ff636cda7e	MSV000079514	NTLAIPLTDVK	7622629	MassIVE-KB (in vivo)	f.MSV000079514/ccms_peak/RAW/Prostate/LTQ-Orbitrap Elite/62/Adult_Prostate_Gel_Elite_62_f22.mzXML	9147	MSGF_PLUS	https://proteomics2.ucsd.edu/ProteoSAFe/status.jsp?task=942a3720fb6e43f6b189a0ff636cda7e	Prostate
2	scan=8208	942a3720fb6e43f6b189a0ff636cda7e	MSV000079514	FVFSEVN+0.984GDR	44030297	MassIVE-KB (in vivo)	f.MSV000079514/ccms_peak/RAW/Prostate/LTQ-Orbitrap Elite/62/Adult_Prostate_Gel_Elite_62_f22.mzXML	8208	MSGF_PLUS	https://proteomics2.ucsd.edu/ProteoSAFe/status.jsp?task=942a3720fb6e43f6b189a0ff636cda7e	Prostate
2	scan=7723	942a3720fb6e43f6b189a0ff636cda7e	MSV000079514	FVFSEVNGDR	31895231	MassIVE-KB (in vivo)	f.MSV000079514/ccms_peak/RAW/Prostate/LTQ-Orbitrap Elite/62/Adult_Prostate_Gel_Elite_62_f22.mzXML	7723	MSGF_PLUS	https://proteomics2.ucsd.edu/ProteoSAFe/status.jsp?task=942a3720fb6e43f6b189a0ff636cda7e	Prostate
3	scan=3634	942a3720fb6e43f6b189a0ff636cda7e	MSV000079514	RGQVFHLR	31421768	MassIVE-KB (in vivo)	f.MSV000079514/ccms_peak/RAW/Prostate/LTQ-Orbitrap Elite/62/Adult_Prostate_Gel_Elite_62_f22.mzXML	3634	MSGF_PLUS	https://proteomics2.ucsd.edu/ProteoSAFe/status.jsp?task=942a3720fb6e43f6b189a0ff636cda7e	Prostate
3	scan=10006	942a3720fb6e43f6b189a0ff636cda7e	MSV000079514	FVFSEVN+0.984GDRLIWLVK	26843965	MassIVE-KB (in vivo)	f.MSV000079514/ccms_peak/RAW/Prostate/LTQ-Orbitrap Elite/62/Adult_Prostate_Gel_Elite_62_f23.mzXML	10006	MSGF_PLUS	https://proteomics2.ucsd.edu/ProteoSAFe/status.jsp?task=942a3720fb6e43f6b189a0ff636cda7e	Prostate
3	scan=9824	942a3720fb6e43f6b189a0ff636cda7e	MSV000079514	NVLDC+57.021C+57.021ISLLTESSLKPTDR	1964702	MassIVE-KB (in vivo)	f.MSV000079514/ccms_peak/RAW/Prostate/LTQ-Orbitrap Elite/62/Adult_Prostate_Gel_Elite_62_f23.mzXML	9824	MSGF_PLUS	https://proteomics2.ucsd.edu/ProteoSAFe/status.jsp?task=942a3720fb6e43f6b189a0ff636cda7e	Prostate
2	scan=9914	942a3720fb6e43f6b189a0ff636cda7e	MSV000079514	SFQYPEFSIELPNTGR	24874194	MassIVE-KB (in vivo)	f.MSV000079514/ccms_peak/RAW/Prostate/LTQ-Orbitrap Elite/62/Adult_Prostate_Gel_Elite_62_f23.mzXML	9914	MSGF_PLUS	https://proteomics2.ucsd.edu/ProteoSAFe/status.jsp?task=942a3720fb6e43f6b189a0ff636cda7e	Prostate
2	scan=9154	942a3720fb6e43f6b189a0ff636cda7e	MSV000079514	IGQLLVC+57.021NC+57.021IFK	33413028	MassIVE-KB (in vivo)	f.MSV000079514/ccms_peak/RAW/Prostate/LTQ-Orbitrap Elite/62/Adult_Prostate_Gel_Elite_62_f23.mzXML	9154	MSGF_PLUS	https://proteomics2.ucsd.edu/ProteoSAFe/status.jsp?task=942a3720fb6e43f6b189a0ff636cda7e	Prostate
2	scan=3185	942a3720fb6e43f6b189a0ff636cda7e	MSV000079514	RDPVLVC+57.021R	791982	MassIVE-KB (in vivo)	f.MSV000079514/ccms_peak/RAW/Prostate/LTQ-Orbitrap Elite/62/Adult_Prostate_Gel_Elite_62_f23.mzXML	3185	MSGF_PLUS	https://proteomics2.ucsd.edu/ProteoSAFe/status.jsp?task=942a3720fb6e43f6b189a0ff636cda7e	Prostate
2	scan=9932	942a3720fb6e43f6b189a0ff636cda7e	MSV000079514	SFQYPEFSIELPNTGR	24874202	MassIVE-KB (in vivo)	f.MSV000079514/ccms_peak/RAW/Prostate/LTQ-Orbitrap Elite/62/Adult_Prostate_Gel_Elite_62_f24.mzXML	9932	MSGF_PLUS	https://proteomics2.ucsd.edu/ProteoSAFe/status.jsp?task=942a3720fb6e43f6b189a0ff636cda7e	Prostate
2	scan=4421	cf2c803a979c43b88437b9ae3ad43117	MSV000079514	SVTGFDSAHDTER	6167043	MassIVE-KB (in vivo)	f.MSV000079514/ccms_peak/RAW/Urinary bladder/LTQ-Orbitrap Elite/70/Adult_Urinarybladder_Gel_Elite_70_f11.mzXML	4421	MSGF_PLUS	https://proteomics2.ucsd.edu/ProteoSAFe/status.jsp?task=cf2c803a979c43b88437b9ae3ad43117	Urinary Bladder
2	scan=7454	0528a1340c2946b2a05ac5fabe988a00	MSV000079514	HTLVVLDPR	30143566	MassIVE-KB (in vivo)	f.MSV000079514/ccms_peak/RAW/Urinary bladder/LTQ-Orbitrap Elite/71/Adult_Urinarybladder_bRP_Elite_71_f12.mzXML	7454	MSGF_PLUS	https://proteomics2.ucsd.edu/ProteoSAFe/status.jsp?task=0528a1340c2946b2a05ac5fabe988a00	Urinary Bladder
2	scan=9774	0528a1340c2946b2a05ac5fabe988a00	MSV000079514	FVFSEVNGDR	31895185	MassIVE-KB (in vivo)	f.MSV000079514/ccms_peak/RAW/Urinary bladder/LTQ-Orbitrap Elite/71/Adult_Urinarybladder_bRP_Elite_71_f18.mzXML	9774	MSGF_PLUS	https://proteomics2.ucsd.edu/ProteoSAFe/status.jsp?task=0528a1340c2946b2a05ac5fabe988a00	Urinary Bladder
2	scan=9780	cdd09ccb1d55499db73f67d41196e2e9	MSV000079526	HTLVVLDPR	30143586	MassIVE-KB (in vivo)	f.MSV000079526/ccms_peak/Human_Body/seminal_vesicle/P004935/00655_D05_P004935_B0L_A00_R1.mzXML	9780	MSGF_PLUS	https://proteomics2.ucsd.edu/ProteoSAFe/status.jsp?task=cdd09ccb1d55499db73f67d41196e2e9	Seminal vesicle
2	scan=9246	cdd09ccb1d55499db73f67d41196e2e9	MSV000079526	NLTVDTYVNENGEK	38234968	MassIVE-KB (in vivo)	f.MSV000079526/ccms_peak/Human_Body/seminal_vesicle/P004935/00655_D05_P004935_B0L_A00_R1.mzXML	9246	MSGF_PLUS	https://proteomics2.ucsd.edu/ProteoSAFe/status.jsp?task=cdd09ccb1d55499db73f67d41196e2e9	Seminal vesicle
2	scan=13098	cdd09ccb1d55499db73f67d41196e2e9	MSV000079526	WTGSAPILQQYYNTK	4718022	MassIVE-KB (in vivo)	f.MSV000079526/ccms_peak/Human_Body/seminal_vesicle/P004935/00655_D05_P004935_B0L_A00_R1.mzXML	13098	MSGF_PLUS	https://proteomics2.ucsd.edu/ProteoSAFe/status.jsp?task=cdd09ccb1d55499db73f67d41196e2e9	Seminal vesicle
2	scan=12622	cdd09ccb1d55499db73f67d41196e2e9	MSV000079526	EVTVAVTSSPNAILGK	37832533	MassIVE-KB (in vivo)	f.MSV000079526/ccms_peak/Human_Body/seminal_vesicle/P004935/00655_D05_P004935_B0L_A00_R1.mzXML	12622	MSGF_PLUS	https://proteomics2.ucsd.edu/ProteoSAFe/status.jsp?task=cdd09ccb1d55499db73f67d41196e2e9	Seminal vesicle
2	scan=10001	cdd09ccb1d55499db73f67d41196e2e9	MSV000079526	GYDGWQAVDATPQER	409329	MassIVE-KB (in vivo)	f.MSV000079526/ccms_peak/Human_Body/seminal_vesicle/P004935/00655_D05_P004935_B0L_A00_R1.mzXML	10001	MSGF_PLUS	https://proteomics2.ucsd.edu/ProteoSAFe/status.jsp?task=cdd09ccb1d55499db73f67d41196e2e9	Seminal vesicle
2	scan=17211	cdd09ccb1d55499db73f67d41196e2e9	MSV000079526	TYINSLAILDDEPVIR	28781695	MassIVE-KB (in vivo)	f.MSV000079526/ccms_peak/Human_Body/seminal_vesicle/P004935/00655_D05_P004935_B0L_A00_R1.mzXML	17211	MSGF_PLUS	https://proteomics2.ucsd.edu/ProteoSAFe/status.jsp?task=cdd09ccb1d55499db73f67d41196e2e9	Seminal vesicle
2	scan=5254	cdd09ccb1d55499db73f67d41196e2e9	MSV000079526	SVTGFDSAHDTER	6167057	MassIVE-KB (in vivo)	f.MSV000079526/ccms_peak/Human_Body/seminal_vesicle/P004935/00655_D05_P004935_B0L_A00_R1.mzXML	5254	MSGF_PLUS	https://proteomics2.ucsd.edu/ProteoSAFe/status.jsp?task=cdd09ccb1d55499db73f67d41196e2e9	Seminal vesicle
2	scan=13790	cdd09ccb1d55499db73f67d41196e2e9	MSV000079526	NTLAIPLTDVK	7622652	MassIVE-KB (in vivo)	f.MSV000079526/ccms_peak/Human_Body/seminal_vesicle/P004935/00655_D05_P004935_B0L_A00_R1.mzXML	13790	MSGF_PLUS	https://proteomics2.ucsd.edu/ProteoSAFe/status.jsp?task=cdd09ccb1d55499db73f67d41196e2e9	Seminal vesicle
2	scan=10811	cdd09ccb1d55499db73f67d41196e2e9	MSV000079526	FVFSEVNGDR	31895233	MassIVE-KB (in vivo)	f.MSV000079526/ccms_peak/Human_Body/seminal_vesicle/P004935/00655_D05_P004935_B0L_A00_R1.mzXML	10811	MSGF_PLUS	https://proteomics2.ucsd.edu/ProteoSAFe/status.jsp?task=cdd09ccb1d55499db73f67d41196e2e9	Seminal vesicle
3	scan=38020	129e2d62c17b4b86b2ba166cb35dbd42	MSV000080056	EYILNDTGC+57.021HYVGAAR	17891542	MassIVE-KB (in vivo)	f.MSV000080056/ccms_peak/RAW/20110819_EXQ4_TaGe_SA_PC13_1.mzXML	38020	MSGF_PLUS	https://proteomics2.ucsd.edu/ProteoSAFe/status.jsp?task=129e2d62c17b4b86b2ba166cb35dbd42	Prostate tissue Healty/malignant
2	scan=81873	129e2d62c17b4b86b2ba166cb35dbd42	MSV000080056	-17.027QVMDHAFLLLSSER	32423928	MassIVE-KB (in vivo)	f.MSV000080056/ccms_peak/RAW/20110819_EXQ4_TaGe_SA_PC13_1.mzXML	81873	MSGF_PLUS	https://proteomics2.ucsd.edu/ProteoSAFe/status.jsp?task=129e2d62c17b4b86b2ba166cb35dbd42	Prostate tissue Healty/malignant
2	scan=43002	129e2d62c17b4b86b2ba166cb35dbd42	MSV000080056	GYDGWQAVDATPQER	409268	MassIVE-KB (in vivo)	f.MSV000080056/ccms_peak/RAW/20110819_EXQ4_TaGe_SA_PC13_1.mzXML	43002	MSGF_PLUS	https://proteomics2.ucsd.edu/ProteoSAFe/status.jsp?task=129e2d62c17b4b86b2ba166cb35dbd42	Prostate tissue Healty/malignant
2	scan=54566	129e2d62c17b4b86b2ba166cb35dbd42	MSV000080056	NTLAIPLTDVK	7622654	MassIVE-KB (in vivo)	f.MSV000080056/ccms_peak/RAW/20110819_EXQ4_TaGe_SA_PC13_1.mzXML	54566	MSGF_PLUS	https://proteomics2.ucsd.edu/ProteoSAFe/status.jsp?task=129e2d62c17b4b86b2ba166cb35dbd42	Prostate tissue Healty/malignant
3	scan=35972	129e2d62c17b4b86b2ba166cb35dbd42	MSV000080056	TPSDHYNWQATLQNESGK	7681695	MassIVE-KB (in vivo)	f.MSV000080056/ccms_peak/RAW/20110819_EXQ4_TaGe_SA_PC13_2.mzXML	35972	MSGF_PLUS	https://proteomics2.ucsd.edu/ProteoSAFe/status.jsp?task=129e2d62c17b4b86b2ba166cb35dbd42	Prostate tissue Healty/malignant
3	scan=37876	129e2d62c17b4b86b2ba166cb35dbd42	MSV000080056	EYILN+0.984DTGC+57.021HYVGAAR	44019377	MassIVE-KB (in vivo)	f.MSV000080056/ccms_peak/RAW/20110819_EXQ4_TaGe_SA_PC13_3.mzXML	37876	MSGF_PLUS	https://proteomics2.ucsd.edu/ProteoSAFe/status.jsp?task=129e2d62c17b4b86b2ba166cb35dbd42	Prostate tissue Healty/malignant
3	scan=62067	129e2d62c17b4b86b2ba166cb35dbd42	MSV000080056	FSLESLGISSLQTSDHGTVQPGETIQSQIK	36365562	MassIVE-KB (in vivo)	f.MSV000080056/ccms_peak/RAW/20110819_EXQ4_TaGe_SA_PC13_4.mzXML	62067	MSGF_PLUS	https://proteomics2.ucsd.edu/ProteoSAFe/status.jsp?task=129e2d62c17b4b86b2ba166cb35dbd42	Prostate tissue Healty/malignant
2	scan=40259	129e2d62c17b4b86b2ba166cb35dbd42	MSV000080056	FVFSEVN+0.984GDR	44030361	MassIVE-KB (in vivo)	f.MSV000080056/ccms_peak/RAW/20110819_EXQ4_TaGe_SA_PC13_4.mzXML	40259	MSGF_PLUS	https://proteomics2.ucsd.edu/ProteoSAFe/status.jsp?task=129e2d62c17b4b86b2ba166cb35dbd42	Prostate tissue Healty/malignant
2	scan=33679	129e2d62c17b4b86b2ba166cb35dbd42	MSV000080056	NLTVDTYVNEN+0.984GEK	22762557	MassIVE-KB (in vivo)	f.MSV000080056/ccms_peak/RAW/20110819_EXQ4_TaGe_SA_PC13_5.mzXML	33679	MSGF_PLUS	https://proteomics2.ucsd.edu/ProteoSAFe/status.jsp?task=129e2d62c17b4b86b2ba166cb35dbd42	Prostate tissue Healty/malignant
2	scan=64216	129e2d62c17b4b86b2ba166cb35dbd42	MSV000080056	TYINSLAILDDEPVIR	28781658	MassIVE-KB (in vivo)	f.MSV000080056/ccms_peak/RAW/20110819_EXQ4_TaGe_SA_PC13_5.mzXML	64216	MSGF_PLUS	https://proteomics2.ucsd.edu/ProteoSAFe/status.jsp?task=129e2d62c17b4b86b2ba166cb35dbd42	Prostate tissue Healty/malignant
2	scan=40118	129e2d62c17b4b86b2ba166cb35dbd42	MSV000080056	FVFSEVN+0.984GDR	44030373	MassIVE-KB (in vivo)	f.MSV000080056/ccms_peak/RAW/20110819_EXQ4_TaGe_SA_PC13_5.mzXML	40118	MSGF_PLUS	https://proteomics2.ucsd.edu/ProteoSAFe/status.jsp?task=129e2d62c17b4b86b2ba166cb35dbd42	Prostate tissue Healty/malignant
3	scan=38204	129e2d62c17b4b86b2ba166cb35dbd42	MSV000080056	EDMVFMPDEDERK	25624007	MassIVE-KB (in vivo)	f.MSV000080056/ccms_peak/RAW/20110819_EXQ4_TaGe_SA_PC13_6.mzXML	38204	MSGF_PLUS	https://proteomics2.ucsd.edu/ProteoSAFe/status.jsp?task=129e2d62c17b4b86b2ba166cb35dbd42	Prostate tissue Healty/malignant
3	scan=31406	129e2d62c17b4b86b2ba166cb35dbd42	MSV000080056	DITYEYKYPEGSSEER	38689250	MassIVE-KB (in vivo)	f.MSV000080056/ccms_peak/RAW/20110819_EXQ4_TaGe_SA_PC13_6.mzXML	31406	MSGF_PLUS	https://proteomics2.ucsd.edu/ProteoSAFe/status.jsp?task=129e2d62c17b4b86b2ba166cb35dbd42	Prostate tissue Healty/malignant
2	scan=34060	129e2d62c17b4b86b2ba166cb35dbd42	MSV000080056	NLTVDTYVNEN+0.984GEK	22762558	MassIVE-KB (in vivo)	f.MSV000080056/ccms_peak/RAW/20110819_EXQ4_TaGe_SA_PC13_6.mzXML	34060	MSGF_PLUS	https://proteomics2.ucsd.edu/ProteoSAFe/status.jsp?task=129e2d62c17b4b86b2ba166cb35dbd42	Prostate tissue Healty/malignant
2	scan=64262	129e2d62c17b4b86b2ba166cb35dbd42	MSV000080056	TYINSLAILDDEPVIR	28781681	MassIVE-KB (in vivo)	f.MSV000080056/ccms_peak/RAW/20110819_EXQ4_TaGe_SA_PC13_6.mzXML	64262	MSGF_PLUS	https://proteomics2.ucsd.edu/ProteoSAFe/status.jsp?task=129e2d62c17b4b86b2ba166cb35dbd42	Prostate tissue Healty/malignant
2	scan=77038	ecdc141d49e94db5b7258bdf8909428e	MSV000080065	GFIIAEIVESK	32797475	MassIVE-KB (in vivo)	f.MSV000080065/ccms_peak/20120511_EXQ6_DiIg_SA_PCA_62_1.mzXML	77038	MSGF_PLUS	https://proteomics2.ucsd.edu/ProteoSAFe/status.jsp?task=ecdc141d49e94db5b7258bdf8909428e	Prostate tissue Healty/malignant
2	scan=53064	ecdc141d49e94db5b7258bdf8909428e	MSV000080065	-17.027QVMDHAFLLLSSER	32423939	MassIVE-KB (in vivo)	f.MSV000080065/ccms_peak/20120511_EXQ6_DiIg_SA_PCA_62_5.mzXML	53064	MSGF_PLUS	https://proteomics2.ucsd.edu/ProteoSAFe/status.jsp?task=ecdc141d49e94db5b7258bdf8909428e	Prostate tissue Healty/malignant
2	scan=26910	ecdc141d49e94db5b7258bdf8909428e	MSV000080065	FVFSEVN+0.984GDR	44030367	MassIVE-KB (in vivo)	f.MSV000080065/ccms_peak/20120511_EXQ6_DiIg_SA_PCA_62_5.mzXML	26910	MSGF_PLUS	https://proteomics2.ucsd.edu/ProteoSAFe/status.jsp?task=ecdc141d49e94db5b7258bdf8909428e	Prostate tissue Healty/malignant
3	scan=20297	ecdc141d49e94db5b7258bdf8909428e	MSV000080065	DITYEYKYPEGSSEER	38689235	MassIVE-KB (in vivo)	f.MSV000080065/ccms_peak/20120511_EXQ6_DiIg_SA_PCA_62_6.mzXML	20297	MSGF_PLUS	https://proteomics2.ucsd.edu/ProteoSAFe/status.jsp?task=ecdc141d49e94db5b7258bdf8909428e	Prostate tissue Healty/malignant
2	scan=23234	ecdc141d49e94db5b7258bdf8909428e	MSV000080065	NLTVDTYVNEN+0.984GEK	22762579	MassIVE-KB (in vivo)	f.MSV000080065/ccms_peak/20120511_EXQ6_DiIg_SA_PCA_62_6.mzXML	23234	MSGF_PLUS	https://proteomics2.ucsd.edu/ProteoSAFe/status.jsp?task=ecdc141d49e94db5b7258bdf8909428e	Prostate tissue Healty/malignant
2	scan=27924	ecdc141d49e94db5b7258bdf8909428e	MSV000080065	FVFSEVN+0.984GDR	44030327	MassIVE-KB (in vivo)	f.MSV000080065/ccms_peak/20120511_EXQ6_DiIg_SA_PCA_62_6.mzXML	27924	MSGF_PLUS	https://proteomics2.ucsd.edu/ProteoSAFe/status.jsp?task=ecdc141d49e94db5b7258bdf8909428e	Prostate tissue Healty/malignant
2	scan=27220	ecdc141d49e94db5b7258bdf8909428e	MSV000080065	FVFSEVN+0.984GDR	44030353	MassIVE-KB (in vivo)	f.MSV000080065/ccms_peak/20120511_EXQ6_DiIg_SA_PCA_62_6.mzXML	27220	MSGF_PLUS	https://proteomics2.ucsd.edu/ProteoSAFe/status.jsp?task=ecdc141d49e94db5b7258bdf8909428e	Prostate tissue Healty/malignant
2	scan=59726	ecdc141d49e94db5b7258bdf8909428e	MSV000080065	TYINSLAILDDEPVIR	28781699	MassIVE-KB (in vivo)	f.MSV000080065/ccms_peak/20120511_EXQ6_DiIg_SA_PCA_64_2.mzXML	59726	MSGF_PLUS	https://proteomics2.ucsd.edu/ProteoSAFe/status.jsp?task=ecdc141d49e94db5b7258bdf8909428e	Prostate tissue Healty/malignant
2	scan=28602	404a8d3620e34edab5698e54cb849922	MSV000080066	DITYEYKYPEGSSEER	16672606	MassIVE-KB (in vivo)	f.MSV000080066/ccms_peak/20110715_EXQ1_TaGe_SA_PC21_6.mzXML	28602	MSGF_PLUS	https://proteomics2.ucsd.edu/ProteoSAFe/status.jsp?task=404a8d3620e34edab5698e54cb849922	Prostate tissue Healty/malignant
3	scan=28651	404a8d3620e34edab5698e54cb849922	MSV000080066	DITYEYKYPEGSSEER	38689197	MassIVE-KB (in vivo)	f.MSV000080066/ccms_peak/20110715_EXQ1_TaGe_SA_PC21_6.mzXML	28651	MSGF_PLUS	https://proteomics2.ucsd.edu/ProteoSAFe/status.jsp?task=404a8d3620e34edab5698e54cb849922	Prostate tissue Healty/malignant
2	scan=73362	404a8d3620e34edab5698e54cb849922	MSV000080066	-17.027QVMDHAFLLLSSER	32423925	MassIVE-KB (in vivo)	f.MSV000080066/ccms_peak/20110715_EXQ1_TaGe_SA_PC27_1.mzXML	73362	MSGF_PLUS	https://proteomics2.ucsd.edu/ProteoSAFe/status.jsp?task=404a8d3620e34edab5698e54cb849922	Prostate tissue Healty/malignant
2	scan=38539	404a8d3620e34edab5698e54cb849922	MSV000080066	LEFSTGPNPSIAK	23016527	MassIVE-KB (in vivo)	f.MSV000080066/ccms_peak/20110715_EXQ1_TaGe_SA_PC27_1.mzXML	38539	MSGF_PLUS	https://proteomics2.ucsd.edu/ProteoSAFe/status.jsp?task=404a8d3620e34edab5698e54cb849922	Prostate tissue Healty/malignant
2	scan=51833	404a8d3620e34edab5698e54cb849922	MSV000080066	GQGVLIGNWTGDYEGGTAPYK	24162405	MassIVE-KB (in vivo)	f.MSV000080066/ccms_peak/20110715_EXQ1_TaGe_SA_PC27_2.mzXML	51833	MSGF_PLUS	https://proteomics2.ucsd.edu/ProteoSAFe/status.jsp?task=404a8d3620e34edab5698e54cb849922	Prostate tissue Healty/malignant
3	scan=50284	404a8d3620e34edab5698e54cb849922	MSV000080066	GQGVLIGNWTGDYEGGTAPYK	35787549	MassIVE-KB (in vivo)	f.MSV000080066/ccms_peak/20110715_EXQ1_TaGe_SA_PC27_3.mzXML	50284	MSGF_PLUS	https://proteomics2.ucsd.edu/ProteoSAFe/status.jsp?task=404a8d3620e34edab5698e54cb849922	Prostate tissue Healty/malignant
2	scan=60591	404a8d3620e34edab5698e54cb849922	MSV000080066	TYINSLAILDDEPVIR	28781710	MassIVE-KB (in vivo)	f.MSV000080066/ccms_peak/20110715_EXQ1_TaGe_SA_PC27_3.mzXML	60591	MSGF_PLUS	https://proteomics2.ucsd.edu/ProteoSAFe/status.jsp?task=404a8d3620e34edab5698e54cb849922	Prostate tissue Healty/malignant
2	scan=38846	404a8d3620e34edab5698e54cb849922	MSV000080066	FVFSEVN+0.984GDR	44030357	MassIVE-KB (in vivo)	f.MSV000080066/ccms_peak/20110715_EXQ1_TaGe_SA_PC27_4.mzXML	38846	MSGF_PLUS	https://proteomics2.ucsd.edu/ProteoSAFe/status.jsp?task=404a8d3620e34edab5698e54cb849922	Prostate tissue Healty/malignant
3	scan=41405	404a8d3620e34edab5698e54cb849922	MSV000080066	DITYEYKYPEGSSEER	38689214	MassIVE-KB (in vivo)	f.MSV000080066/ccms_peak/20110715_EXQ1_TaGe_SA_PC27_5.mzXML	41405	MSGF_PLUS	https://proteomics2.ucsd.edu/ProteoSAFe/status.jsp?task=404a8d3620e34edab5698e54cb849922	Prostate tissue Healty/malignant
3	scan=34646	404a8d3620e34edab5698e54cb849922	MSV000080066	EDMVFMPDEDERK	25624026	MassIVE-KB (in vivo)	f.MSV000080066/ccms_peak/20110715_EXQ1_TaGe_SA_PC27_6.mzXML	34646	MSGF_PLUS	https://proteomics2.ucsd.edu/ProteoSAFe/status.jsp?task=404a8d3620e34edab5698e54cb849922	Prostate tissue Healty/malignant
2	scan=28462	404a8d3620e34edab5698e54cb849922	MSV000080066	DITYEYKYPEGSSEER	16672597	MassIVE-KB (in vivo)	f.MSV000080066/ccms_peak/20110715_EXQ1_TaGe_SA_PC27_6.mzXML	28462	MSGF_PLUS	https://proteomics2.ucsd.edu/ProteoSAFe/status.jsp?task=404a8d3620e34edab5698e54cb849922	Prostate tissue Healty/malignant
3	scan=28415	404a8d3620e34edab5698e54cb849922	MSV000080066	DITYEYKYPEGSSEER	38689238	MassIVE-KB (in vivo)	f.MSV000080066/ccms_peak/20110715_EXQ1_TaGe_SA_PC27_6.mzXML	28415	MSGF_PLUS	https://proteomics2.ucsd.edu/ProteoSAFe/status.jsp?task=404a8d3620e34edab5698e54cb849922	Prostate tissue Healty/malignant
2	scan=31553	404a8d3620e34edab5698e54cb849922	MSV000080066	NLTVDTYVNEN+0.984GEK	22762564	MassIVE-KB (in vivo)	f.MSV000080066/ccms_peak/20110715_EXQ1_TaGe_SA_PC27_6.mzXML	31553	MSGF_PLUS	https://proteomics2.ucsd.edu/ProteoSAFe/status.jsp?task=404a8d3620e34edab5698e54cb849922	Prostate tissue Healty/malignant
2	scan=31722	404a8d3620e34edab5698e54cb849922	MSV000080066	NLTVDTYVNEN+0.984GEK	22762571	MassIVE-KB (in vivo)	f.MSV000080066/ccms_peak/20110715_EXQ1_TaGe_SA_PC27_6.mzXML	31722	MSGF_PLUS	https://proteomics2.ucsd.edu/ProteoSAFe/status.jsp?task=404a8d3620e34edab5698e54cb849922	Prostate tissue Healty/malignant
2	scan=75591	404a8d3620e34edab5698e54cb849922	MSV000080066	TYINSLAILDDEPVIR	28781727	MassIVE-KB (in vivo)	f.MSV000080066/ccms_peak/20110715_EXQ2_TaGe_SA_PC4_2.mzXML	75591	MSGF_PLUS	https://proteomics2.ucsd.edu/ProteoSAFe/status.jsp?task=404a8d3620e34edab5698e54cb849922	Prostate tissue Healty/malignant
3	scan=38781	404a8d3620e34edab5698e54cb849922	MSV000080066	EYILN+0.984DTGC+57.021HYVGAAR	44019380	MassIVE-KB (in vivo)	f.MSV000080066/ccms_peak/20110715_EXQ2_TaGe_SA_PC4_3.mzXML	38781	MSGF_PLUS	https://proteomics2.ucsd.edu/ProteoSAFe/status.jsp?task=404a8d3620e34edab5698e54cb849922	Prostate tissue Healty/malignant
2	scan=56260	404a8d3620e34edab5698e54cb849922	MSV000080066	GQGVLIGNWTGDYEGGTAPYK	24162362	MassIVE-KB (in vivo)	f.MSV000080066/ccms_peak/20110715_EXQ2_TaGe_SA_PC4_3.mzXML	56260	MSGF_PLUS	https://proteomics2.ucsd.edu/ProteoSAFe/status.jsp?task=404a8d3620e34edab5698e54cb849922	Prostate tissue Healty/malignant
2	scan=71218	404a8d3620e34edab5698e54cb849922	MSV000080066	TYINSLAILDDEPVIR	28781718	MassIVE-KB (in vivo)	f.MSV000080066/ccms_peak/20110715_EXQ2_TaGe_SA_PC4_3.mzXML	71218	MSGF_PLUS	https://proteomics2.ucsd.edu/ProteoSAFe/status.jsp?task=404a8d3620e34edab5698e54cb849922	Prostate tissue Healty/malignant
2	scan=33208	404a8d3620e34edab5698e54cb849922	MSV000080066	NLTVDTYVNEN+0.984GEK	22762575	MassIVE-KB (in vivo)	f.MSV000080066/ccms_peak/20110715_EXQ2_TaGe_SA_PC4_4.mzXML	33208	MSGF_PLUS	https://proteomics2.ucsd.edu/ProteoSAFe/status.jsp?task=404a8d3620e34edab5698e54cb849922	Prostate tissue Healty/malignant
2	scan=32827	404a8d3620e34edab5698e54cb849922	MSV000080066	NLTVDTYVNEN+0.984GEK	22762563	MassIVE-KB (in vivo)	f.MSV000080066/ccms_peak/20110715_EXQ2_TaGe_SA_PC4_5.mzXML	32827	MSGF_PLUS	https://proteomics2.ucsd.edu/ProteoSAFe/status.jsp?task=404a8d3620e34edab5698e54cb849922	Prostate tissue Healty/malignant
2	scan=64446	404a8d3620e34edab5698e54cb849922	MSV000080066	TYINSLAILDDEPVIR	28781641	MassIVE-KB (in vivo)	f.MSV000080066/ccms_peak/20110715_EXQ2_TaGe_SA_PC4_5.mzXML	64446	MSGF_PLUS	https://proteomics2.ucsd.edu/ProteoSAFe/status.jsp?task=404a8d3620e34edab5698e54cb849922	Prostate tissue Healty/malignant
3	scan=28847	404a8d3620e34edab5698e54cb849922	MSV000080066	DITYEYKYPEGSSEER	38689200	MassIVE-KB (in vivo)	f.MSV000080066/ccms_peak/20110715_EXQ2_TaGe_SA_PC4_6.mzXML	28847	MSGF_PLUS	https://proteomics2.ucsd.edu/ProteoSAFe/status.jsp?task=404a8d3620e34edab5698e54cb849922	Prostate tissue Healty/malignant
3	scan=44405	ae890095e97246bcbb984d288b1baff9	MSV000080067	LVLNQPLQSYHQLK	16199149	MassIVE-KB (in vivo)	f.MSV000080067/ccms_peak/20120503_EXQ6_DiIg_SA_PCA_53_1.mzXML	44405	MSGF_PLUS	https://proteomics2.ucsd.edu/ProteoSAFe/status.jsp?task=ae890095e97246bcbb984d288b1baff9	Prostate tissue Healty/malignant
2	scan=44445	ae890095e97246bcbb984d288b1baff9	MSV000080067	LVLNQPLQSYHQLK	752684	MassIVE-KB (in vivo)	f.MSV000080067/ccms_peak/20120503_EXQ6_DiIg_SA_PCA_53_1.mzXML	44445	MSGF_PLUS	https://proteomics2.ucsd.edu/ProteoSAFe/status.jsp?task=ae890095e97246bcbb984d288b1baff9	Prostate tissue Healty/malignant
2	scan=42351	ae890095e97246bcbb984d288b1baff9	MSV000080067	LEFSTGPNPSIAK	23016522	MassIVE-KB (in vivo)	f.MSV000080067/ccms_peak/20120503_EXQ6_DiIg_SA_PCA_53_1.mzXML	42351	MSGF_PLUS	https://proteomics2.ucsd.edu/ProteoSAFe/status.jsp?task=ae890095e97246bcbb984d288b1baff9	Prostate tissue Healty/malignant
2	scan=23117	ae890095e97246bcbb984d288b1baff9	MSV000080067	SVTGFDSAHDTER	6167052	MassIVE-KB (in vivo)	f.MSV000080067/ccms_peak/20120503_EXQ6_DiIg_SA_PCA_53_1.mzXML	23117	MSGF_PLUS	https://proteomics2.ucsd.edu/ProteoSAFe/status.jsp?task=ae890095e97246bcbb984d288b1baff9	Prostate tissue Healty/malignant
2	scan=54351	ae890095e97246bcbb984d288b1baff9	MSV000080067	NTLAIPLTDVK	7622601	MassIVE-KB (in vivo)	f.MSV000080067/ccms_peak/20120503_EXQ6_DiIg_SA_PCA_53_1.mzXML	54351	MSGF_PLUS	https://proteomics2.ucsd.edu/ProteoSAFe/status.jsp?task=ae890095e97246bcbb984d288b1baff9	Prostate tissue Healty/malignant
2	scan=40974	ae890095e97246bcbb984d288b1baff9	MSV000080067	GQGVLIGNWTGDYEGGTAPYK	24162419	MassIVE-KB (in vivo)	f.MSV000080067/ccms_peak/20120503_EXQ6_DiIg_SA_PCA_53_5.mzXML	40974	MSGF_PLUS	https://proteomics2.ucsd.edu/ProteoSAFe/status.jsp?task=ae890095e97246bcbb984d288b1baff9	Prostate tissue Healty/malignant
2	scan=52655	ae890095e97246bcbb984d288b1baff9	MSV000080067	-17.027QVMDHAFLLLSSER	32423924	MassIVE-KB (in vivo)	f.MSV000080067/ccms_peak/20120503_EXQ6_DiIg_SA_PCA_53_5.mzXML	52655	MSGF_PLUS	https://proteomics2.ucsd.edu/ProteoSAFe/status.jsp?task=ae890095e97246bcbb984d288b1baff9	Prostate tissue Healty/malignant
2	scan=27457	ae890095e97246bcbb984d288b1baff9	MSV000080067	FVFSEVN+0.984GDR	44030301	MassIVE-KB (in vivo)	f.MSV000080067/ccms_peak/20120503_EXQ6_DiIg_SA_PCA_53_5.mzXML	27457	MSGF_PLUS	https://proteomics2.ucsd.edu/ProteoSAFe/status.jsp?task=ae890095e97246bcbb984d288b1baff9	Prostate tissue Healty/malignant
3	scan=18994	ae890095e97246bcbb984d288b1baff9	MSV000080067	DITYEYKYPEGSSEER	38689232	MassIVE-KB (in vivo)	f.MSV000080067/ccms_peak/20120503_EXQ6_DiIg_SA_PCA_53_6.mzXML	18994	MSGF_PLUS	https://proteomics2.ucsd.edu/ProteoSAFe/status.jsp?task=ae890095e97246bcbb984d288b1baff9	Prostate tissue Healty/malignant
3	scan=19119	ae890095e97246bcbb984d288b1baff9	MSV000080067	DITYEYKYPEGSSEER	38689259	MassIVE-KB (in vivo)	f.MSV000080067/ccms_peak/20120503_EXQ6_DiIg_SA_PCA_53_6.mzXML	19119	MSGF_PLUS	https://proteomics2.ucsd.edu/ProteoSAFe/status.jsp?task=ae890095e97246bcbb984d288b1baff9	Prostate tissue Healty/malignant
2	scan=21341	ae890095e97246bcbb984d288b1baff9	MSV000080067	NLTVDTYVNEN+0.984GEK	22762516	MassIVE-KB (in vivo)	f.MSV000080067/ccms_peak/20120503_EXQ6_DiIg_SA_PCA_53_6.mzXML	21341	MSGF_PLUS	https://proteomics2.ucsd.edu/ProteoSAFe/status.jsp?task=ae890095e97246bcbb984d288b1baff9	Prostate tissue Healty/malignant
2	scan=36286	ae890095e97246bcbb984d288b1baff9	MSV000080067	GQGVLIGNWTGDYEGGTAPYK	24162373	MassIVE-KB (in vivo)	f.MSV000080067/ccms_peak/20120503_EXQ6_DiIg_SA_PCA_53_6.mzXML	36286	MSGF_PLUS	https://proteomics2.ucsd.edu/ProteoSAFe/status.jsp?task=ae890095e97246bcbb984d288b1baff9	Prostate tissue Healty/malignant
3	scan=49306	ae890095e97246bcbb984d288b1baff9	MSV000080067	TYINSLAILDDEPVIR	14209429	MassIVE-KB (in vivo)	f.MSV000080067/ccms_peak/20120503_EXQ6_DiIg_SA_PCA_53_6.mzXML	49306	MSGF_PLUS	https://proteomics2.ucsd.edu/ProteoSAFe/status.jsp?task=ae890095e97246bcbb984d288b1baff9	Prostate tissue Healty/malignant
2	scan=24361	ae890095e97246bcbb984d288b1baff9	MSV000080067	FVFSEVN+0.984GDR	44030309	MassIVE-KB (in vivo)	f.MSV000080067/ccms_peak/20120503_EXQ6_DiIg_SA_PCA_53_6.mzXML	24361	MSGF_PLUS	https://proteomics2.ucsd.edu/ProteoSAFe/status.jsp?task=ae890095e97246bcbb984d288b1baff9	Prostate tissue Healty/malignant
2	scan=52882	ae890095e97246bcbb984d288b1baff9	MSV000080067	GFIIAEIVESK	32797489	MassIVE-KB (in vivo)	f.MSV000080067/ccms_peak/20120507_EXQ6_DiIg_SA_PCA_53_2b.mzXML	52882	MSGF_PLUS	https://proteomics2.ucsd.edu/ProteoSAFe/status.jsp?task=ae890095e97246bcbb984d288b1baff9	Prostate tissue Healty/malignant
3	scan=37049	ae890095e97246bcbb984d288b1baff9	MSV000080067	QVM+15.995DHAFLLLSSER	11782392	MassIVE-KB (in vivo)	f.MSV000080067/ccms_peak/20120507_EXQ6_DiIg_SA_PCA_53_3b.mzXML	37049	MSGF_PLUS	https://proteomics2.ucsd.edu/ProteoSAFe/status.jsp?task=ae890095e97246bcbb984d288b1baff9	Prostate tissue Healty/malignant
3	scan=37198	ae890095e97246bcbb984d288b1baff9	MSV000080067	QVM+15.995DHAFLLLSSER	11782395	MassIVE-KB (in vivo)	f.MSV000080067/ccms_peak/20120507_EXQ6_DiIg_SA_PCA_53_3b.mzXML	37198	MSGF_PLUS	https://proteomics2.ucsd.edu/ProteoSAFe/status.jsp?task=ae890095e97246bcbb984d288b1baff9	Prostate tissue Healty/malignant
2	scan=53954	ae890095e97246bcbb984d288b1baff9	MSV000080067	GFIIAEIVESK	32797493	MassIVE-KB (in vivo)	f.MSV000080067/ccms_peak/20120507_EXQ6_DiIg_SA_PCA_53_3b.mzXML	53954	MSGF_PLUS	https://proteomics2.ucsd.edu/ProteoSAFe/status.jsp?task=ae890095e97246bcbb984d288b1baff9	Prostate tissue Healty/malignant
3	scan=41233	ae890095e97246bcbb984d288b1baff9	MSV000080067	QVMDHAFLLLSSER	22180952	MassIVE-KB (in vivo)	f.MSV000080067/ccms_peak/20120507_EXQ6_DiIg_SA_PCA_53_4b.mzXML	41233	MSGF_PLUS	https://proteomics2.ucsd.edu/ProteoSAFe/status.jsp?task=ae890095e97246bcbb984d288b1baff9	Prostate tissue Healty/malignant
3	scan=34255	ae890095e97246bcbb984d288b1baff9	MSV000080067	QVM+15.995DHAFLLLSSER	11782382	MassIVE-KB (in vivo)	f.MSV000080067/ccms_peak/20120507_EXQ6_DiIg_SA_PCA_53_4b.mzXML	34255	MSGF_PLUS	https://proteomics2.ucsd.edu/ProteoSAFe/status.jsp?task=ae890095e97246bcbb984d288b1baff9	Prostate tissue Healty/malignant
2	scan=49797	ae890095e97246bcbb984d288b1baff9	MSV000080067	GFIIAEIVESK	32797494	MassIVE-KB (in vivo)	f.MSV000080067/ccms_peak/20120507_EXQ6_DiIg_SA_PCA_53_4b.mzXML	49797	MSGF_PLUS	https://proteomics2.ucsd.edu/ProteoSAFe/status.jsp?task=ae890095e97246bcbb984d288b1baff9	Prostate tissue Healty/malignant
2	scan=44609	ae890095e97246bcbb984d288b1baff9	MSV000080067	LEFSTGPNPSIAK	23016563	MassIVE-KB (in vivo)	f.MSV000080067/ccms_peak/20120507_EXQ6_DiIg_SA_PCA_56_1b.mzXML	44609	MSGF_PLUS	https://proteomics2.ucsd.edu/ProteoSAFe/status.jsp?task=ae890095e97246bcbb984d288b1baff9	Prostate tissue Healty/malignant
3	scan=19007	ae890095e97246bcbb984d288b1baff9	MSV000080067	DITYEYKYPEGSSEER	38689242	MassIVE-KB (in vivo)	f.MSV000080067/ccms_peak/20120510_EXQ6_DiIg_SA_PCA_56_6.mzXML	19007	MSGF_PLUS	https://proteomics2.ucsd.edu/ProteoSAFe/status.jsp?task=ae890095e97246bcbb984d288b1baff9	Prostate tissue Healty/malignant
2	scan=25564	ae890095e97246bcbb984d288b1baff9	MSV000080067	FVFSEVN+0.984GDR	44030310	MassIVE-KB (in vivo)	f.MSV000080067/ccms_peak/20120510_EXQ6_DiIg_SA_PCA_56_6.mzXML	25564	MSGF_PLUS	https://proteomics2.ucsd.edu/ProteoSAFe/status.jsp?task=ae890095e97246bcbb984d288b1baff9	Prostate tissue Healty/malignant
3	scan=58863	ae890095e97246bcbb984d288b1baff9	MSV000080067	MVNGQEELHVISMETTSIGK	20082160	MassIVE-KB (in vivo)	f.MSV000080067/ccms_peak/20120511_EXQ6_DiIg_SA_PCA_57_1.mzXML	58863	MSGF_PLUS	https://proteomics2.ucsd.edu/ProteoSAFe/status.jsp?task=ae890095e97246bcbb984d288b1baff9	Prostate tissue Healty/malignant
3	scan=54653	ae890095e97246bcbb984d288b1baff9	MSV000080067	M+15.995VNGQEELHVISMETTSIGK	17390672	MassIVE-KB (in vivo)	f.MSV000080067/ccms_peak/20120511_EXQ6_DiIg_SA_PCA_57_1.mzXML	54653	MSGF_PLUS	https://proteomics2.ucsd.edu/ProteoSAFe/status.jsp?task=ae890095e97246bcbb984d288b1baff9	Prostate tissue Healty/malignant
2	scan=55216	ae890095e97246bcbb984d288b1baff9	MSV000080067	GDIFIVYDTR	36957480	MassIVE-KB (in vivo)	f.MSV000080067/ccms_peak/20120511_EXQ6_DiIg_SA_PCA_57_1.mzXML	55216	MSGF_PLUS	https://proteomics2.ucsd.edu/ProteoSAFe/status.jsp?task=ae890095e97246bcbb984d288b1baff9	Prostate tissue Healty/malignant
2	scan=62883	ae890095e97246bcbb984d288b1baff9	MSV000080067	SLAILDDEPVIR	35905465	MassIVE-KB (in vivo)	f.MSV000080067/ccms_peak/20120511_EXQ6_DiIg_SA_PCA_57_1.mzXML	62883	MSGF_PLUS	https://proteomics2.ucsd.edu/ProteoSAFe/status.jsp?task=ae890095e97246bcbb984d288b1baff9	Prostate tissue Healty/malignant
2	scan=55180	ae890095e97246bcbb984d288b1baff9	MSV000080067	TSQIQGQVSEVTLTLDSK	547267	MassIVE-KB (in vivo)	f.MSV000080067/ccms_peak/20120511_EXQ6_DiIg_SA_PCA_57_1.mzXML	55180	MSGF_PLUS	https://proteomics2.ucsd.edu/ProteoSAFe/status.jsp?task=ae890095e97246bcbb984d288b1baff9	Prostate tissue Healty/malignant
2	scan=55381	ae890095e97246bcbb984d288b1baff9	MSV000080067	TSQIQGQVSEVTLTLDSK	547275	MassIVE-KB (in vivo)	f.MSV000080067/ccms_peak/20120511_EXQ6_DiIg_SA_PCA_57_1.mzXML	55381	MSGF_PLUS	https://proteomics2.ucsd.edu/ProteoSAFe/status.jsp?task=ae890095e97246bcbb984d288b1baff9	Prostate tissue Healty/malignant
2	scan=55600	ae890095e97246bcbb984d288b1baff9	MSV000080067	TSQIQGQVSEVTLTLDSK	547305	MassIVE-KB (in vivo)	f.MSV000080067/ccms_peak/20120511_EXQ6_DiIg_SA_PCA_57_1.mzXML	55600	MSGF_PLUS	https://proteomics2.ucsd.edu/ProteoSAFe/status.jsp?task=ae890095e97246bcbb984d288b1baff9	Prostate tissue Healty/malignant
2	scan=52657	ae890095e97246bcbb984d288b1baff9	MSV000080067	TSQIQGQVSEVTLTLDSK	547332	MassIVE-KB (in vivo)	f.MSV000080067/ccms_peak/20120511_EXQ6_DiIg_SA_PCA_57_1.mzXML	52657	MSGF_PLUS	https://proteomics2.ucsd.edu/ProteoSAFe/status.jsp?task=ae890095e97246bcbb984d288b1baff9	Prostate tissue Healty/malignant
2	scan=58177	ae890095e97246bcbb984d288b1baff9	MSV000080067	TSQIQGQVSEVTLTLDSK	547335	MassIVE-KB (in vivo)	f.MSV000080067/ccms_peak/20120511_EXQ6_DiIg_SA_PCA_57_1.mzXML	58177	MSGF_PLUS	https://proteomics2.ucsd.edu/ProteoSAFe/status.jsp?task=ae890095e97246bcbb984d288b1baff9	Prostate tissue Healty/malignant
3	scan=25975	ae890095e97246bcbb984d288b1baff9	MSV000080067	HTLVVLDPR	21784477	MassIVE-KB (in vivo)	f.MSV000080067/ccms_peak/20120511_EXQ6_DiIg_SA_PCA_57_1.mzXML	25975	MSGF_PLUS	https://proteomics2.ucsd.edu/ProteoSAFe/status.jsp?task=ae890095e97246bcbb984d288b1baff9	Prostate tissue Healty/malignant
3	scan=75814	ae890095e97246bcbb984d288b1baff9	MSV000080067	FSLESLGISSLQTSDHGTVQPGETIQSQIK	36365534	MassIVE-KB (in vivo)	f.MSV000080067/ccms_peak/20120511_EXQ6_DiIg_SA_PCA_57_1.mzXML	75814	MSGF_PLUS	https://proteomics2.ucsd.edu/ProteoSAFe/status.jsp?task=ae890095e97246bcbb984d288b1baff9	Prostate tissue Healty/malignant
3	scan=75994	ae890095e97246bcbb984d288b1baff9	MSV000080067	FSLESLGISSLQTSDHGTVQPGETIQSQIK	36365535	MassIVE-KB (in vivo)	f.MSV000080067/ccms_peak/20120511_EXQ6_DiIg_SA_PCA_57_1.mzXML	75994	MSGF_PLUS	https://proteomics2.ucsd.edu/ProteoSAFe/status.jsp?task=ae890095e97246bcbb984d288b1baff9	Prostate tissue Healty/malignant
2	scan=61892	ae890095e97246bcbb984d288b1baff9	MSV000080067	+43.006LVLNQPLQSYHQLK	36284932	MassIVE-KB (in vivo)	f.MSV000080067/ccms_peak/20120511_EXQ6_DiIg_SA_PCA_57_1.mzXML	61892	MSGF_PLUS	https://proteomics2.ucsd.edu/ProteoSAFe/status.jsp?task=ae890095e97246bcbb984d288b1baff9	Prostate tissue Healty/malignant
3	scan=40043	ae890095e97246bcbb984d288b1baff9	MSV000080067	LVLNQPLQSYHQLK	16199159	MassIVE-KB (in vivo)	f.MSV000080067/ccms_peak/20120511_EXQ6_DiIg_SA_PCA_57_1.mzXML	40043	MSGF_PLUS	https://proteomics2.ucsd.edu/ProteoSAFe/status.jsp?task=ae890095e97246bcbb984d288b1baff9	Prostate tissue Healty/malignant
3	scan=39830	ae890095e97246bcbb984d288b1baff9	MSV000080067	LVLNQPLQSYHQLK	16199164	MassIVE-KB (in vivo)	f.MSV000080067/ccms_peak/20120511_EXQ6_DiIg_SA_PCA_57_1.mzXML	39830	MSGF_PLUS	https://proteomics2.ucsd.edu/ProteoSAFe/status.jsp?task=ae890095e97246bcbb984d288b1baff9	Prostate tissue Healty/malignant
2	scan=40032	ae890095e97246bcbb984d288b1baff9	MSV000080067	LVLNQPLQSYHQLK	752681	MassIVE-KB (in vivo)	f.MSV000080067/ccms_peak/20120511_EXQ6_DiIg_SA_PCA_57_1.mzXML	40032	MSGF_PLUS	https://proteomics2.ucsd.edu/ProteoSAFe/status.jsp?task=ae890095e97246bcbb984d288b1baff9	Prostate tissue Healty/malignant
2	scan=39824	ae890095e97246bcbb984d288b1baff9	MSV000080067	LVLNQPLQSYHQLK	752682	MassIVE-KB (in vivo)	f.MSV000080067/ccms_peak/20120511_EXQ6_DiIg_SA_PCA_57_1.mzXML	39824	MSGF_PLUS	https://proteomics2.ucsd.edu/ProteoSAFe/status.jsp?task=ae890095e97246bcbb984d288b1baff9	Prostate tissue Healty/malignant
3	scan=44614	ae890095e97246bcbb984d288b1baff9	MSV000080067	LVLN+0.984QPLQSYHQLK	180033	MassIVE-KB (in vivo)	f.MSV000080067/ccms_peak/20120511_EXQ6_DiIg_SA_PCA_57_1.mzXML	44614	MSGF_PLUS	https://proteomics2.ucsd.edu/ProteoSAFe/status.jsp?task=ae890095e97246bcbb984d288b1baff9	Prostate tissue Healty/malignant
2	scan=55635	ae890095e97246bcbb984d288b1baff9	MSV000080067	WTGSAPILQQYYNTK	4717997	MassIVE-KB (in vivo)	f.MSV000080067/ccms_peak/20120511_EXQ6_DiIg_SA_PCA_57_1.mzXML	55635	MSGF_PLUS	https://proteomics2.ucsd.edu/ProteoSAFe/status.jsp?task=ae890095e97246bcbb984d288b1baff9	Prostate tissue Healty/malignant
2	scan=55426	ae890095e97246bcbb984d288b1baff9	MSV000080067	WTGSAPILQQYYNTK	4718026	MassIVE-KB (in vivo)	f.MSV000080067/ccms_peak/20120511_EXQ6_DiIg_SA_PCA_57_1.mzXML	55426	MSGF_PLUS	https://proteomics2.ucsd.edu/ProteoSAFe/status.jsp?task=ae890095e97246bcbb984d288b1baff9	Prostate tissue Healty/malignant
2	scan=57652	ae890095e97246bcbb984d288b1baff9	MSV000080067	WTGSAPILQQYYN+0.984TK	24628749	MassIVE-KB (in vivo)	f.MSV000080067/ccms_peak/20120511_EXQ6_DiIg_SA_PCA_57_1.mzXML	57652	MSGF_PLUS	https://proteomics2.ucsd.edu/ProteoSAFe/status.jsp?task=ae890095e97246bcbb984d288b1baff9	Prostate tissue Healty/malignant
2	scan=55843	ae890095e97246bcbb984d288b1baff9	MSV000080067	WTGSAPILQQYYN+0.984TK	24628751	MassIVE-KB (in vivo)	f.MSV000080067/ccms_peak/20120511_EXQ6_DiIg_SA_PCA_57_1.mzXML	55843	MSGF_PLUS	https://proteomics2.ucsd.edu/ProteoSAFe/status.jsp?task=ae890095e97246bcbb984d288b1baff9	Prostate tissue Healty/malignant
2	scan=54220	ae890095e97246bcbb984d288b1baff9	MSV000080067	EVTVAVTSSPN+0.984AILGK	26831958	MassIVE-KB (in vivo)	f.MSV000080067/ccms_peak/20120511_EXQ6_DiIg_SA_PCA_57_1.mzXML	54220	MSGF_PLUS	https://proteomics2.ucsd.edu/ProteoSAFe/status.jsp?task=ae890095e97246bcbb984d288b1baff9	Prostate tissue Healty/malignant
2	scan=50569	ae890095e97246bcbb984d288b1baff9	MSV000080067	EVTVAVTSSPNAILGK	37832508	MassIVE-KB (in vivo)	f.MSV000080067/ccms_peak/20120511_EXQ6_DiIg_SA_PCA_57_1.mzXML	50569	MSGF_PLUS	https://proteomics2.ucsd.edu/ProteoSAFe/status.jsp?task=ae890095e97246bcbb984d288b1baff9	Prostate tissue Healty/malignant
2	scan=50370	ae890095e97246bcbb984d288b1baff9	MSV000080067	EVTVAVTSSPNAILGK	37832549	MassIVE-KB (in vivo)	f.MSV000080067/ccms_peak/20120511_EXQ6_DiIg_SA_PCA_57_1.mzXML	50370	MSGF_PLUS	https://proteomics2.ucsd.edu/ProteoSAFe/status.jsp?task=ae890095e97246bcbb984d288b1baff9	Prostate tissue Healty/malignant
2	scan=63510	ae890095e97246bcbb984d288b1baff9	MSV000080067	GQGVLIGNWTGDYEGGTAPYK	24162349	MassIVE-KB (in vivo)	f.MSV000080067/ccms_peak/20120511_EXQ6_DiIg_SA_PCA_57_1.mzXML	63510	MSGF_PLUS	https://proteomics2.ucsd.edu/ProteoSAFe/status.jsp?task=ae890095e97246bcbb984d288b1baff9	Prostate tissue Healty/malignant
2	scan=36246	ae890095e97246bcbb984d288b1baff9	MSV000080067	TPSDHYNWQATLQNESGK	38590382	MassIVE-KB (in vivo)	f.MSV000080067/ccms_peak/20120511_EXQ6_DiIg_SA_PCA_57_1.mzXML	36246	MSGF_PLUS	https://proteomics2.ucsd.edu/ProteoSAFe/status.jsp?task=ae890095e97246bcbb984d288b1baff9	Prostate tissue Healty/malignant
2	scan=36030	ae890095e97246bcbb984d288b1baff9	MSV000080067	TPSDHYNWQATLQNESGK	38590388	MassIVE-KB (in vivo)	f.MSV000080067/ccms_peak/20120511_EXQ6_DiIg_SA_PCA_57_1.mzXML	36030	MSGF_PLUS	https://proteomics2.ucsd.edu/ProteoSAFe/status.jsp?task=ae890095e97246bcbb984d288b1baff9	Prostate tissue Healty/malignant
3	scan=36201	ae890095e97246bcbb984d288b1baff9	MSV000080067	TPSDHYNWQATLQNESGK	7681704	MassIVE-KB (in vivo)	f.MSV000080067/ccms_peak/20120511_EXQ6_DiIg_SA_PCA_57_1.mzXML	36201	MSGF_PLUS	https://proteomics2.ucsd.edu/ProteoSAFe/status.jsp?task=ae890095e97246bcbb984d288b1baff9	Prostate tissue Healty/malignant
2	scan=81371	ae890095e97246bcbb984d288b1baff9	MSV000080067	-17.027QVMDHAFLLLSSER	32423883	MassIVE-KB (in vivo)	f.MSV000080067/ccms_peak/20120511_EXQ6_DiIg_SA_PCA_57_1.mzXML	81371	MSGF_PLUS	https://proteomics2.ucsd.edu/ProteoSAFe/status.jsp?task=ae890095e97246bcbb984d288b1baff9	Prostate tissue Healty/malignant
2	scan=81923	ae890095e97246bcbb984d288b1baff9	MSV000080067	-17.027QVMDHAFLLLSSER	32423884	MassIVE-KB (in vivo)	f.MSV000080067/ccms_peak/20120511_EXQ6_DiIg_SA_PCA_57_1.mzXML	81923	MSGF_PLUS	https://proteomics2.ucsd.edu/ProteoSAFe/status.jsp?task=ae890095e97246bcbb984d288b1baff9	Prostate tissue Healty/malignant
2	scan=81736	ae890095e97246bcbb984d288b1baff9	MSV000080067	-17.027QVMDHAFLLLSSER	32423885	MassIVE-KB (in vivo)	f.MSV000080067/ccms_peak/20120511_EXQ6_DiIg_SA_PCA_57_1.mzXML	81736	MSGF_PLUS	https://proteomics2.ucsd.edu/ProteoSAFe/status.jsp?task=ae890095e97246bcbb984d288b1baff9	Prostate tissue Healty/malignant
2	scan=80647	ae890095e97246bcbb984d288b1baff9	MSV000080067	-17.027QVMDHAFLLLSSER	32423886	MassIVE-KB (in vivo)	f.MSV000080067/ccms_peak/20120511_EXQ6_DiIg_SA_PCA_57_1.mzXML	80647	MSGF_PLUS	https://proteomics2.ucsd.edu/ProteoSAFe/status.jsp?task=ae890095e97246bcbb984d288b1baff9	Prostate tissue Healty/malignant
2	scan=81559	ae890095e97246bcbb984d288b1baff9	MSV000080067	-17.027QVMDHAFLLLSSER	32423887	MassIVE-KB (in vivo)	f.MSV000080067/ccms_peak/20120511_EXQ6_DiIg_SA_PCA_57_1.mzXML	81559	MSGF_PLUS	https://proteomics2.ucsd.edu/ProteoSAFe/status.jsp?task=ae890095e97246bcbb984d288b1baff9	Prostate tissue Healty/malignant
2	scan=81193	ae890095e97246bcbb984d288b1baff9	MSV000080067	-17.027QVMDHAFLLLSSER	32423892	MassIVE-KB (in vivo)	f.MSV000080067/ccms_peak/20120511_EXQ6_DiIg_SA_PCA_57_1.mzXML	81193	MSGF_PLUS	https://proteomics2.ucsd.edu/ProteoSAFe/status.jsp?task=ae890095e97246bcbb984d288b1baff9	Prostate tissue Healty/malignant
2	scan=81006	ae890095e97246bcbb984d288b1baff9	MSV000080067	-17.027QVMDHAFLLLSSER	32423909	MassIVE-KB (in vivo)	f.MSV000080067/ccms_peak/20120511_EXQ6_DiIg_SA_PCA_57_1.mzXML	81006	MSGF_PLUS	https://proteomics2.ucsd.edu/ProteoSAFe/status.jsp?task=ae890095e97246bcbb984d288b1baff9	Prostate tissue Healty/malignant
2	scan=80830	ae890095e97246bcbb984d288b1baff9	MSV000080067	-17.027QVMDHAFLLLSSER	32423923	MassIVE-KB (in vivo)	f.MSV000080067/ccms_peak/20120511_EXQ6_DiIg_SA_PCA_57_1.mzXML	80830	MSGF_PLUS	https://proteomics2.ucsd.edu/ProteoSAFe/status.jsp?task=ae890095e97246bcbb984d288b1baff9	Prostate tissue Healty/malignant
2	scan=76710	ae890095e97246bcbb984d288b1baff9	MSV000080067	-17.027QVMDHAFLLLSSER	32423930	MassIVE-KB (in vivo)	f.MSV000080067/ccms_peak/20120511_EXQ6_DiIg_SA_PCA_57_1.mzXML	76710	MSGF_PLUS	https://proteomics2.ucsd.edu/ProteoSAFe/status.jsp?task=ae890095e97246bcbb984d288b1baff9	Prostate tissue Healty/malignant
2	scan=84687	ae890095e97246bcbb984d288b1baff9	MSV000080067	-17.027QVMDHAFLLLSSER	32423931	MassIVE-KB (in vivo)	f.MSV000080067/ccms_peak/20120511_EXQ6_DiIg_SA_PCA_57_1.mzXML	84687	MSGF_PLUS	https://proteomics2.ucsd.edu/ProteoSAFe/status.jsp?task=ae890095e97246bcbb984d288b1baff9	Prostate tissue Healty/malignant
3	scan=58384	ae890095e97246bcbb984d288b1baff9	MSV000080067	QVMDHAFLLLSSER	22180953	MassIVE-KB (in vivo)	f.MSV000080067/ccms_peak/20120511_EXQ6_DiIg_SA_PCA_57_1.mzXML	58384	MSGF_PLUS	https://proteomics2.ucsd.edu/ProteoSAFe/status.jsp?task=ae890095e97246bcbb984d288b1baff9	Prostate tissue Healty/malignant
3	scan=58579	ae890095e97246bcbb984d288b1baff9	MSV000080067	QVMDHAFLLLSSER	22180954	MassIVE-KB (in vivo)	f.MSV000080067/ccms_peak/20120511_EXQ6_DiIg_SA_PCA_57_1.mzXML	58579	MSGF_PLUS	https://proteomics2.ucsd.edu/ProteoSAFe/status.jsp?task=ae890095e97246bcbb984d288b1baff9	Prostate tissue Healty/malignant
3	scan=58933	ae890095e97246bcbb984d288b1baff9	MSV000080067	QVMDHAFLLLSSER	22180988	MassIVE-KB (in vivo)	f.MSV000080067/ccms_peak/20120511_EXQ6_DiIg_SA_PCA_57_1.mzXML	58933	MSGF_PLUS	https://proteomics2.ucsd.edu/ProteoSAFe/status.jsp?task=ae890095e97246bcbb984d288b1baff9	Prostate tissue Healty/malignant
3	scan=46970	ae890095e97246bcbb984d288b1baff9	MSV000080067	QVM+15.995DHAFLLLSSER	11782397	MassIVE-KB (in vivo)	f.MSV000080067/ccms_peak/20120511_EXQ6_DiIg_SA_PCA_57_1.mzXML	46970	MSGF_PLUS	https://proteomics2.ucsd.edu/ProteoSAFe/status.jsp?task=ae890095e97246bcbb984d288b1baff9	Prostate tissue Healty/malignant
3	scan=81116	ae890095e97246bcbb984d288b1baff9	MSV000080067	-17.027QVMDHAFLLLSSER	13679836	MassIVE-KB (in vivo)	f.MSV000080067/ccms_peak/20120511_EXQ6_DiIg_SA_PCA_57_1.mzXML	81116	MSGF_PLUS	https://proteomics2.ucsd.edu/ProteoSAFe/status.jsp?task=ae890095e97246bcbb984d288b1baff9	Prostate tissue Healty/malignant
3	scan=80930	ae890095e97246bcbb984d288b1baff9	MSV000080067	-17.027QVMDHAFLLLSSER	13679837	MassIVE-KB (in vivo)	f.MSV000080067/ccms_peak/20120511_EXQ6_DiIg_SA_PCA_57_1.mzXML	80930	MSGF_PLUS	https://proteomics2.ucsd.edu/ProteoSAFe/status.jsp?task=ae890095e97246bcbb984d288b1baff9	Prostate tissue Healty/malignant
2	scan=58601	ae890095e97246bcbb984d288b1baff9	MSV000080067	QVMDHAFLLLSSER	27259912	MassIVE-KB (in vivo)	f.MSV000080067/ccms_peak/20120511_EXQ6_DiIg_SA_PCA_57_1.mzXML	58601	MSGF_PLUS	https://proteomics2.ucsd.edu/ProteoSAFe/status.jsp?task=ae890095e97246bcbb984d288b1baff9	Prostate tissue Healty/malignant
2	scan=58198	ae890095e97246bcbb984d288b1baff9	MSV000080067	QVMDHAFLLLSSER	27259920	MassIVE-KB (in vivo)	f.MSV000080067/ccms_peak/20120511_EXQ6_DiIg_SA_PCA_57_1.mzXML	58198	MSGF_PLUS	https://proteomics2.ucsd.edu/ProteoSAFe/status.jsp?task=ae890095e97246bcbb984d288b1baff9	Prostate tissue Healty/malignant
2	scan=54802	ae890095e97246bcbb984d288b1baff9	MSV000080067	QVMDHAFLLLSSER	27259925	MassIVE-KB (in vivo)	f.MSV000080067/ccms_peak/20120511_EXQ6_DiIg_SA_PCA_57_1.mzXML	54802	MSGF_PLUS	https://proteomics2.ucsd.edu/ProteoSAFe/status.jsp?task=ae890095e97246bcbb984d288b1baff9	Prostate tissue Healty/malignant
2	scan=58400	ae890095e97246bcbb984d288b1baff9	MSV000080067	QVMDHAFLLLSSER	27259933	MassIVE-KB (in vivo)	f.MSV000080067/ccms_peak/20120511_EXQ6_DiIg_SA_PCA_57_1.mzXML	58400	MSGF_PLUS	https://proteomics2.ucsd.edu/ProteoSAFe/status.jsp?task=ae890095e97246bcbb984d288b1baff9	Prostate tissue Healty/malignant
2	scan=38760	ae890095e97246bcbb984d288b1baff9	MSV000080067	LEFSTGPNPSIAK	23016559	MassIVE-KB (in vivo)	f.MSV000080067/ccms_peak/20120511_EXQ6_DiIg_SA_PCA_57_1.mzXML	38760	MSGF_PLUS	https://proteomics2.ucsd.edu/ProteoSAFe/status.jsp?task=ae890095e97246bcbb984d288b1baff9	Prostate tissue Healty/malignant
2	scan=37556	ae890095e97246bcbb984d288b1baff9	MSV000080067	LEFSTGPNPSIAK	23016564	MassIVE-KB (in vivo)	f.MSV000080067/ccms_peak/20120511_EXQ6_DiIg_SA_PCA_57_1.mzXML	37556	MSGF_PLUS	https://proteomics2.ucsd.edu/ProteoSAFe/status.jsp?task=ae890095e97246bcbb984d288b1baff9	Prostate tissue Healty/malignant
2	scan=38416	ae890095e97246bcbb984d288b1baff9	MSV000080067	LEFSTGPNPSIAK	23016569	MassIVE-KB (in vivo)	f.MSV000080067/ccms_peak/20120511_EXQ6_DiIg_SA_PCA_57_1.mzXML	38416	MSGF_PLUS	https://proteomics2.ucsd.edu/ProteoSAFe/status.jsp?task=ae890095e97246bcbb984d288b1baff9	Prostate tissue Healty/malignant
2	scan=38594	ae890095e97246bcbb984d288b1baff9	MSV000080067	LEFSTGPNPSIAK	23016574	MassIVE-KB (in vivo)	f.MSV000080067/ccms_peak/20120511_EXQ6_DiIg_SA_PCA_57_1.mzXML	38594	MSGF_PLUS	https://proteomics2.ucsd.edu/ProteoSAFe/status.jsp?task=ae890095e97246bcbb984d288b1baff9	Prostate tissue Healty/malignant
2	scan=39604	ae890095e97246bcbb984d288b1baff9	MSV000080067	GYDGWQAVDATPQER	409280	MassIVE-KB (in vivo)	f.MSV000080067/ccms_peak/20120511_EXQ6_DiIg_SA_PCA_57_1.mzXML	39604	MSGF_PLUS	https://proteomics2.ucsd.edu/ProteoSAFe/status.jsp?task=ae890095e97246bcbb984d288b1baff9	Prostate tissue Healty/malignant
3	scan=80941	ae890095e97246bcbb984d288b1baff9	MSV000080067	TYINSLAILDDEPVIR	14209431	MassIVE-KB (in vivo)	f.MSV000080067/ccms_peak/20120511_EXQ6_DiIg_SA_PCA_57_1.mzXML	80941	MSGF_PLUS	https://proteomics2.ucsd.edu/ProteoSAFe/status.jsp?task=ae890095e97246bcbb984d288b1baff9	Prostate tissue Healty/malignant
2	scan=80929	ae890095e97246bcbb984d288b1baff9	MSV000080067	TYINSLAILDDEPVIR	28781647	MassIVE-KB (in vivo)	f.MSV000080067/ccms_peak/20120511_EXQ6_DiIg_SA_PCA_57_1.mzXML	80929	MSGF_PLUS	https://proteomics2.ucsd.edu/ProteoSAFe/status.jsp?task=ae890095e97246bcbb984d288b1baff9	Prostate tissue Healty/malignant
2	scan=66615	ae890095e97246bcbb984d288b1baff9	MSV000080067	QYPEFSIELPNTGR	35288216	MassIVE-KB (in vivo)	f.MSV000080067/ccms_peak/20120511_EXQ6_DiIg_SA_PCA_57_1.mzXML	66615	MSGF_PLUS	https://proteomics2.ucsd.edu/ProteoSAFe/status.jsp?task=ae890095e97246bcbb984d288b1baff9	Prostate tissue Healty/malignant
2	scan=84120	ae890095e97246bcbb984d288b1baff9	MSV000080067	-17.027QYPEFSIELPNTGR	5053842	MassIVE-KB (in vivo)	f.MSV000080067/ccms_peak/20120511_EXQ6_DiIg_SA_PCA_57_1.mzXML	84120	MSGF_PLUS	https://proteomics2.ucsd.edu/ProteoSAFe/status.jsp?task=ae890095e97246bcbb984d288b1baff9	Prostate tissue Healty/malignant
2	scan=73374	ae890095e97246bcbb984d288b1baff9	MSV000080067	GFIIAEIVESK	32797447	MassIVE-KB (in vivo)	f.MSV000080067/ccms_peak/20120511_EXQ6_DiIg_SA_PCA_57_1.mzXML	73374	MSGF_PLUS	https://proteomics2.ucsd.edu/ProteoSAFe/status.jsp?task=ae890095e97246bcbb984d288b1baff9	Prostate tissue Healty/malignant
2	scan=74673	ae890095e97246bcbb984d288b1baff9	MSV000080067	GFIIAEIVESK	32797448	MassIVE-KB (in vivo)	f.MSV000080067/ccms_peak/20120511_EXQ6_DiIg_SA_PCA_57_1.mzXML	74673	MSGF_PLUS	https://proteomics2.ucsd.edu/ProteoSAFe/status.jsp?task=ae890095e97246bcbb984d288b1baff9	Prostate tissue Healty/malignant
2	scan=74143	ae890095e97246bcbb984d288b1baff9	MSV000080067	GFIIAEIVESK	32797449	MassIVE-KB (in vivo)	f.MSV000080067/ccms_peak/20120511_EXQ6_DiIg_SA_PCA_57_1.mzXML	74143	MSGF_PLUS	https://proteomics2.ucsd.edu/ProteoSAFe/status.jsp?task=ae890095e97246bcbb984d288b1baff9	Prostate tissue Healty/malignant
2	scan=73954	ae890095e97246bcbb984d288b1baff9	MSV000080067	GFIIAEIVESK	32797450	MassIVE-KB (in vivo)	f.MSV000080067/ccms_peak/20120511_EXQ6_DiIg_SA_PCA_57_1.mzXML	73954	MSGF_PLUS	https://proteomics2.ucsd.edu/ProteoSAFe/status.jsp?task=ae890095e97246bcbb984d288b1baff9	Prostate tissue Healty/malignant
2	scan=73766	ae890095e97246bcbb984d288b1baff9	MSV000080067	GFIIAEIVESK	32797451	MassIVE-KB (in vivo)	f.MSV000080067/ccms_peak/20120511_EXQ6_DiIg_SA_PCA_57_1.mzXML	73766	MSGF_PLUS	https://proteomics2.ucsd.edu/ProteoSAFe/status.jsp?task=ae890095e97246bcbb984d288b1baff9	Prostate tissue Healty/malignant
2	scan=74334	ae890095e97246bcbb984d288b1baff9	MSV000080067	GFIIAEIVESK	32797516	MassIVE-KB (in vivo)	f.MSV000080067/ccms_peak/20120511_EXQ6_DiIg_SA_PCA_57_1.mzXML	74334	MSGF_PLUS	https://proteomics2.ucsd.edu/ProteoSAFe/status.jsp?task=ae890095e97246bcbb984d288b1baff9	Prostate tissue Healty/malignant
2	scan=73570	ae890095e97246bcbb984d288b1baff9	MSV000080067	GFIIAEIVESK	32797517	MassIVE-KB (in vivo)	f.MSV000080067/ccms_peak/20120511_EXQ6_DiIg_SA_PCA_57_1.mzXML	73570	MSGF_PLUS	https://proteomics2.ucsd.edu/ProteoSAFe/status.jsp?task=ae890095e97246bcbb984d288b1baff9	Prostate tissue Healty/malignant
2	scan=100415	ae890095e97246bcbb984d288b1baff9	MSV000080067	+43.006GFIIAEIVESK	33600689	MassIVE-KB (in vivo)	f.MSV000080067/ccms_peak/20120511_EXQ6_DiIg_SA_PCA_57_1.mzXML	100415	MSGF_PLUS	https://proteomics2.ucsd.edu/ProteoSAFe/status.jsp?task=ae890095e97246bcbb984d288b1baff9	Prostate tissue Healty/malignant
2	scan=15000	ae890095e97246bcbb984d288b1baff9	MSV000080067	SVTGFDSAHDTER	6167109	MassIVE-KB (in vivo)	f.MSV000080067/ccms_peak/20120511_EXQ6_DiIg_SA_PCA_57_1.mzXML	15000	MSGF_PLUS	https://proteomics2.ucsd.edu/ProteoSAFe/status.jsp?task=ae890095e97246bcbb984d288b1baff9	Prostate tissue Healty/malignant
3	scan=14510	ae890095e97246bcbb984d288b1baff9	MSV000080067	SVTGFDSAHDTER	3787840	MassIVE-KB (in vivo)	f.MSV000080067/ccms_peak/20120511_EXQ6_DiIg_SA_PCA_57_1.mzXML	14510	MSGF_PLUS	https://proteomics2.ucsd.edu/ProteoSAFe/status.jsp?task=ae890095e97246bcbb984d288b1baff9	Prostate tissue Healty/malignant
2	scan=81455	ae890095e97246bcbb984d288b1baff9	MSV000080067	VLDC+57.021C+57.021ISLLTESSLKPTDR	29994186	MassIVE-KB (in vivo)	f.MSV000080067/ccms_peak/20120511_EXQ6_DiIg_SA_PCA_57_1.mzXML	81455	MSGF_PLUS	https://proteomics2.ucsd.edu/ProteoSAFe/status.jsp?task=ae890095e97246bcbb984d288b1baff9	Prostate tissue Healty/malignant
2	scan=38702	ae890095e97246bcbb984d288b1baff9	MSV000080067	KGDIFIVYDTR	23293459	MassIVE-KB (in vivo)	f.MSV000080067/ccms_peak/20120511_EXQ6_DiIg_SA_PCA_57_1.mzXML	38702	MSGF_PLUS	https://proteomics2.ucsd.edu/ProteoSAFe/status.jsp?task=ae890095e97246bcbb984d288b1baff9	Prostate tissue Healty/malignant
2	scan=40001	ae890095e97246bcbb984d288b1baff9	MSV000080067	KGDIFIVYDTR	23293460	MassIVE-KB (in vivo)	f.MSV000080067/ccms_peak/20120511_EXQ6_DiIg_SA_PCA_57_1.mzXML	40001	MSGF_PLUS	https://proteomics2.ucsd.edu/ProteoSAFe/status.jsp?task=ae890095e97246bcbb984d288b1baff9	Prostate tissue Healty/malignant
2	scan=39796	ae890095e97246bcbb984d288b1baff9	MSV000080067	KGDIFIVYDTR	23293461	MassIVE-KB (in vivo)	f.MSV000080067/ccms_peak/20120511_EXQ6_DiIg_SA_PCA_57_1.mzXML	39796	MSGF_PLUS	https://proteomics2.ucsd.edu/ProteoSAFe/status.jsp?task=ae890095e97246bcbb984d288b1baff9	Prostate tissue Healty/malignant
2	scan=39579	ae890095e97246bcbb984d288b1baff9	MSV000080067	KGDIFIVYDTR	23293462	MassIVE-KB (in vivo)	f.MSV000080067/ccms_peak/20120511_EXQ6_DiIg_SA_PCA_57_1.mzXML	39579	MSGF_PLUS	https://proteomics2.ucsd.edu/ProteoSAFe/status.jsp?task=ae890095e97246bcbb984d288b1baff9	Prostate tissue Healty/malignant
3	scan=39798	ae890095e97246bcbb984d288b1baff9	MSV000080067	KGDIFIVYDTR	29567583	MassIVE-KB (in vivo)	f.MSV000080067/ccms_peak/20120511_EXQ6_DiIg_SA_PCA_57_1.mzXML	39798	MSGF_PLUS	https://proteomics2.ucsd.edu/ProteoSAFe/status.jsp?task=ae890095e97246bcbb984d288b1baff9	Prostate tissue Healty/malignant
3	scan=38678	ae890095e97246bcbb984d288b1baff9	MSV000080067	KGDIFIVYDTR	29567596	MassIVE-KB (in vivo)	f.MSV000080067/ccms_peak/20120511_EXQ6_DiIg_SA_PCA_57_1.mzXML	38678	MSGF_PLUS	https://proteomics2.ucsd.edu/ProteoSAFe/status.jsp?task=ae890095e97246bcbb984d288b1baff9	Prostate tissue Healty/malignant
2	scan=78532	ae890095e97246bcbb984d288b1baff9	MSV000080067	TSFQYPEFSIELPNTGR	23113522	MassIVE-KB (in vivo)	f.MSV000080067/ccms_peak/20120511_EXQ6_DiIg_SA_PCA_57_1.mzXML	78532	MSGF_PLUS	https://proteomics2.ucsd.edu/ProteoSAFe/status.jsp?task=ae890095e97246bcbb984d288b1baff9	Prostate tissue Healty/malignant
2	scan=58779	ae890095e97246bcbb984d288b1baff9	MSV000080067	N+0.984TLAIPLTDVK	8212997	MassIVE-KB (in vivo)	f.MSV000080067/ccms_peak/20120511_EXQ6_DiIg_SA_PCA_57_1.mzXML	58779	MSGF_PLUS	https://proteomics2.ucsd.edu/ProteoSAFe/status.jsp?task=ae890095e97246bcbb984d288b1baff9	Prostate tissue Healty/malignant
2	scan=65042	ae890095e97246bcbb984d288b1baff9	MSV000080067	N+0.984TLAIPLTDVK	8212999	MassIVE-KB (in vivo)	f.MSV000080067/ccms_peak/20120511_EXQ6_DiIg_SA_PCA_57_1.mzXML	65042	MSGF_PLUS	https://proteomics2.ucsd.edu/ProteoSAFe/status.jsp?task=ae890095e97246bcbb984d288b1baff9	Prostate tissue Healty/malignant
2	scan=51569	ae890095e97246bcbb984d288b1baff9	MSV000080067	NTLAIPLTDVK	7622632	MassIVE-KB (in vivo)	f.MSV000080067/ccms_peak/20120511_EXQ6_DiIg_SA_PCA_57_1.mzXML	51569	MSGF_PLUS	https://proteomics2.ucsd.edu/ProteoSAFe/status.jsp?task=ae890095e97246bcbb984d288b1baff9	Prostate tissue Healty/malignant
2	scan=51768	ae890095e97246bcbb984d288b1baff9	MSV000080067	NTLAIPLTDVK	7622650	MassIVE-KB (in vivo)	f.MSV000080067/ccms_peak/20120511_EXQ6_DiIg_SA_PCA_57_1.mzXML	51768	MSGF_PLUS	https://proteomics2.ucsd.edu/ProteoSAFe/status.jsp?task=ae890095e97246bcbb984d288b1baff9	Prostate tissue Healty/malignant
2	scan=37167	ae890095e97246bcbb984d288b1baff9	MSV000080067	FVFSEVNGDR	31895186	MassIVE-KB (in vivo)	f.MSV000080067/ccms_peak/20120511_EXQ6_DiIg_SA_PCA_57_1.mzXML	37167	MSGF_PLUS	https://proteomics2.ucsd.edu/ProteoSAFe/status.jsp?task=ae890095e97246bcbb984d288b1baff9	Prostate tissue Healty/malignant
3	scan=18934	ae890095e97246bcbb984d288b1baff9	MSV000080067	EDM+15.995VFMPDEDERK	21440423	MassIVE-KB (in vivo)	f.MSV000080067/ccms_peak/20120511_EXQ6_DiIg_SA_PCA_57_2.mzXML	18934	MSGF_PLUS	https://proteomics2.ucsd.edu/ProteoSAFe/status.jsp?task=ae890095e97246bcbb984d288b1baff9	Prostate tissue Healty/malignant
2	scan=45488	ae890095e97246bcbb984d288b1baff9	MSV000080067	MVN+0.984GQEELHVISMETTSIGK	36750177	MassIVE-KB (in vivo)	f.MSV000080067/ccms_peak/20120511_EXQ6_DiIg_SA_PCA_57_2.mzXML	45488	MSGF_PLUS	https://proteomics2.ucsd.edu/ProteoSAFe/status.jsp?task=ae890095e97246bcbb984d288b1baff9	Prostate tissue Healty/malignant
3	scan=45547	ae890095e97246bcbb984d288b1baff9	MSV000080067	MVN+0.984GQEELHVISMETTSIGK	27819281	MassIVE-KB (in vivo)	f.MSV000080067/ccms_peak/20120511_EXQ6_DiIg_SA_PCA_57_2.mzXML	45547	MSGF_PLUS	https://proteomics2.ucsd.edu/ProteoSAFe/status.jsp?task=ae890095e97246bcbb984d288b1baff9	Prostate tissue Healty/malignant
3	scan=45383	ae890095e97246bcbb984d288b1baff9	MSV000080067	MVN+0.984GQEELHVISMETTSIGK	27819287	MassIVE-KB (in vivo)	f.MSV000080067/ccms_peak/20120511_EXQ6_DiIg_SA_PCA_57_2.mzXML	45383	MSGF_PLUS	https://proteomics2.ucsd.edu/ProteoSAFe/status.jsp?task=ae890095e97246bcbb984d288b1baff9	Prostate tissue Healty/malignant
3	scan=46500	ae890095e97246bcbb984d288b1baff9	MSV000080067	MVN+0.984GQEELHVISMETTSIGK	27819289	MassIVE-KB (in vivo)	f.MSV000080067/ccms_peak/20120511_EXQ6_DiIg_SA_PCA_57_2.mzXML	46500	MSGF_PLUS	https://proteomics2.ucsd.edu/ProteoSAFe/status.jsp?task=ae890095e97246bcbb984d288b1baff9	Prostate tissue Healty/malignant
2	scan=39511	ae890095e97246bcbb984d288b1baff9	MSV000080067	GDIFIVYDTR	36957491	MassIVE-KB (in vivo)	f.MSV000080067/ccms_peak/20120511_EXQ6_DiIg_SA_PCA_57_2.mzXML	39511	MSGF_PLUS	https://proteomics2.ucsd.edu/ProteoSAFe/status.jsp?task=ae890095e97246bcbb984d288b1baff9	Prostate tissue Healty/malignant
2	scan=40733	ae890095e97246bcbb984d288b1baff9	MSV000080067	GDIFIVYDTR	36957494	MassIVE-KB (in vivo)	f.MSV000080067/ccms_peak/20120511_EXQ6_DiIg_SA_PCA_57_2.mzXML	40733	MSGF_PLUS	https://proteomics2.ucsd.edu/ProteoSAFe/status.jsp?task=ae890095e97246bcbb984d288b1baff9	Prostate tissue Healty/malignant
2	scan=40581	ae890095e97246bcbb984d288b1baff9	MSV000080067	GDIFIVYDTR	36957498	MassIVE-KB (in vivo)	f.MSV000080067/ccms_peak/20120511_EXQ6_DiIg_SA_PCA_57_2.mzXML	40581	MSGF_PLUS	https://proteomics2.ucsd.edu/ProteoSAFe/status.jsp?task=ae890095e97246bcbb984d288b1baff9	Prostate tissue Healty/malignant
3	scan=28015	ae890095e97246bcbb984d288b1baff9	MSV000080067	EYILN+0.984DTGC+57.021HYVGAAR	44019372	MassIVE-KB (in vivo)	f.MSV000080067/ccms_peak/20120511_EXQ6_DiIg_SA_PCA_57_2.mzXML	28015	MSGF_PLUS	https://proteomics2.ucsd.edu/ProteoSAFe/status.jsp?task=ae890095e97246bcbb984d288b1baff9	Prostate tissue Healty/malignant
2	scan=46131	ae890095e97246bcbb984d288b1baff9	MSV000080067	SLAILDDEPVIR	35905464	MassIVE-KB (in vivo)	f.MSV000080067/ccms_peak/20120511_EXQ6_DiIg_SA_PCA_57_2.mzXML	46131	MSGF_PLUS	https://proteomics2.ucsd.edu/ProteoSAFe/status.jsp?task=ae890095e97246bcbb984d288b1baff9	Prostate tissue Healty/malignant
2	scan=40546	ae890095e97246bcbb984d288b1baff9	MSV000080067	TSQIQGQVSEVTLTLDSK	547289	MassIVE-KB (in vivo)	f.MSV000080067/ccms_peak/20120511_EXQ6_DiIg_SA_PCA_57_2.mzXML	40546	MSGF_PLUS	https://proteomics2.ucsd.edu/ProteoSAFe/status.jsp?task=ae890095e97246bcbb984d288b1baff9	Prostate tissue Healty/malignant
2	scan=40378	ae890095e97246bcbb984d288b1baff9	MSV000080067	TSQIQGQVSEVTLTLDSK	547308	MassIVE-KB (in vivo)	f.MSV000080067/ccms_peak/20120511_EXQ6_DiIg_SA_PCA_57_2.mzXML	40378	MSGF_PLUS	https://proteomics2.ucsd.edu/ProteoSAFe/status.jsp?task=ae890095e97246bcbb984d288b1baff9	Prostate tissue Healty/malignant
3	scan=40398	ae890095e97246bcbb984d288b1baff9	MSV000080067	TSQIQGQVSEVTLTLDSK	15101518	MassIVE-KB (in vivo)	f.MSV000080067/ccms_peak/20120511_EXQ6_DiIg_SA_PCA_57_2.mzXML	40398	MSGF_PLUS	https://proteomics2.ucsd.edu/ProteoSAFe/status.jsp?task=ae890095e97246bcbb984d288b1baff9	Prostate tissue Healty/malignant
3	scan=20624	ae890095e97246bcbb984d288b1baff9	MSV000080067	HTLVVLDPR	21784482	MassIVE-KB (in vivo)	f.MSV000080067/ccms_peak/20120511_EXQ6_DiIg_SA_PCA_57_2.mzXML	20624	MSGF_PLUS	https://proteomics2.ucsd.edu/ProteoSAFe/status.jsp?task=ae890095e97246bcbb984d288b1baff9	Prostate tissue Healty/malignant
3	scan=55704	ae890095e97246bcbb984d288b1baff9	MSV000080067	FSLESLGISSLQTSDHGTVQPGETIQSQIK	36365521	MassIVE-KB (in vivo)	f.MSV000080067/ccms_peak/20120511_EXQ6_DiIg_SA_PCA_57_2.mzXML	55704	MSGF_PLUS	https://proteomics2.ucsd.edu/ProteoSAFe/status.jsp?task=ae890095e97246bcbb984d288b1baff9	Prostate tissue Healty/malignant
3	scan=55429	ae890095e97246bcbb984d288b1baff9	MSV000080067	FSLESLGISSLQTSDHGTVQPGETIQSQIK	36365524	MassIVE-KB (in vivo)	f.MSV000080067/ccms_peak/20120511_EXQ6_DiIg_SA_PCA_57_2.mzXML	55429	MSGF_PLUS	https://proteomics2.ucsd.edu/ProteoSAFe/status.jsp?task=ae890095e97246bcbb984d288b1baff9	Prostate tissue Healty/malignant
3	scan=55153	ae890095e97246bcbb984d288b1baff9	MSV000080067	FSLESLGISSLQTSDHGTVQPGETIQSQIK	36365532	MassIVE-KB (in vivo)	f.MSV000080067/ccms_peak/20120511_EXQ6_DiIg_SA_PCA_57_2.mzXML	55153	MSGF_PLUS	https://proteomics2.ucsd.edu/ProteoSAFe/status.jsp?task=ae890095e97246bcbb984d288b1baff9	Prostate tissue Healty/malignant
3	scan=30958	ae890095e97246bcbb984d288b1baff9	MSV000080067	LVLNQPLQSYHQLK	16199165	MassIVE-KB (in vivo)	f.MSV000080067/ccms_peak/20120511_EXQ6_DiIg_SA_PCA_57_2.mzXML	30958	MSGF_PLUS	https://proteomics2.ucsd.edu/ProteoSAFe/status.jsp?task=ae890095e97246bcbb984d288b1baff9	Prostate tissue Healty/malignant
3	scan=31110	ae890095e97246bcbb984d288b1baff9	MSV000080067	LVLNQPLQSYHQLK	16199177	MassIVE-KB (in vivo)	f.MSV000080067/ccms_peak/20120511_EXQ6_DiIg_SA_PCA_57_2.mzXML	31110	MSGF_PLUS	https://proteomics2.ucsd.edu/ProteoSAFe/status.jsp?task=ae890095e97246bcbb984d288b1baff9	Prostate tissue Healty/malignant
2	scan=30981	ae890095e97246bcbb984d288b1baff9	MSV000080067	LVLNQPLQSYHQLK	752677	MassIVE-KB (in vivo)	f.MSV000080067/ccms_peak/20120511_EXQ6_DiIg_SA_PCA_57_2.mzXML	30981	MSGF_PLUS	https://proteomics2.ucsd.edu/ProteoSAFe/status.jsp?task=ae890095e97246bcbb984d288b1baff9	Prostate tissue Healty/malignant
2	scan=20552	ae890095e97246bcbb984d288b1baff9	MSV000080067	WTGDYEGGTAPYK	27331696	MassIVE-KB (in vivo)	f.MSV000080067/ccms_peak/20120511_EXQ6_DiIg_SA_PCA_57_2.mzXML	20552	MSGF_PLUS	https://proteomics2.ucsd.edu/ProteoSAFe/status.jsp?task=ae890095e97246bcbb984d288b1baff9	Prostate tissue Healty/malignant
2	scan=25187	ae890095e97246bcbb984d288b1baff9	MSV000080067	NLTVDTYVNEN+0.984GEK	22762485	MassIVE-KB (in vivo)	f.MSV000080067/ccms_peak/20120511_EXQ6_DiIg_SA_PCA_57_2.mzXML	25187	MSGF_PLUS	https://proteomics2.ucsd.edu/ProteoSAFe/status.jsp?task=ae890095e97246bcbb984d288b1baff9	Prostate tissue Healty/malignant
2	scan=26701	ae890095e97246bcbb984d288b1baff9	MSV000080067	NLTVDTYVNEN+0.984GEK	22762494	MassIVE-KB (in vivo)	f.MSV000080067/ccms_peak/20120511_EXQ6_DiIg_SA_PCA_57_2.mzXML	26701	MSGF_PLUS	https://proteomics2.ucsd.edu/ProteoSAFe/status.jsp?task=ae890095e97246bcbb984d288b1baff9	Prostate tissue Healty/malignant
2	scan=25345	ae890095e97246bcbb984d288b1baff9	MSV000080067	NLTVDTYVNEN+0.984GEK	22762501	MassIVE-KB (in vivo)	f.MSV000080067/ccms_peak/20120511_EXQ6_DiIg_SA_PCA_57_2.mzXML	25345	MSGF_PLUS	https://proteomics2.ucsd.edu/ProteoSAFe/status.jsp?task=ae890095e97246bcbb984d288b1baff9	Prostate tissue Healty/malignant
2	scan=25503	ae890095e97246bcbb984d288b1baff9	MSV000080067	NLTVDTYVNEN+0.984GEK	22762502	MassIVE-KB (in vivo)	f.MSV000080067/ccms_peak/20120511_EXQ6_DiIg_SA_PCA_57_2.mzXML	25503	MSGF_PLUS	https://proteomics2.ucsd.edu/ProteoSAFe/status.jsp?task=ae890095e97246bcbb984d288b1baff9	Prostate tissue Healty/malignant
2	scan=25664	ae890095e97246bcbb984d288b1baff9	MSV000080067	NLTVDTYVNEN+0.984GEK	22762503	MassIVE-KB (in vivo)	f.MSV000080067/ccms_peak/20120511_EXQ6_DiIg_SA_PCA_57_2.mzXML	25664	MSGF_PLUS	https://proteomics2.ucsd.edu/ProteoSAFe/status.jsp?task=ae890095e97246bcbb984d288b1baff9	Prostate tissue Healty/malignant
2	scan=22065	ae890095e97246bcbb984d288b1baff9	MSV000080067	NLTVDTYVNEN+0.984GEK	22762508	MassIVE-KB (in vivo)	f.MSV000080067/ccms_peak/20120511_EXQ6_DiIg_SA_PCA_57_2.mzXML	22065	MSGF_PLUS	https://proteomics2.ucsd.edu/ProteoSAFe/status.jsp?task=ae890095e97246bcbb984d288b1baff9	Prostate tissue Healty/malignant
2	scan=24863	ae890095e97246bcbb984d288b1baff9	MSV000080067	NLTVDTYVN+0.984ENGEK	31102835	MassIVE-KB (in vivo)	f.MSV000080067/ccms_peak/20120511_EXQ6_DiIg_SA_PCA_57_2.mzXML	24863	MSGF_PLUS	https://proteomics2.ucsd.edu/ProteoSAFe/status.jsp?task=ae890095e97246bcbb984d288b1baff9	Prostate tissue Healty/malignant
2	scan=41172	ae890095e97246bcbb984d288b1baff9	MSV000080067	WTGSAPILQQYYNTK	4717990	MassIVE-KB (in vivo)	f.MSV000080067/ccms_peak/20120511_EXQ6_DiIg_SA_PCA_57_2.mzXML	41172	MSGF_PLUS	https://proteomics2.ucsd.edu/ProteoSAFe/status.jsp?task=ae890095e97246bcbb984d288b1baff9	Prostate tissue Healty/malignant
3	scan=41090	ae890095e97246bcbb984d288b1baff9	MSV000080067	WTGSAPILQQYYNTK	15416042	MassIVE-KB (in vivo)	f.MSV000080067/ccms_peak/20120511_EXQ6_DiIg_SA_PCA_57_2.mzXML	41090	MSGF_PLUS	https://proteomics2.ucsd.edu/ProteoSAFe/status.jsp?task=ae890095e97246bcbb984d288b1baff9	Prostate tissue Healty/malignant
2	scan=34211	ae890095e97246bcbb984d288b1baff9	MSV000080067	EVTVAVTSSPN+0.984AILGK	26831955	MassIVE-KB (in vivo)	f.MSV000080067/ccms_peak/20120511_EXQ6_DiIg_SA_PCA_57_2.mzXML	34211	MSGF_PLUS	https://proteomics2.ucsd.edu/ProteoSAFe/status.jsp?task=ae890095e97246bcbb984d288b1baff9	Prostate tissue Healty/malignant
2	scan=39198	ae890095e97246bcbb984d288b1baff9	MSV000080067	EVTVAVTSSPN+0.984AILGK	26831957	MassIVE-KB (in vivo)	f.MSV000080067/ccms_peak/20120511_EXQ6_DiIg_SA_PCA_57_2.mzXML	39198	MSGF_PLUS	https://proteomics2.ucsd.edu/ProteoSAFe/status.jsp?task=ae890095e97246bcbb984d288b1baff9	Prostate tissue Healty/malignant
3	scan=36606	ae890095e97246bcbb984d288b1baff9	MSV000080067	EVTVAVTSSPNAILGK	33968746	MassIVE-KB (in vivo)	f.MSV000080067/ccms_peak/20120511_EXQ6_DiIg_SA_PCA_57_2.mzXML	36606	MSGF_PLUS	https://proteomics2.ucsd.edu/ProteoSAFe/status.jsp?task=ae890095e97246bcbb984d288b1baff9	Prostate tissue Healty/malignant
2	scan=36256	ae890095e97246bcbb984d288b1baff9	MSV000080067	EVTVAVTSSPNAILGK	37832490	MassIVE-KB (in vivo)	f.MSV000080067/ccms_peak/20120511_EXQ6_DiIg_SA_PCA_57_2.mzXML	36256	MSGF_PLUS	https://proteomics2.ucsd.edu/ProteoSAFe/status.jsp?task=ae890095e97246bcbb984d288b1baff9	Prostate tissue Healty/malignant
2	scan=36565	ae890095e97246bcbb984d288b1baff9	MSV000080067	EVTVAVTSSPNAILGK	37832544	MassIVE-KB (in vivo)	f.MSV000080067/ccms_peak/20120511_EXQ6_DiIg_SA_PCA_57_2.mzXML	36565	MSGF_PLUS	https://proteomics2.ucsd.edu/ProteoSAFe/status.jsp?task=ae890095e97246bcbb984d288b1baff9	Prostate tissue Healty/malignant
2	scan=36733	ae890095e97246bcbb984d288b1baff9	MSV000080067	EVTVAVTSSPNAILGK	37832545	MassIVE-KB (in vivo)	f.MSV000080067/ccms_peak/20120511_EXQ6_DiIg_SA_PCA_57_2.mzXML	36733	MSGF_PLUS	https://proteomics2.ucsd.edu/ProteoSAFe/status.jsp?task=ae890095e97246bcbb984d288b1baff9	Prostate tissue Healty/malignant
2	scan=45803	ae890095e97246bcbb984d288b1baff9	MSV000080067	GQGVLIGNWTGDYEGGTAPYK	24162353	MassIVE-KB (in vivo)	f.MSV000080067/ccms_peak/20120511_EXQ6_DiIg_SA_PCA_57_2.mzXML	45803	MSGF_PLUS	https://proteomics2.ucsd.edu/ProteoSAFe/status.jsp?task=ae890095e97246bcbb984d288b1baff9	Prostate tissue Healty/malignant
2	scan=45650	ae890095e97246bcbb984d288b1baff9	MSV000080067	GQGVLIGNWTGDYEGGTAPYK	24162375	MassIVE-KB (in vivo)	f.MSV000080067/ccms_peak/20120511_EXQ6_DiIg_SA_PCA_57_2.mzXML	45650	MSGF_PLUS	https://proteomics2.ucsd.edu/ProteoSAFe/status.jsp?task=ae890095e97246bcbb984d288b1baff9	Prostate tissue Healty/malignant
2	scan=46277	ae890095e97246bcbb984d288b1baff9	MSV000080067	GQGVLIGNWTGDYEGGTAPYK	24162382	MassIVE-KB (in vivo)	f.MSV000080067/ccms_peak/20120511_EXQ6_DiIg_SA_PCA_57_2.mzXML	46277	MSGF_PLUS	https://proteomics2.ucsd.edu/ProteoSAFe/status.jsp?task=ae890095e97246bcbb984d288b1baff9	Prostate tissue Healty/malignant
2	scan=45954	ae890095e97246bcbb984d288b1baff9	MSV000080067	GQGVLIGNWTGDYEGGTAPYK	24162414	MassIVE-KB (in vivo)	f.MSV000080067/ccms_peak/20120511_EXQ6_DiIg_SA_PCA_57_2.mzXML	45954	MSGF_PLUS	https://proteomics2.ucsd.edu/ProteoSAFe/status.jsp?task=ae890095e97246bcbb984d288b1baff9	Prostate tissue Healty/malignant
3	scan=46109	ae890095e97246bcbb984d288b1baff9	MSV000080067	GQGVLIGN+0.984WTGDYEGGTAPYK	26856746	MassIVE-KB (in vivo)	f.MSV000080067/ccms_peak/20120511_EXQ6_DiIg_SA_PCA_57_2.mzXML	46109	MSGF_PLUS	https://proteomics2.ucsd.edu/ProteoSAFe/status.jsp?task=ae890095e97246bcbb984d288b1baff9	Prostate tissue Healty/malignant
3	scan=45943	ae890095e97246bcbb984d288b1baff9	MSV000080067	GQGVLIGNWTGDYEGGTAPYK	35787541	MassIVE-KB (in vivo)	f.MSV000080067/ccms_peak/20120511_EXQ6_DiIg_SA_PCA_57_2.mzXML	45943	MSGF_PLUS	https://proteomics2.ucsd.edu/ProteoSAFe/status.jsp?task=ae890095e97246bcbb984d288b1baff9	Prostate tissue Healty/malignant
2	scan=27047	ae890095e97246bcbb984d288b1baff9	MSV000080067	TPSDHYNWQATLQNESGK	38590390	MassIVE-KB (in vivo)	f.MSV000080067/ccms_peak/20120511_EXQ6_DiIg_SA_PCA_57_2.mzXML	27047	MSGF_PLUS	https://proteomics2.ucsd.edu/ProteoSAFe/status.jsp?task=ae890095e97246bcbb984d288b1baff9	Prostate tissue Healty/malignant
3	scan=28372	ae890095e97246bcbb984d288b1baff9	MSV000080067	TPSDHYNWQATLQ+0.984NESGK	38882075	MassIVE-KB (in vivo)	f.MSV000080067/ccms_peak/20120511_EXQ6_DiIg_SA_PCA_57_2.mzXML	28372	MSGF_PLUS	https://proteomics2.ucsd.edu/ProteoSAFe/status.jsp?task=ae890095e97246bcbb984d288b1baff9	Prostate tissue Healty/malignant
2	scan=28380	ae890095e97246bcbb984d288b1baff9	MSV000080067	TPSDHYNWQ+0.984ATLQNESGK	35028730	MassIVE-KB (in vivo)	f.MSV000080067/ccms_peak/20120511_EXQ6_DiIg_SA_PCA_57_2.mzXML	28380	MSGF_PLUS	https://proteomics2.ucsd.edu/ProteoSAFe/status.jsp?task=ae890095e97246bcbb984d288b1baff9	Prostate tissue Healty/malignant
3	scan=28532	ae890095e97246bcbb984d288b1baff9	MSV000080067	TPSDHYN+0.984WQATLQNESGK	42709155	MassIVE-KB (in vivo)	f.MSV000080067/ccms_peak/20120511_EXQ6_DiIg_SA_PCA_57_2.mzXML	28532	MSGF_PLUS	https://proteomics2.ucsd.edu/ProteoSAFe/status.jsp?task=ae890095e97246bcbb984d288b1baff9	Prostate tissue Healty/malignant
3	scan=28684	ae890095e97246bcbb984d288b1baff9	MSV000080067	TPSDHYN+0.984WQATLQNESGK	42709162	MassIVE-KB (in vivo)	f.MSV000080067/ccms_peak/20120511_EXQ6_DiIg_SA_PCA_57_2.mzXML	28684	MSGF_PLUS	https://proteomics2.ucsd.edu/ProteoSAFe/status.jsp?task=ae890095e97246bcbb984d288b1baff9	Prostate tissue Healty/malignant
3	scan=25879	ae890095e97246bcbb984d288b1baff9	MSV000080067	TPSDHYNWQATLQN+0.984ESGK	20444252	MassIVE-KB (in vivo)	f.MSV000080067/ccms_peak/20120511_EXQ6_DiIg_SA_PCA_57_2.mzXML	25879	MSGF_PLUS	https://proteomics2.ucsd.edu/ProteoSAFe/status.jsp?task=ae890095e97246bcbb984d288b1baff9	Prostate tissue Healty/malignant
3	scan=26984	ae890095e97246bcbb984d288b1baff9	MSV000080067	TPSDHYNWQATLQNESGK	7681707	MassIVE-KB (in vivo)	f.MSV000080067/ccms_peak/20120511_EXQ6_DiIg_SA_PCA_57_2.mzXML	26984	MSGF_PLUS	https://proteomics2.ucsd.edu/ProteoSAFe/status.jsp?task=ae890095e97246bcbb984d288b1baff9	Prostate tissue Healty/malignant
3	scan=27154	ae890095e97246bcbb984d288b1baff9	MSV000080067	TPSDHYNWQATLQNESGK	7681708	MassIVE-KB (in vivo)	f.MSV000080067/ccms_peak/20120511_EXQ6_DiIg_SA_PCA_57_2.mzXML	27154	MSGF_PLUS	https://proteomics2.ucsd.edu/ProteoSAFe/status.jsp?task=ae890095e97246bcbb984d288b1baff9	Prostate tissue Healty/malignant
2	scan=9678	ae890095e97246bcbb984d288b1baff9	MSV000080067	TGFDSAHDTER	41249809	MassIVE-KB (in vivo)	f.MSV000080067/ccms_peak/20120511_EXQ6_DiIg_SA_PCA_57_2.mzXML	9678	MSGF_PLUS	https://proteomics2.ucsd.edu/ProteoSAFe/status.jsp?task=ae890095e97246bcbb984d288b1baff9	Prostate tissue Healty/malignant
3	scan=10011	ae890095e97246bcbb984d288b1baff9	MSV000080067	RDITYEYK	40917139	MassIVE-KB (in vivo)	f.MSV000080067/ccms_peak/20120511_EXQ6_DiIg_SA_PCA_57_2.mzXML	10011	MSGF_PLUS	https://proteomics2.ucsd.edu/ProteoSAFe/status.jsp?task=ae890095e97246bcbb984d288b1baff9	Prostate tissue Healty/malignant
2	scan=58703	ae890095e97246bcbb984d288b1baff9	MSV000080067	-17.027QVMDHAFLLLSSER	32423903	MassIVE-KB (in vivo)	f.MSV000080067/ccms_peak/20120511_EXQ6_DiIg_SA_PCA_57_2.mzXML	58703	MSGF_PLUS	https://proteomics2.ucsd.edu/ProteoSAFe/status.jsp?task=ae890095e97246bcbb984d288b1baff9	Prostate tissue Healty/malignant
2	scan=58975	ae890095e97246bcbb984d288b1baff9	MSV000080067	-17.027QVMDHAFLLLSSER	32423908	MassIVE-KB (in vivo)	f.MSV000080067/ccms_peak/20120511_EXQ6_DiIg_SA_PCA_57_2.mzXML	58975	MSGF_PLUS	https://proteomics2.ucsd.edu/ProteoSAFe/status.jsp?task=ae890095e97246bcbb984d288b1baff9	Prostate tissue Healty/malignant
2	scan=58841	ae890095e97246bcbb984d288b1baff9	MSV000080067	-17.027QVMDHAFLLLSSER	32423922	MassIVE-KB (in vivo)	f.MSV000080067/ccms_peak/20120511_EXQ6_DiIg_SA_PCA_57_2.mzXML	58841	MSGF_PLUS	https://proteomics2.ucsd.edu/ProteoSAFe/status.jsp?task=ae890095e97246bcbb984d288b1baff9	Prostate tissue Healty/malignant
3	scan=43732	ae890095e97246bcbb984d288b1baff9	MSV000080067	QVMDHAFLLLSSER	22180960	MassIVE-KB (in vivo)	f.MSV000080067/ccms_peak/20120511_EXQ6_DiIg_SA_PCA_57_2.mzXML	43732	MSGF_PLUS	https://proteomics2.ucsd.edu/ProteoSAFe/status.jsp?task=ae890095e97246bcbb984d288b1baff9	Prostate tissue Healty/malignant
3	scan=43886	ae890095e97246bcbb984d288b1baff9	MSV000080067	QVMDHAFLLLSSER	22180965	MassIVE-KB (in vivo)	f.MSV000080067/ccms_peak/20120511_EXQ6_DiIg_SA_PCA_57_2.mzXML	43886	MSGF_PLUS	https://proteomics2.ucsd.edu/ProteoSAFe/status.jsp?task=ae890095e97246bcbb984d288b1baff9	Prostate tissue Healty/malignant
3	scan=44058	ae890095e97246bcbb984d288b1baff9	MSV000080067	QVMDHAFLLLSSER	22180971	MassIVE-KB (in vivo)	f.MSV000080067/ccms_peak/20120511_EXQ6_DiIg_SA_PCA_57_2.mzXML	44058	MSGF_PLUS	https://proteomics2.ucsd.edu/ProteoSAFe/status.jsp?task=ae890095e97246bcbb984d288b1baff9	Prostate tissue Healty/malignant
3	scan=35452	ae890095e97246bcbb984d288b1baff9	MSV000080067	QVM+15.995DHAFLLLSSER	11782384	MassIVE-KB (in vivo)	f.MSV000080067/ccms_peak/20120511_EXQ6_DiIg_SA_PCA_57_2.mzXML	35452	MSGF_PLUS	https://proteomics2.ucsd.edu/ProteoSAFe/status.jsp?task=ae890095e97246bcbb984d288b1baff9	Prostate tissue Healty/malignant
3	scan=58536	ae890095e97246bcbb984d288b1baff9	MSV000080067	-17.027QVMDHAFLLLSSER	13679839	MassIVE-KB (in vivo)	f.MSV000080067/ccms_peak/20120511_EXQ6_DiIg_SA_PCA_57_2.mzXML	58536	MSGF_PLUS	https://proteomics2.ucsd.edu/ProteoSAFe/status.jsp?task=ae890095e97246bcbb984d288b1baff9	Prostate tissue Healty/malignant
2	scan=43587	ae890095e97246bcbb984d288b1baff9	MSV000080067	QVMDHAFLLLSSER	27259914	MassIVE-KB (in vivo)	f.MSV000080067/ccms_peak/20120511_EXQ6_DiIg_SA_PCA_57_2.mzXML	43587	MSGF_PLUS	https://proteomics2.ucsd.edu/ProteoSAFe/status.jsp?task=ae890095e97246bcbb984d288b1baff9	Prostate tissue Healty/malignant
2	scan=43734	ae890095e97246bcbb984d288b1baff9	MSV000080067	QVMDHAFLLLSSER	27259927	MassIVE-KB (in vivo)	f.MSV000080067/ccms_peak/20120511_EXQ6_DiIg_SA_PCA_57_2.mzXML	43734	MSGF_PLUS	https://proteomics2.ucsd.edu/ProteoSAFe/status.jsp?task=ae890095e97246bcbb984d288b1baff9	Prostate tissue Healty/malignant
2	scan=28325	ae890095e97246bcbb984d288b1baff9	MSV000080067	LEFSTGPNPSIAK	23016523	MassIVE-KB (in vivo)	f.MSV000080067/ccms_peak/20120511_EXQ6_DiIg_SA_PCA_57_2.mzXML	28325	MSGF_PLUS	https://proteomics2.ucsd.edu/ProteoSAFe/status.jsp?task=ae890095e97246bcbb984d288b1baff9	Prostate tissue Healty/malignant
2	scan=28363	ae890095e97246bcbb984d288b1baff9	MSV000080067	GYDGWQAVDATPQER	409248	MassIVE-KB (in vivo)	f.MSV000080067/ccms_peak/20120511_EXQ6_DiIg_SA_PCA_57_2.mzXML	28363	MSGF_PLUS	https://proteomics2.ucsd.edu/ProteoSAFe/status.jsp?task=ae890095e97246bcbb984d288b1baff9	Prostate tissue Healty/malignant
2	scan=27703	ae890095e97246bcbb984d288b1baff9	MSV000080067	GYDGWQAVDATPQER	409278	MassIVE-KB (in vivo)	f.MSV000080067/ccms_peak/20120511_EXQ6_DiIg_SA_PCA_57_2.mzXML	27703	MSGF_PLUS	https://proteomics2.ucsd.edu/ProteoSAFe/status.jsp?task=ae890095e97246bcbb984d288b1baff9	Prostate tissue Healty/malignant
2	scan=27395	ae890095e97246bcbb984d288b1baff9	MSV000080067	GYDGWQAVDATPQER	409283	MassIVE-KB (in vivo)	f.MSV000080067/ccms_peak/20120511_EXQ6_DiIg_SA_PCA_57_2.mzXML	27395	MSGF_PLUS	https://proteomics2.ucsd.edu/ProteoSAFe/status.jsp?task=ae890095e97246bcbb984d288b1baff9	Prostate tissue Healty/malignant
2	scan=28673	ae890095e97246bcbb984d288b1baff9	MSV000080067	GYDGWQAVDATPQER	409307	MassIVE-KB (in vivo)	f.MSV000080067/ccms_peak/20120511_EXQ6_DiIg_SA_PCA_57_2.mzXML	28673	MSGF_PLUS	https://proteomics2.ucsd.edu/ProteoSAFe/status.jsp?task=ae890095e97246bcbb984d288b1baff9	Prostate tissue Healty/malignant
2	scan=28520	ae890095e97246bcbb984d288b1baff9	MSV000080067	GYDGWQAVDATPQER	409312	MassIVE-KB (in vivo)	f.MSV000080067/ccms_peak/20120511_EXQ6_DiIg_SA_PCA_57_2.mzXML	28520	MSGF_PLUS	https://proteomics2.ucsd.edu/ProteoSAFe/status.jsp?task=ae890095e97246bcbb984d288b1baff9	Prostate tissue Healty/malignant
2	scan=25921	ae890095e97246bcbb984d288b1baff9	MSV000080067	GYDGWQAVDATPQER	409315	MassIVE-KB (in vivo)	f.MSV000080067/ccms_peak/20120511_EXQ6_DiIg_SA_PCA_57_2.mzXML	25921	MSGF_PLUS	https://proteomics2.ucsd.edu/ProteoSAFe/status.jsp?task=ae890095e97246bcbb984d288b1baff9	Prostate tissue Healty/malignant
2	scan=26547	ae890095e97246bcbb984d288b1baff9	MSV000080067	GYDGWQAVDATPQER	409321	MassIVE-KB (in vivo)	f.MSV000080067/ccms_peak/20120511_EXQ6_DiIg_SA_PCA_57_2.mzXML	26547	MSGF_PLUS	https://proteomics2.ucsd.edu/ProteoSAFe/status.jsp?task=ae890095e97246bcbb984d288b1baff9	Prostate tissue Healty/malignant
2	scan=25140	ae890095e97246bcbb984d288b1baff9	MSV000080067	GYDGWQAVDATPQER	409324	MassIVE-KB (in vivo)	f.MSV000080067/ccms_peak/20120511_EXQ6_DiIg_SA_PCA_57_2.mzXML	25140	MSGF_PLUS	https://proteomics2.ucsd.edu/ProteoSAFe/status.jsp?task=ae890095e97246bcbb984d288b1baff9	Prostate tissue Healty/malignant
2	scan=26839	ae890095e97246bcbb984d288b1baff9	MSV000080067	GYDGWQAVDATPQER	409326	MassIVE-KB (in vivo)	f.MSV000080067/ccms_peak/20120511_EXQ6_DiIg_SA_PCA_57_2.mzXML	26839	MSGF_PLUS	https://proteomics2.ucsd.edu/ProteoSAFe/status.jsp?task=ae890095e97246bcbb984d288b1baff9	Prostate tissue Healty/malignant
3	scan=28607	ae890095e97246bcbb984d288b1baff9	MSV000080067	GYDGWQAVDATPQER	14960781	MassIVE-KB (in vivo)	f.MSV000080067/ccms_peak/20120511_EXQ6_DiIg_SA_PCA_57_2.mzXML	28607	MSGF_PLUS	https://proteomics2.ucsd.edu/ProteoSAFe/status.jsp?task=ae890095e97246bcbb984d288b1baff9	Prostate tissue Healty/malignant
3	scan=27618	ae890095e97246bcbb984d288b1baff9	MSV000080067	GYDGWQAVDATPQER	14960791	MassIVE-KB (in vivo)	f.MSV000080067/ccms_peak/20120511_EXQ6_DiIg_SA_PCA_57_2.mzXML	27618	MSGF_PLUS	https://proteomics2.ucsd.edu/ProteoSAFe/status.jsp?task=ae890095e97246bcbb984d288b1baff9	Prostate tissue Healty/malignant
3	scan=28776	ae890095e97246bcbb984d288b1baff9	MSV000080067	GYDGWQAVDATPQER	14960795	MassIVE-KB (in vivo)	f.MSV000080067/ccms_peak/20120511_EXQ6_DiIg_SA_PCA_57_2.mzXML	28776	MSGF_PLUS	https://proteomics2.ucsd.edu/ProteoSAFe/status.jsp?task=ae890095e97246bcbb984d288b1baff9	Prostate tissue Healty/malignant
3	scan=55483	ae890095e97246bcbb984d288b1baff9	MSV000080067	TYINSLAILDDEPVIR	14209423	MassIVE-KB (in vivo)	f.MSV000080067/ccms_peak/20120511_EXQ6_DiIg_SA_PCA_57_2.mzXML	55483	MSGF_PLUS	https://proteomics2.ucsd.edu/ProteoSAFe/status.jsp?task=ae890095e97246bcbb984d288b1baff9	Prostate tissue Healty/malignant
3	scan=58318	ae890095e97246bcbb984d288b1baff9	MSV000080067	TYINSLAILDDEPVIR	14209425	MassIVE-KB (in vivo)	f.MSV000080067/ccms_peak/20120511_EXQ6_DiIg_SA_PCA_57_2.mzXML	58318	MSGF_PLUS	https://proteomics2.ucsd.edu/ProteoSAFe/status.jsp?task=ae890095e97246bcbb984d288b1baff9	Prostate tissue Healty/malignant
3	scan=58582	ae890095e97246bcbb984d288b1baff9	MSV000080067	TYINSLAILDDEPVIR	14209426	MassIVE-KB (in vivo)	f.MSV000080067/ccms_peak/20120511_EXQ6_DiIg_SA_PCA_57_2.mzXML	58582	MSGF_PLUS	https://proteomics2.ucsd.edu/ProteoSAFe/status.jsp?task=ae890095e97246bcbb984d288b1baff9	Prostate tissue Healty/malignant
3	scan=58450	ae890095e97246bcbb984d288b1baff9	MSV000080067	TYINSLAILDDEPVIR	14209430	MassIVE-KB (in vivo)	f.MSV000080067/ccms_peak/20120511_EXQ6_DiIg_SA_PCA_57_2.mzXML	58450	MSGF_PLUS	https://proteomics2.ucsd.edu/ProteoSAFe/status.jsp?task=ae890095e97246bcbb984d288b1baff9	Prostate tissue Healty/malignant
3	scan=58180	ae890095e97246bcbb984d288b1baff9	MSV000080067	TYINSLAILDDEPVIR	14209433	MassIVE-KB (in vivo)	f.MSV000080067/ccms_peak/20120511_EXQ6_DiIg_SA_PCA_57_2.mzXML	58180	MSGF_PLUS	https://proteomics2.ucsd.edu/ProteoSAFe/status.jsp?task=ae890095e97246bcbb984d288b1baff9	Prostate tissue Healty/malignant
2	scan=58549	ae890095e97246bcbb984d288b1baff9	MSV000080067	TYINSLAILDDEPVIR	28781640	MassIVE-KB (in vivo)	f.MSV000080067/ccms_peak/20120511_EXQ6_DiIg_SA_PCA_57_2.mzXML	58549	MSGF_PLUS	https://proteomics2.ucsd.edu/ProteoSAFe/status.jsp?task=ae890095e97246bcbb984d288b1baff9	Prostate tissue Healty/malignant
2	scan=58428	ae890095e97246bcbb984d288b1baff9	MSV000080067	TYINSLAILDDEPVIR	28781642	MassIVE-KB (in vivo)	f.MSV000080067/ccms_peak/20120511_EXQ6_DiIg_SA_PCA_57_2.mzXML	58428	MSGF_PLUS	https://proteomics2.ucsd.edu/ProteoSAFe/status.jsp?task=ae890095e97246bcbb984d288b1baff9	Prostate tissue Healty/malignant
2	scan=58019	ae890095e97246bcbb984d288b1baff9	MSV000080067	TYINSLAILDDEPVIR	28781675	MassIVE-KB (in vivo)	f.MSV000080067/ccms_peak/20120511_EXQ6_DiIg_SA_PCA_57_2.mzXML	58019	MSGF_PLUS	https://proteomics2.ucsd.edu/ProteoSAFe/status.jsp?task=ae890095e97246bcbb984d288b1baff9	Prostate tissue Healty/malignant
2	scan=74597	ae890095e97246bcbb984d288b1baff9	MSV000080067	+42.011GFIIAEIVESK	9817733	MassIVE-KB (in vivo)	f.MSV000080067/ccms_peak/20120511_EXQ6_DiIg_SA_PCA_57_2.mzXML	74597	MSGF_PLUS	https://proteomics2.ucsd.edu/ProteoSAFe/status.jsp?task=ae890095e97246bcbb984d288b1baff9	Prostate tissue Healty/malignant
2	scan=54123	ae890095e97246bcbb984d288b1baff9	MSV000080067	GFIIAEIVESK	32797457	MassIVE-KB (in vivo)	f.MSV000080067/ccms_peak/20120511_EXQ6_DiIg_SA_PCA_57_2.mzXML	54123	MSGF_PLUS	https://proteomics2.ucsd.edu/ProteoSAFe/status.jsp?task=ae890095e97246bcbb984d288b1baff9	Prostate tissue Healty/malignant
2	scan=54255	ae890095e97246bcbb984d288b1baff9	MSV000080067	GFIIAEIVESK	32797458	MassIVE-KB (in vivo)	f.MSV000080067/ccms_peak/20120511_EXQ6_DiIg_SA_PCA_57_2.mzXML	54255	MSGF_PLUS	https://proteomics2.ucsd.edu/ProteoSAFe/status.jsp?task=ae890095e97246bcbb984d288b1baff9	Prostate tissue Healty/malignant
2	scan=53976	ae890095e97246bcbb984d288b1baff9	MSV000080067	GFIIAEIVESK	32797459	MassIVE-KB (in vivo)	f.MSV000080067/ccms_peak/20120511_EXQ6_DiIg_SA_PCA_57_2.mzXML	53976	MSGF_PLUS	https://proteomics2.ucsd.edu/ProteoSAFe/status.jsp?task=ae890095e97246bcbb984d288b1baff9	Prostate tissue Healty/malignant
3	scan=48828	ae890095e97246bcbb984d288b1baff9	MSV000080067	TPSDHYNWQATLQ+0.984NESGKEVTVAVTSSPNAILGK	15687922	MassIVE-KB (in vivo)	f.MSV000080067/ccms_peak/20120511_EXQ6_DiIg_SA_PCA_57_2.mzXML	48828	MSGF_PLUS	https://proteomics2.ucsd.edu/ProteoSAFe/status.jsp?task=ae890095e97246bcbb984d288b1baff9	Prostate tissue Healty/malignant
4	scan=48832	ae890095e97246bcbb984d288b1baff9	MSV000080067	TPSDHYNWQATLQNESGKEVTVAVTSSPNAILGK	42709170	MassIVE-KB (in vivo)	f.MSV000080067/ccms_peak/20120511_EXQ6_DiIg_SA_PCA_57_2.mzXML	48832	MSGF_PLUS	https://proteomics2.ucsd.edu/ProteoSAFe/status.jsp?task=ae890095e97246bcbb984d288b1baff9	Prostate tissue Healty/malignant
2	scan=10426	ae890095e97246bcbb984d288b1baff9	MSV000080067	SVTGFDSAHDTER	6167044	MassIVE-KB (in vivo)	f.MSV000080067/ccms_peak/20120511_EXQ6_DiIg_SA_PCA_57_2.mzXML	10426	MSGF_PLUS	https://proteomics2.ucsd.edu/ProteoSAFe/status.jsp?task=ae890095e97246bcbb984d288b1baff9	Prostate tissue Healty/malignant
2	scan=9683	ae890095e97246bcbb984d288b1baff9	MSV000080067	SVTGFDSAHDTER	6167045	MassIVE-KB (in vivo)	f.MSV000080067/ccms_peak/20120511_EXQ6_DiIg_SA_PCA_57_2.mzXML	9683	MSGF_PLUS	https://proteomics2.ucsd.edu/ProteoSAFe/status.jsp?task=ae890095e97246bcbb984d288b1baff9	Prostate tissue Healty/malignant
2	scan=9938	ae890095e97246bcbb984d288b1baff9	MSV000080067	SVTGFDSAHDTER	6167077	MassIVE-KB (in vivo)	f.MSV000080067/ccms_peak/20120511_EXQ6_DiIg_SA_PCA_57_2.mzXML	9938	MSGF_PLUS	https://proteomics2.ucsd.edu/ProteoSAFe/status.jsp?task=ae890095e97246bcbb984d288b1baff9	Prostate tissue Healty/malignant
3	scan=9808	ae890095e97246bcbb984d288b1baff9	MSV000080067	SVTGFDSAHDTER	3787836	MassIVE-KB (in vivo)	f.MSV000080067/ccms_peak/20120511_EXQ6_DiIg_SA_PCA_57_2.mzXML	9808	MSGF_PLUS	https://proteomics2.ucsd.edu/ProteoSAFe/status.jsp?task=ae890095e97246bcbb984d288b1baff9	Prostate tissue Healty/malignant
3	scan=10841	ae890095e97246bcbb984d288b1baff9	MSV000080067	SVTGFDSAHDTER	3787847	MassIVE-KB (in vivo)	f.MSV000080067/ccms_peak/20120511_EXQ6_DiIg_SA_PCA_57_2.mzXML	10841	MSGF_PLUS	https://proteomics2.ucsd.edu/ProteoSAFe/status.jsp?task=ae890095e97246bcbb984d288b1baff9	Prostate tissue Healty/malignant
3	scan=9933	ae890095e97246bcbb984d288b1baff9	MSV000080067	SVTGFDSAHDTER	3787848	MassIVE-KB (in vivo)	f.MSV000080067/ccms_peak/20120511_EXQ6_DiIg_SA_PCA_57_2.mzXML	9933	MSGF_PLUS	https://proteomics2.ucsd.edu/ProteoSAFe/status.jsp?task=ae890095e97246bcbb984d288b1baff9	Prostate tissue Healty/malignant
3	scan=9675	ae890095e97246bcbb984d288b1baff9	MSV000080067	SVTGFDSAHDTER	3787849	MassIVE-KB (in vivo)	f.MSV000080067/ccms_peak/20120511_EXQ6_DiIg_SA_PCA_57_2.mzXML	9675	MSGF_PLUS	https://proteomics2.ucsd.edu/ProteoSAFe/status.jsp?task=ae890095e97246bcbb984d288b1baff9	Prostate tissue Healty/malignant
2	scan=17081	ae890095e97246bcbb984d288b1baff9	MSV000080067	+43.006SVTGFDSAHDTER	43070503	MassIVE-KB (in vivo)	f.MSV000080067/ccms_peak/20120511_EXQ6_DiIg_SA_PCA_57_2.mzXML	17081	MSGF_PLUS	https://proteomics2.ucsd.edu/ProteoSAFe/status.jsp?task=ae890095e97246bcbb984d288b1baff9	Prostate tissue Healty/malignant
2	scan=30860	ae890095e97246bcbb984d288b1baff9	MSV000080067	KGDIFIVYDTR	23293465	MassIVE-KB (in vivo)	f.MSV000080067/ccms_peak/20120511_EXQ6_DiIg_SA_PCA_57_2.mzXML	30860	MSGF_PLUS	https://proteomics2.ucsd.edu/ProteoSAFe/status.jsp?task=ae890095e97246bcbb984d288b1baff9	Prostate tissue Healty/malignant
2	scan=31021	ae890095e97246bcbb984d288b1baff9	MSV000080067	KGDIFIVYDTR	23293482	MassIVE-KB (in vivo)	f.MSV000080067/ccms_peak/20120511_EXQ6_DiIg_SA_PCA_57_2.mzXML	31021	MSGF_PLUS	https://proteomics2.ucsd.edu/ProteoSAFe/status.jsp?task=ae890095e97246bcbb984d288b1baff9	Prostate tissue Healty/malignant
3	scan=30850	ae890095e97246bcbb984d288b1baff9	MSV000080067	KGDIFIVYDTR	29567589	MassIVE-KB (in vivo)	f.MSV000080067/ccms_peak/20120511_EXQ6_DiIg_SA_PCA_57_2.mzXML	30850	MSGF_PLUS	https://proteomics2.ucsd.edu/ProteoSAFe/status.jsp?task=ae890095e97246bcbb984d288b1baff9	Prostate tissue Healty/malignant
2	scan=30219	ae890095e97246bcbb984d288b1baff9	MSV000080067	FVFSEVN+0.984GDR	44030311	MassIVE-KB (in vivo)	f.MSV000080067/ccms_peak/20120511_EXQ6_DiIg_SA_PCA_57_2.mzXML	30219	MSGF_PLUS	https://proteomics2.ucsd.edu/ProteoSAFe/status.jsp?task=ae890095e97246bcbb984d288b1baff9	Prostate tissue Healty/malignant
2	scan=27895	ae890095e97246bcbb984d288b1baff9	MSV000080067	FVFSEVNGDR	31895187	MassIVE-KB (in vivo)	f.MSV000080067/ccms_peak/20120511_EXQ6_DiIg_SA_PCA_57_2.mzXML	27895	MSGF_PLUS	https://proteomics2.ucsd.edu/ProteoSAFe/status.jsp?task=ae890095e97246bcbb984d288b1baff9	Prostate tissue Healty/malignant
3	scan=17522	ae890095e97246bcbb984d288b1baff9	MSV000080067	EDM+15.995VFMPDEDERK	21440425	MassIVE-KB (in vivo)	f.MSV000080067/ccms_peak/20120511_EXQ6_DiIg_SA_PCA_57_3.mzXML	17522	MSGF_PLUS	https://proteomics2.ucsd.edu/ProteoSAFe/status.jsp?task=ae890095e97246bcbb984d288b1baff9	Prostate tissue Healty/malignant
3	scan=41941	ae890095e97246bcbb984d288b1baff9	MSV000080067	MVNGQEELHVISMETTSIGK	20082158	MassIVE-KB (in vivo)	f.MSV000080067/ccms_peak/20120511_EXQ6_DiIg_SA_PCA_57_3.mzXML	41941	MSGF_PLUS	https://proteomics2.ucsd.edu/ProteoSAFe/status.jsp?task=ae890095e97246bcbb984d288b1baff9	Prostate tissue Healty/malignant
3	scan=42265	ae890095e97246bcbb984d288b1baff9	MSV000080067	MVNGQEELHVISMETTSIGK	20082183	MassIVE-KB (in vivo)	f.MSV000080067/ccms_peak/20120511_EXQ6_DiIg_SA_PCA_57_3.mzXML	42265	MSGF_PLUS	https://proteomics2.ucsd.edu/ProteoSAFe/status.jsp?task=ae890095e97246bcbb984d288b1baff9	Prostate tissue Healty/malignant
2	scan=43773	ae890095e97246bcbb984d288b1baff9	MSV000080067	MVN+0.984GQEELHVISMETTSIGK	36750172	MassIVE-KB (in vivo)	f.MSV000080067/ccms_peak/20120511_EXQ6_DiIg_SA_PCA_57_3.mzXML	43773	MSGF_PLUS	https://proteomics2.ucsd.edu/ProteoSAFe/status.jsp?task=ae890095e97246bcbb984d288b1baff9	Prostate tissue Healty/malignant
2	scan=43608	ae890095e97246bcbb984d288b1baff9	MSV000080067	MVN+0.984GQEELHVISMETTSIGK	36750173	MassIVE-KB (in vivo)	f.MSV000080067/ccms_peak/20120511_EXQ6_DiIg_SA_PCA_57_3.mzXML	43608	MSGF_PLUS	https://proteomics2.ucsd.edu/ProteoSAFe/status.jsp?task=ae890095e97246bcbb984d288b1baff9	Prostate tissue Healty/malignant
3	scan=44700	ae890095e97246bcbb984d288b1baff9	MSV000080067	MVN+0.984GQEELHVISMETTSIGK	27819277	MassIVE-KB (in vivo)	f.MSV000080067/ccms_peak/20120511_EXQ6_DiIg_SA_PCA_57_3.mzXML	44700	MSGF_PLUS	https://proteomics2.ucsd.edu/ProteoSAFe/status.jsp?task=ae890095e97246bcbb984d288b1baff9	Prostate tissue Healty/malignant
3	scan=41813	ae890095e97246bcbb984d288b1baff9	MSV000080067	MVN+0.984GQEELHVISMETTSIGK	27819279	MassIVE-KB (in vivo)	f.MSV000080067/ccms_peak/20120511_EXQ6_DiIg_SA_PCA_57_3.mzXML	41813	MSGF_PLUS	https://proteomics2.ucsd.edu/ProteoSAFe/status.jsp?task=ae890095e97246bcbb984d288b1baff9	Prostate tissue Healty/malignant
3	scan=43720	ae890095e97246bcbb984d288b1baff9	MSV000080067	MVN+0.984GQEELHVISMETTSIGK	27819280	MassIVE-KB (in vivo)	f.MSV000080067/ccms_peak/20120511_EXQ6_DiIg_SA_PCA_57_3.mzXML	43720	MSGF_PLUS	https://proteomics2.ucsd.edu/ProteoSAFe/status.jsp?task=ae890095e97246bcbb984d288b1baff9	Prostate tissue Healty/malignant
3	scan=43884	ae890095e97246bcbb984d288b1baff9	MSV000080067	MVN+0.984GQEELHVISMETTSIGK	27819284	MassIVE-KB (in vivo)	f.MSV000080067/ccms_peak/20120511_EXQ6_DiIg_SA_PCA_57_3.mzXML	43884	MSGF_PLUS	https://proteomics2.ucsd.edu/ProteoSAFe/status.jsp?task=ae890095e97246bcbb984d288b1baff9	Prostate tissue Healty/malignant
3	scan=44545	ae890095e97246bcbb984d288b1baff9	MSV000080067	MVN+0.984GQEELHVISMETTSIGK	27819285	MassIVE-KB (in vivo)	f.MSV000080067/ccms_peak/20120511_EXQ6_DiIg_SA_PCA_57_3.mzXML	44545	MSGF_PLUS	https://proteomics2.ucsd.edu/ProteoSAFe/status.jsp?task=ae890095e97246bcbb984d288b1baff9	Prostate tissue Healty/malignant
3	scan=44048	ae890095e97246bcbb984d288b1baff9	MSV000080067	MVN+0.984GQEELHVISMETTSIGK	27819305	MassIVE-KB (in vivo)	f.MSV000080067/ccms_peak/20120511_EXQ6_DiIg_SA_PCA_57_3.mzXML	44048	MSGF_PLUS	https://proteomics2.ucsd.edu/ProteoSAFe/status.jsp?task=ae890095e97246bcbb984d288b1baff9	Prostate tissue Healty/malignant
2	scan=38845	ae890095e97246bcbb984d288b1baff9	MSV000080067	GDIFIVYDTR	36957488	MassIVE-KB (in vivo)	f.MSV000080067/ccms_peak/20120511_EXQ6_DiIg_SA_PCA_57_3.mzXML	38845	MSGF_PLUS	https://proteomics2.ucsd.edu/ProteoSAFe/status.jsp?task=ae890095e97246bcbb984d288b1baff9	Prostate tissue Healty/malignant
2	scan=37794	ae890095e97246bcbb984d288b1baff9	MSV000080067	GDIFIVYDTR	36957499	MassIVE-KB (in vivo)	f.MSV000080067/ccms_peak/20120511_EXQ6_DiIg_SA_PCA_57_3.mzXML	37794	MSGF_PLUS	https://proteomics2.ucsd.edu/ProteoSAFe/status.jsp?task=ae890095e97246bcbb984d288b1baff9	Prostate tissue Healty/malignant
3	scan=26530	ae890095e97246bcbb984d288b1baff9	MSV000080067	EYILN+0.984DTGC+57.021HYVGAAR	44019373	MassIVE-KB (in vivo)	f.MSV000080067/ccms_peak/20120511_EXQ6_DiIg_SA_PCA_57_3.mzXML	26530	MSGF_PLUS	https://proteomics2.ucsd.edu/ProteoSAFe/status.jsp?task=ae890095e97246bcbb984d288b1baff9	Prostate tissue Healty/malignant
2	scan=38704	ae890095e97246bcbb984d288b1baff9	MSV000080067	TSQIQGQVSEVTLTLDSK	547283	MassIVE-KB (in vivo)	f.MSV000080067/ccms_peak/20120511_EXQ6_DiIg_SA_PCA_57_3.mzXML	38704	MSGF_PLUS	https://proteomics2.ucsd.edu/ProteoSAFe/status.jsp?task=ae890095e97246bcbb984d288b1baff9	Prostate tissue Healty/malignant
3	scan=38722	ae890095e97246bcbb984d288b1baff9	MSV000080067	TSQIQGQVSEVTLTLDSK	15101517	MassIVE-KB (in vivo)	f.MSV000080067/ccms_peak/20120511_EXQ6_DiIg_SA_PCA_57_3.mzXML	38722	MSGF_PLUS	https://proteomics2.ucsd.edu/ProteoSAFe/status.jsp?task=ae890095e97246bcbb984d288b1baff9	Prostate tissue Healty/malignant
4	scan=15463	ae890095e97246bcbb984d288b1baff9	MSV000080067	RDITYEYKYPEGSSEER	17722991	MassIVE-KB (in vivo)	f.MSV000080067/ccms_peak/20120511_EXQ6_DiIg_SA_PCA_57_3.mzXML	15463	MSGF_PLUS	https://proteomics2.ucsd.edu/ProteoSAFe/status.jsp?task=ae890095e97246bcbb984d288b1baff9	Prostate tissue Healty/malignant
4	scan=15316	ae890095e97246bcbb984d288b1baff9	MSV000080067	RDITYEYKYPEGSSEER	17722996	MassIVE-KB (in vivo)	f.MSV000080067/ccms_peak/20120511_EXQ6_DiIg_SA_PCA_57_3.mzXML	15316	MSGF_PLUS	https://proteomics2.ucsd.edu/ProteoSAFe/status.jsp?task=ae890095e97246bcbb984d288b1baff9	Prostate tissue Healty/malignant
2	scan=28529	ae890095e97246bcbb984d288b1baff9	MSV000080067	IGNWTGDYEGGTAPYK	26270528	MassIVE-KB (in vivo)	f.MSV000080067/ccms_peak/20120511_EXQ6_DiIg_SA_PCA_57_3.mzXML	28529	MSGF_PLUS	https://proteomics2.ucsd.edu/ProteoSAFe/status.jsp?task=ae890095e97246bcbb984d288b1baff9	Prostate tissue Healty/malignant
3	scan=18308	ae890095e97246bcbb984d288b1baff9	MSV000080067	HTLVVLDPR	21784481	MassIVE-KB (in vivo)	f.MSV000080067/ccms_peak/20120511_EXQ6_DiIg_SA_PCA_57_3.mzXML	18308	MSGF_PLUS	https://proteomics2.ucsd.edu/ProteoSAFe/status.jsp?task=ae890095e97246bcbb984d288b1baff9	Prostate tissue Healty/malignant
3	scan=54338	ae890095e97246bcbb984d288b1baff9	MSV000080067	FSLESLGISSLQTSDHGTVQPGETIQSQIK	36365527	MassIVE-KB (in vivo)	f.MSV000080067/ccms_peak/20120511_EXQ6_DiIg_SA_PCA_57_3.mzXML	54338	MSGF_PLUS	https://proteomics2.ucsd.edu/ProteoSAFe/status.jsp?task=ae890095e97246bcbb984d288b1baff9	Prostate tissue Healty/malignant
3	scan=54050	ae890095e97246bcbb984d288b1baff9	MSV000080067	FSLESLGISSLQTSDHGTVQPGETIQSQIK	36365560	MassIVE-KB (in vivo)	f.MSV000080067/ccms_peak/20120511_EXQ6_DiIg_SA_PCA_57_3.mzXML	54050	MSGF_PLUS	https://proteomics2.ucsd.edu/ProteoSAFe/status.jsp?task=ae890095e97246bcbb984d288b1baff9	Prostate tissue Healty/malignant
4	scan=54295	ae890095e97246bcbb984d288b1baff9	MSV000080067	FSLESLGISSLQ+0.984TSDHGTVQPGETIQSQIK	15529307	MassIVE-KB (in vivo)	f.MSV000080067/ccms_peak/20120511_EXQ6_DiIg_SA_PCA_57_3.mzXML	54295	MSGF_PLUS	https://proteomics2.ucsd.edu/ProteoSAFe/status.jsp?task=ae890095e97246bcbb984d288b1baff9	Prostate tissue Healty/malignant
2	scan=21089	ae890095e97246bcbb984d288b1baff9	MSV000080067	NLTVDTYVNEN+0.984GEK	22762509	MassIVE-KB (in vivo)	f.MSV000080067/ccms_peak/20120511_EXQ6_DiIg_SA_PCA_57_3.mzXML	21089	MSGF_PLUS	https://proteomics2.ucsd.edu/ProteoSAFe/status.jsp?task=ae890095e97246bcbb984d288b1baff9	Prostate tissue Healty/malignant
2	scan=34903	ae890095e97246bcbb984d288b1baff9	MSV000080067	EVTVAVTSSPNAILGK	37832514	MassIVE-KB (in vivo)	f.MSV000080067/ccms_peak/20120511_EXQ6_DiIg_SA_PCA_57_3.mzXML	34903	MSGF_PLUS	https://proteomics2.ucsd.edu/ProteoSAFe/status.jsp?task=ae890095e97246bcbb984d288b1baff9	Prostate tissue Healty/malignant
2	scan=35072	ae890095e97246bcbb984d288b1baff9	MSV000080067	EVTVAVTSSPNAILGK	37832550	MassIVE-KB (in vivo)	f.MSV000080067/ccms_peak/20120511_EXQ6_DiIg_SA_PCA_57_3.mzXML	35072	MSGF_PLUS	https://proteomics2.ucsd.edu/ProteoSAFe/status.jsp?task=ae890095e97246bcbb984d288b1baff9	Prostate tissue Healty/malignant
2	scan=44468	ae890095e97246bcbb984d288b1baff9	MSV000080067	GQGVLIGNWTGDYEGGTAPYK	24162377	MassIVE-KB (in vivo)	f.MSV000080067/ccms_peak/20120511_EXQ6_DiIg_SA_PCA_57_3.mzXML	44468	MSGF_PLUS	https://proteomics2.ucsd.edu/ProteoSAFe/status.jsp?task=ae890095e97246bcbb984d288b1baff9	Prostate tissue Healty/malignant
2	scan=44294	ae890095e97246bcbb984d288b1baff9	MSV000080067	GQGVLIGNWTGDYEGGTAPYK	24162381	MassIVE-KB (in vivo)	f.MSV000080067/ccms_peak/20120511_EXQ6_DiIg_SA_PCA_57_3.mzXML	44294	MSGF_PLUS	https://proteomics2.ucsd.edu/ProteoSAFe/status.jsp?task=ae890095e97246bcbb984d288b1baff9	Prostate tissue Healty/malignant
2	scan=44625	ae890095e97246bcbb984d288b1baff9	MSV000080067	GQGVLIGNWTGDYEGGTAPYK	24162394	MassIVE-KB (in vivo)	f.MSV000080067/ccms_peak/20120511_EXQ6_DiIg_SA_PCA_57_3.mzXML	44625	MSGF_PLUS	https://proteomics2.ucsd.edu/ProteoSAFe/status.jsp?task=ae890095e97246bcbb984d288b1baff9	Prostate tissue Healty/malignant
2	scan=44138	ae890095e97246bcbb984d288b1baff9	MSV000080067	GQGVLIGNWTGDYEGGTAPYK	24162415	MassIVE-KB (in vivo)	f.MSV000080067/ccms_peak/20120511_EXQ6_DiIg_SA_PCA_57_3.mzXML	44138	MSGF_PLUS	https://proteomics2.ucsd.edu/ProteoSAFe/status.jsp?task=ae890095e97246bcbb984d288b1baff9	Prostate tissue Healty/malignant
3	scan=43980	ae890095e97246bcbb984d288b1baff9	MSV000080067	GQGVLIGN+0.984WTGDYEGGTAPYK	26856744	MassIVE-KB (in vivo)	f.MSV000080067/ccms_peak/20120511_EXQ6_DiIg_SA_PCA_57_3.mzXML	43980	MSGF_PLUS	https://proteomics2.ucsd.edu/ProteoSAFe/status.jsp?task=ae890095e97246bcbb984d288b1baff9	Prostate tissue Healty/malignant
3	scan=44149	ae890095e97246bcbb984d288b1baff9	MSV000080067	GQGVLIGNWTGDYEGGTAPYK	35787542	MassIVE-KB (in vivo)	f.MSV000080067/ccms_peak/20120511_EXQ6_DiIg_SA_PCA_57_3.mzXML	44149	MSGF_PLUS	https://proteomics2.ucsd.edu/ProteoSAFe/status.jsp?task=ae890095e97246bcbb984d288b1baff9	Prostate tissue Healty/malignant
3	scan=43986	ae890095e97246bcbb984d288b1baff9	MSV000080067	GQGVLIGNWTGDYEGGTAPYK	35787545	MassIVE-KB (in vivo)	f.MSV000080067/ccms_peak/20120511_EXQ6_DiIg_SA_PCA_57_3.mzXML	43986	MSGF_PLUS	https://proteomics2.ucsd.edu/ProteoSAFe/status.jsp?task=ae890095e97246bcbb984d288b1baff9	Prostate tissue Healty/malignant
3	scan=28049	ae890095e97246bcbb984d288b1baff9	MSV000080067	TPSDHYNWQ+0.984ATLQNESGK	12415692	MassIVE-KB (in vivo)	f.MSV000080067/ccms_peak/20120511_EXQ6_DiIg_SA_PCA_57_3.mzXML	28049	MSGF_PLUS	https://proteomics2.ucsd.edu/ProteoSAFe/status.jsp?task=ae890095e97246bcbb984d288b1baff9	Prostate tissue Healty/malignant
3	scan=25765	ae890095e97246bcbb984d288b1baff9	MSV000080067	TPSDHYNWQ+0.984ATLQNESGK	12415693	MassIVE-KB (in vivo)	f.MSV000080067/ccms_peak/20120511_EXQ6_DiIg_SA_PCA_57_3.mzXML	25765	MSGF_PLUS	https://proteomics2.ucsd.edu/ProteoSAFe/status.jsp?task=ae890095e97246bcbb984d288b1baff9	Prostate tissue Healty/malignant
2	scan=26900	ae890095e97246bcbb984d288b1baff9	MSV000080067	TPSDHYNWQATLQN+0.984ESGK	11230844	MassIVE-KB (in vivo)	f.MSV000080067/ccms_peak/20120511_EXQ6_DiIg_SA_PCA_57_3.mzXML	26900	MSGF_PLUS	https://proteomics2.ucsd.edu/ProteoSAFe/status.jsp?task=ae890095e97246bcbb984d288b1baff9	Prostate tissue Healty/malignant
3	scan=27219	ae890095e97246bcbb984d288b1baff9	MSV000080067	TPSDHYN+0.984WQATLQNESGK	42709151	MassIVE-KB (in vivo)	f.MSV000080067/ccms_peak/20120511_EXQ6_DiIg_SA_PCA_57_3.mzXML	27219	MSGF_PLUS	https://proteomics2.ucsd.edu/ProteoSAFe/status.jsp?task=ae890095e97246bcbb984d288b1baff9	Prostate tissue Healty/malignant
3	scan=27373	ae890095e97246bcbb984d288b1baff9	MSV000080067	TPSDHYN+0.984WQATLQNESGK	42709156	MassIVE-KB (in vivo)	f.MSV000080067/ccms_peak/20120511_EXQ6_DiIg_SA_PCA_57_3.mzXML	27373	MSGF_PLUS	https://proteomics2.ucsd.edu/ProteoSAFe/status.jsp?task=ae890095e97246bcbb984d288b1baff9	Prostate tissue Healty/malignant
3	scan=27065	ae890095e97246bcbb984d288b1baff9	MSV000080067	TPSDHYN+0.984WQATLQNESGK	42709159	MassIVE-KB (in vivo)	f.MSV000080067/ccms_peak/20120511_EXQ6_DiIg_SA_PCA_57_3.mzXML	27065	MSGF_PLUS	https://proteomics2.ucsd.edu/ProteoSAFe/status.jsp?task=ae890095e97246bcbb984d288b1baff9	Prostate tissue Healty/malignant
3	scan=24656	ae890095e97246bcbb984d288b1baff9	MSV000080067	TPSDHYNWQATLQN+0.984ESGK	20444249	MassIVE-KB (in vivo)	f.MSV000080067/ccms_peak/20120511_EXQ6_DiIg_SA_PCA_57_3.mzXML	24656	MSGF_PLUS	https://proteomics2.ucsd.edu/ProteoSAFe/status.jsp?task=ae890095e97246bcbb984d288b1baff9	Prostate tissue Healty/malignant
3	scan=24469	ae890095e97246bcbb984d288b1baff9	MSV000080067	TPSDHYNWQATLQN+0.984ESGK	20444256	MassIVE-KB (in vivo)	f.MSV000080067/ccms_peak/20120511_EXQ6_DiIg_SA_PCA_57_3.mzXML	24469	MSGF_PLUS	https://proteomics2.ucsd.edu/ProteoSAFe/status.jsp?task=ae890095e97246bcbb984d288b1baff9	Prostate tissue Healty/malignant
3	scan=25579	ae890095e97246bcbb984d288b1baff9	MSV000080067	TPSDHYNWQATLQNESGK	7681705	MassIVE-KB (in vivo)	f.MSV000080067/ccms_peak/20120511_EXQ6_DiIg_SA_PCA_57_3.mzXML	25579	MSGF_PLUS	https://proteomics2.ucsd.edu/ProteoSAFe/status.jsp?task=ae890095e97246bcbb984d288b1baff9	Prostate tissue Healty/malignant
2	scan=8627	ae890095e97246bcbb984d288b1baff9	MSV000080067	TGFDSAHDTER	41249808	MassIVE-KB (in vivo)	f.MSV000080067/ccms_peak/20120511_EXQ6_DiIg_SA_PCA_57_3.mzXML	8627	MSGF_PLUS	https://proteomics2.ucsd.edu/ProteoSAFe/status.jsp?task=ae890095e97246bcbb984d288b1baff9	Prostate tissue Healty/malignant
3	scan=8972	ae890095e97246bcbb984d288b1baff9	MSV000080067	RDITYEYK	40917140	MassIVE-KB (in vivo)	f.MSV000080067/ccms_peak/20120511_EXQ6_DiIg_SA_PCA_57_3.mzXML	8972	MSGF_PLUS	https://proteomics2.ucsd.edu/ProteoSAFe/status.jsp?task=ae890095e97246bcbb984d288b1baff9	Prostate tissue Healty/malignant
2	scan=56868	ae890095e97246bcbb984d288b1baff9	MSV000080067	-17.027QVMDHAFLLLSSER	32423890	MassIVE-KB (in vivo)	f.MSV000080067/ccms_peak/20120511_EXQ6_DiIg_SA_PCA_57_3.mzXML	56868	MSGF_PLUS	https://proteomics2.ucsd.edu/ProteoSAFe/status.jsp?task=ae890095e97246bcbb984d288b1baff9	Prostate tissue Healty/malignant
2	scan=57001	ae890095e97246bcbb984d288b1baff9	MSV000080067	-17.027QVMDHAFLLLSSER	32423920	MassIVE-KB (in vivo)	f.MSV000080067/ccms_peak/20120511_EXQ6_DiIg_SA_PCA_57_3.mzXML	57001	MSGF_PLUS	https://proteomics2.ucsd.edu/ProteoSAFe/status.jsp?task=ae890095e97246bcbb984d288b1baff9	Prostate tissue Healty/malignant
3	scan=42034	ae890095e97246bcbb984d288b1baff9	MSV000080067	QVMDHAFLLLSSER	22180949	MassIVE-KB (in vivo)	f.MSV000080067/ccms_peak/20120511_EXQ6_DiIg_SA_PCA_57_3.mzXML	42034	MSGF_PLUS	https://proteomics2.ucsd.edu/ProteoSAFe/status.jsp?task=ae890095e97246bcbb984d288b1baff9	Prostate tissue Healty/malignant
3	scan=42188	ae890095e97246bcbb984d288b1baff9	MSV000080067	QVMDHAFLLLSSER	22180983	MassIVE-KB (in vivo)	f.MSV000080067/ccms_peak/20120511_EXQ6_DiIg_SA_PCA_57_3.mzXML	42188	MSGF_PLUS	https://proteomics2.ucsd.edu/ProteoSAFe/status.jsp?task=ae890095e97246bcbb984d288b1baff9	Prostate tissue Healty/malignant
3	scan=43572	ae890095e97246bcbb984d288b1baff9	MSV000080067	QVMDHAFLLLSSER	22180996	MassIVE-KB (in vivo)	f.MSV000080067/ccms_peak/20120511_EXQ6_DiIg_SA_PCA_57_3.mzXML	43572	MSGF_PLUS	https://proteomics2.ucsd.edu/ProteoSAFe/status.jsp?task=ae890095e97246bcbb984d288b1baff9	Prostate tissue Healty/malignant
3	scan=33879	ae890095e97246bcbb984d288b1baff9	MSV000080067	QVM+15.995DHAFLLLSSER	11782374	MassIVE-KB (in vivo)	f.MSV000080067/ccms_peak/20120511_EXQ6_DiIg_SA_PCA_57_3.mzXML	33879	MSGF_PLUS	https://proteomics2.ucsd.edu/ProteoSAFe/status.jsp?task=ae890095e97246bcbb984d288b1baff9	Prostate tissue Healty/malignant
3	scan=56967	ae890095e97246bcbb984d288b1baff9	MSV000080067	-17.027QVMDHAFLLLSSER	13679838	MassIVE-KB (in vivo)	f.MSV000080067/ccms_peak/20120511_EXQ6_DiIg_SA_PCA_57_3.mzXML	56967	MSGF_PLUS	https://proteomics2.ucsd.edu/ProteoSAFe/status.jsp?task=ae890095e97246bcbb984d288b1baff9	Prostate tissue Healty/malignant
3	scan=56829	ae890095e97246bcbb984d288b1baff9	MSV000080067	-17.027QVMDHAFLLLSSER	13679840	MassIVE-KB (in vivo)	f.MSV000080067/ccms_peak/20120511_EXQ6_DiIg_SA_PCA_57_3.mzXML	56829	MSGF_PLUS	https://proteomics2.ucsd.edu/ProteoSAFe/status.jsp?task=ae890095e97246bcbb984d288b1baff9	Prostate tissue Healty/malignant
2	scan=44114	ae890095e97246bcbb984d288b1baff9	MSV000080067	Q+0.984VMDHAFLLLSSER	41203362	MassIVE-KB (in vivo)	f.MSV000080067/ccms_peak/20120511_EXQ6_DiIg_SA_PCA_57_3.mzXML	44114	MSGF_PLUS	https://proteomics2.ucsd.edu/ProteoSAFe/status.jsp?task=ae890095e97246bcbb984d288b1baff9	Prostate tissue Healty/malignant
3	scan=44108	ae890095e97246bcbb984d288b1baff9	MSV000080067	Q+0.984VMDHAFLLLSSER	33190661	MassIVE-KB (in vivo)	f.MSV000080067/ccms_peak/20120511_EXQ6_DiIg_SA_PCA_57_3.mzXML	44108	MSGF_PLUS	https://proteomics2.ucsd.edu/ProteoSAFe/status.jsp?task=ae890095e97246bcbb984d288b1baff9	Prostate tissue Healty/malignant
2	scan=42091	ae890095e97246bcbb984d288b1baff9	MSV000080067	QVMDHAFLLLSSER	27259913	MassIVE-KB (in vivo)	f.MSV000080067/ccms_peak/20120511_EXQ6_DiIg_SA_PCA_57_3.mzXML	42091	MSGF_PLUS	https://proteomics2.ucsd.edu/ProteoSAFe/status.jsp?task=ae890095e97246bcbb984d288b1baff9	Prostate tissue Healty/malignant
2	scan=41933	ae890095e97246bcbb984d288b1baff9	MSV000080067	QVMDHAFLLLSSER	27259921	MassIVE-KB (in vivo)	f.MSV000080067/ccms_peak/20120511_EXQ6_DiIg_SA_PCA_57_3.mzXML	41933	MSGF_PLUS	https://proteomics2.ucsd.edu/ProteoSAFe/status.jsp?task=ae890095e97246bcbb984d288b1baff9	Prostate tissue Healty/malignant
2	scan=26927	ae890095e97246bcbb984d288b1baff9	MSV000080067	LEFSTGPNPSIAK	23016560	MassIVE-KB (in vivo)	f.MSV000080067/ccms_peak/20120511_EXQ6_DiIg_SA_PCA_57_3.mzXML	26927	MSGF_PLUS	https://proteomics2.ucsd.edu/ProteoSAFe/status.jsp?task=ae890095e97246bcbb984d288b1baff9	Prostate tissue Healty/malignant
2	scan=26919	ae890095e97246bcbb984d288b1baff9	MSV000080067	GYDGWQAVDATPQER	409269	MassIVE-KB (in vivo)	f.MSV000080067/ccms_peak/20120511_EXQ6_DiIg_SA_PCA_57_3.mzXML	26919	MSGF_PLUS	https://proteomics2.ucsd.edu/ProteoSAFe/status.jsp?task=ae890095e97246bcbb984d288b1baff9	Prostate tissue Healty/malignant
2	scan=26110	ae890095e97246bcbb984d288b1baff9	MSV000080067	GYDGWQAVDATPQER	409271	MassIVE-KB (in vivo)	f.MSV000080067/ccms_peak/20120511_EXQ6_DiIg_SA_PCA_57_3.mzXML	26110	MSGF_PLUS	https://proteomics2.ucsd.edu/ProteoSAFe/status.jsp?task=ae890095e97246bcbb984d288b1baff9	Prostate tissue Healty/malignant
2	scan=27076	ae890095e97246bcbb984d288b1baff9	MSV000080067	GYDGWQAVDATPQER	409305	MassIVE-KB (in vivo)	f.MSV000080067/ccms_peak/20120511_EXQ6_DiIg_SA_PCA_57_3.mzXML	27076	MSGF_PLUS	https://proteomics2.ucsd.edu/ProteoSAFe/status.jsp?task=ae890095e97246bcbb984d288b1baff9	Prostate tissue Healty/malignant
2	scan=25155	ae890095e97246bcbb984d288b1baff9	MSV000080067	GYDGWQAVDATPQER	409311	MassIVE-KB (in vivo)	f.MSV000080067/ccms_peak/20120511_EXQ6_DiIg_SA_PCA_57_3.mzXML	25155	MSGF_PLUS	https://proteomics2.ucsd.edu/ProteoSAFe/status.jsp?task=ae890095e97246bcbb984d288b1baff9	Prostate tissue Healty/malignant
2	scan=27229	ae890095e97246bcbb984d288b1baff9	MSV000080067	GYDGWQAVDATPQER	409319	MassIVE-KB (in vivo)	f.MSV000080067/ccms_peak/20120511_EXQ6_DiIg_SA_PCA_57_3.mzXML	27229	MSGF_PLUS	https://proteomics2.ucsd.edu/ProteoSAFe/status.jsp?task=ae890095e97246bcbb984d288b1baff9	Prostate tissue Healty/malignant
2	scan=26270	ae890095e97246bcbb984d288b1baff9	MSV000080067	GYDGWQAVDATPQER	409325	MassIVE-KB (in vivo)	f.MSV000080067/ccms_peak/20120511_EXQ6_DiIg_SA_PCA_57_3.mzXML	26270	MSGF_PLUS	https://proteomics2.ucsd.edu/ProteoSAFe/status.jsp?task=ae890095e97246bcbb984d288b1baff9	Prostate tissue Healty/malignant
3	scan=27165	ae890095e97246bcbb984d288b1baff9	MSV000080067	GYDGWQAVDATPQER	14960780	MassIVE-KB (in vivo)	f.MSV000080067/ccms_peak/20120511_EXQ6_DiIg_SA_PCA_57_3.mzXML	27165	MSGF_PLUS	https://proteomics2.ucsd.edu/ProteoSAFe/status.jsp?task=ae890095e97246bcbb984d288b1baff9	Prostate tissue Healty/malignant
3	scan=27317	ae890095e97246bcbb984d288b1baff9	MSV000080067	GYDGWQAVDATPQER	14960785	MassIVE-KB (in vivo)	f.MSV000080067/ccms_peak/20120511_EXQ6_DiIg_SA_PCA_57_3.mzXML	27317	MSGF_PLUS	https://proteomics2.ucsd.edu/ProteoSAFe/status.jsp?task=ae890095e97246bcbb984d288b1baff9	Prostate tissue Healty/malignant
3	scan=26162	ae890095e97246bcbb984d288b1baff9	MSV000080067	GYDGWQAVDATPQER	14960788	MassIVE-KB (in vivo)	f.MSV000080067/ccms_peak/20120511_EXQ6_DiIg_SA_PCA_57_3.mzXML	26162	MSGF_PLUS	https://proteomics2.ucsd.edu/ProteoSAFe/status.jsp?task=ae890095e97246bcbb984d288b1baff9	Prostate tissue Healty/malignant
3	scan=25082	ae890095e97246bcbb984d288b1baff9	MSV000080067	GYDGWQAVDATPQER	14960796	MassIVE-KB (in vivo)	f.MSV000080067/ccms_peak/20120511_EXQ6_DiIg_SA_PCA_57_3.mzXML	25082	MSGF_PLUS	https://proteomics2.ucsd.edu/ProteoSAFe/status.jsp?task=ae890095e97246bcbb984d288b1baff9	Prostate tissue Healty/malignant
3	scan=56531	ae890095e97246bcbb984d288b1baff9	MSV000080067	TYINSLAILDDEPVIR	14209422	MassIVE-KB (in vivo)	f.MSV000080067/ccms_peak/20120511_EXQ6_DiIg_SA_PCA_57_3.mzXML	56531	MSGF_PLUS	https://proteomics2.ucsd.edu/ProteoSAFe/status.jsp?task=ae890095e97246bcbb984d288b1baff9	Prostate tissue Healty/malignant
3	scan=56947	ae890095e97246bcbb984d288b1baff9	MSV000080067	TYINSLAILDDEPVIR	14209437	MassIVE-KB (in vivo)	f.MSV000080067/ccms_peak/20120511_EXQ6_DiIg_SA_PCA_57_3.mzXML	56947	MSGF_PLUS	https://proteomics2.ucsd.edu/ProteoSAFe/status.jsp?task=ae890095e97246bcbb984d288b1baff9	Prostate tissue Healty/malignant
3	scan=56815	ae890095e97246bcbb984d288b1baff9	MSV000080067	TYINSLAILDDEPVIR	14209439	MassIVE-KB (in vivo)	f.MSV000080067/ccms_peak/20120511_EXQ6_DiIg_SA_PCA_57_3.mzXML	56815	MSGF_PLUS	https://proteomics2.ucsd.edu/ProteoSAFe/status.jsp?task=ae890095e97246bcbb984d288b1baff9	Prostate tissue Healty/malignant
3	scan=56672	ae890095e97246bcbb984d288b1baff9	MSV000080067	TYINSLAILDDEPVIR	14209440	MassIVE-KB (in vivo)	f.MSV000080067/ccms_peak/20120511_EXQ6_DiIg_SA_PCA_57_3.mzXML	56672	MSGF_PLUS	https://proteomics2.ucsd.edu/ProteoSAFe/status.jsp?task=ae890095e97246bcbb984d288b1baff9	Prostate tissue Healty/malignant
2	scan=56612	ae890095e97246bcbb984d288b1baff9	MSV000080067	TYINSLAILDDEPVIR	28781638	MassIVE-KB (in vivo)	f.MSV000080067/ccms_peak/20120511_EXQ6_DiIg_SA_PCA_57_3.mzXML	56612	MSGF_PLUS	https://proteomics2.ucsd.edu/ProteoSAFe/status.jsp?task=ae890095e97246bcbb984d288b1baff9	Prostate tissue Healty/malignant
2	scan=53704	ae890095e97246bcbb984d288b1baff9	MSV000080067	TYINSLAILDDEPVIR	28781659	MassIVE-KB (in vivo)	f.MSV000080067/ccms_peak/20120511_EXQ6_DiIg_SA_PCA_57_3.mzXML	53704	MSGF_PLUS	https://proteomics2.ucsd.edu/ProteoSAFe/status.jsp?task=ae890095e97246bcbb984d288b1baff9	Prostate tissue Healty/malignant
2	scan=56880	ae890095e97246bcbb984d288b1baff9	MSV000080067	TYINSLAILDDEPVIR	28781672	MassIVE-KB (in vivo)	f.MSV000080067/ccms_peak/20120511_EXQ6_DiIg_SA_PCA_57_3.mzXML	56880	MSGF_PLUS	https://proteomics2.ucsd.edu/ProteoSAFe/status.jsp?task=ae890095e97246bcbb984d288b1baff9	Prostate tissue Healty/malignant
2	scan=56302	ae890095e97246bcbb984d288b1baff9	MSV000080067	TYINSLAILDDEPVIR	28781674	MassIVE-KB (in vivo)	f.MSV000080067/ccms_peak/20120511_EXQ6_DiIg_SA_PCA_57_3.mzXML	56302	MSGF_PLUS	https://proteomics2.ucsd.edu/ProteoSAFe/status.jsp?task=ae890095e97246bcbb984d288b1baff9	Prostate tissue Healty/malignant
2	scan=72915	ae890095e97246bcbb984d288b1baff9	MSV000080067	+42.011GFIIAEIVESK	9817726	MassIVE-KB (in vivo)	f.MSV000080067/ccms_peak/20120511_EXQ6_DiIg_SA_PCA_57_3.mzXML	72915	MSGF_PLUS	https://proteomics2.ucsd.edu/ProteoSAFe/status.jsp?task=ae890095e97246bcbb984d288b1baff9	Prostate tissue Healty/malignant
2	scan=52194	ae890095e97246bcbb984d288b1baff9	MSV000080067	GFIIAEIVESK	32797452	MassIVE-KB (in vivo)	f.MSV000080067/ccms_peak/20120511_EXQ6_DiIg_SA_PCA_57_3.mzXML	52194	MSGF_PLUS	https://proteomics2.ucsd.edu/ProteoSAFe/status.jsp?task=ae890095e97246bcbb984d288b1baff9	Prostate tissue Healty/malignant
2	scan=52341	ae890095e97246bcbb984d288b1baff9	MSV000080067	GFIIAEIVESK	32797453	MassIVE-KB (in vivo)	f.MSV000080067/ccms_peak/20120511_EXQ6_DiIg_SA_PCA_57_3.mzXML	52341	MSGF_PLUS	https://proteomics2.ucsd.edu/ProteoSAFe/status.jsp?task=ae890095e97246bcbb984d288b1baff9	Prostate tissue Healty/malignant
3	scan=46081	ae890095e97246bcbb984d288b1baff9	MSV000080067	TPSDHYNWQATLQN+0.984ESGKEVTVAVTSSPNAILGK	16865844	MassIVE-KB (in vivo)	f.MSV000080067/ccms_peak/20120511_EXQ6_DiIg_SA_PCA_57_3.mzXML	46081	MSGF_PLUS	https://proteomics2.ucsd.edu/ProteoSAFe/status.jsp?task=ae890095e97246bcbb984d288b1baff9	Prostate tissue Healty/malignant
2	scan=8641	ae890095e97246bcbb984d288b1baff9	MSV000080067	SVTGFDSAHDTER	6167070	MassIVE-KB (in vivo)	f.MSV000080067/ccms_peak/20120511_EXQ6_DiIg_SA_PCA_57_3.mzXML	8641	MSGF_PLUS	https://proteomics2.ucsd.edu/ProteoSAFe/status.jsp?task=ae890095e97246bcbb984d288b1baff9	Prostate tissue Healty/malignant
3	scan=8624	ae890095e97246bcbb984d288b1baff9	MSV000080067	SVTGFDSAHDTER	3787833	MassIVE-KB (in vivo)	f.MSV000080067/ccms_peak/20120511_EXQ6_DiIg_SA_PCA_57_3.mzXML	8624	MSGF_PLUS	https://proteomics2.ucsd.edu/ProteoSAFe/status.jsp?task=ae890095e97246bcbb984d288b1baff9	Prostate tissue Healty/malignant
3	scan=8873	ae890095e97246bcbb984d288b1baff9	MSV000080067	SVTGFDSAHDTER	3787857	MassIVE-KB (in vivo)	f.MSV000080067/ccms_peak/20120511_EXQ6_DiIg_SA_PCA_57_3.mzXML	8873	MSGF_PLUS	https://proteomics2.ucsd.edu/ProteoSAFe/status.jsp?task=ae890095e97246bcbb984d288b1baff9	Prostate tissue Healty/malignant
2	scan=29343	ae890095e97246bcbb984d288b1baff9	MSV000080067	KGDIFIVYDTR	23293463	MassIVE-KB (in vivo)	f.MSV000080067/ccms_peak/20120511_EXQ6_DiIg_SA_PCA_57_3.mzXML	29343	MSGF_PLUS	https://proteomics2.ucsd.edu/ProteoSAFe/status.jsp?task=ae890095e97246bcbb984d288b1baff9	Prostate tissue Healty/malignant
2	scan=29503	ae890095e97246bcbb984d288b1baff9	MSV000080067	KGDIFIVYDTR	23293481	MassIVE-KB (in vivo)	f.MSV000080067/ccms_peak/20120511_EXQ6_DiIg_SA_PCA_57_3.mzXML	29503	MSGF_PLUS	https://proteomics2.ucsd.edu/ProteoSAFe/status.jsp?task=ae890095e97246bcbb984d288b1baff9	Prostate tissue Healty/malignant
2	scan=28768	ae890095e97246bcbb984d288b1baff9	MSV000080067	FVFSEVN+0.984GDR	44030299	MassIVE-KB (in vivo)	f.MSV000080067/ccms_peak/20120511_EXQ6_DiIg_SA_PCA_57_3.mzXML	28768	MSGF_PLUS	https://proteomics2.ucsd.edu/ProteoSAFe/status.jsp?task=ae890095e97246bcbb984d288b1baff9	Prostate tissue Healty/malignant
2	scan=26590	ae890095e97246bcbb984d288b1baff9	MSV000080067	FVFSEVNGDR	31895225	MassIVE-KB (in vivo)	f.MSV000080067/ccms_peak/20120511_EXQ6_DiIg_SA_PCA_57_3.mzXML	26590	MSGF_PLUS	https://proteomics2.ucsd.edu/ProteoSAFe/status.jsp?task=ae890095e97246bcbb984d288b1baff9	Prostate tissue Healty/malignant
2	scan=41553	ae890095e97246bcbb984d288b1baff9	MSV000080067	MVN+0.984GQEELHVISMETTSIGK	36750174	MassIVE-KB (in vivo)	f.MSV000080067/ccms_peak/20120511_EXQ6_DiIg_SA_PCA_57_4.mzXML	41553	MSGF_PLUS	https://proteomics2.ucsd.edu/ProteoSAFe/status.jsp?task=ae890095e97246bcbb984d288b1baff9	Prostate tissue Healty/malignant
3	scan=41608	ae890095e97246bcbb984d288b1baff9	MSV000080067	MVN+0.984GQEELHVISMETTSIGK	27819276	MassIVE-KB (in vivo)	f.MSV000080067/ccms_peak/20120511_EXQ6_DiIg_SA_PCA_57_4.mzXML	41608	MSGF_PLUS	https://proteomics2.ucsd.edu/ProteoSAFe/status.jsp?task=ae890095e97246bcbb984d288b1baff9	Prostate tissue Healty/malignant
3	scan=41454	ae890095e97246bcbb984d288b1baff9	MSV000080067	MVN+0.984GQEELHVISMETTSIGK	27819282	MassIVE-KB (in vivo)	f.MSV000080067/ccms_peak/20120511_EXQ6_DiIg_SA_PCA_57_4.mzXML	41454	MSGF_PLUS	https://proteomics2.ucsd.edu/ProteoSAFe/status.jsp?task=ae890095e97246bcbb984d288b1baff9	Prostate tissue Healty/malignant
3	scan=39435	ae890095e97246bcbb984d288b1baff9	MSV000080067	MVN+0.984GQEELHVISMETTSIGK	27819286	MassIVE-KB (in vivo)	f.MSV000080067/ccms_peak/20120511_EXQ6_DiIg_SA_PCA_57_4.mzXML	39435	MSGF_PLUS	https://proteomics2.ucsd.edu/ProteoSAFe/status.jsp?task=ae890095e97246bcbb984d288b1baff9	Prostate tissue Healty/malignant
3	scan=42414	ae890095e97246bcbb984d288b1baff9	MSV000080067	MVN+0.984GQEELHVISMETTSIGK	27819288	MassIVE-KB (in vivo)	f.MSV000080067/ccms_peak/20120511_EXQ6_DiIg_SA_PCA_57_4.mzXML	42414	MSGF_PLUS	https://proteomics2.ucsd.edu/ProteoSAFe/status.jsp?task=ae890095e97246bcbb984d288b1baff9	Prostate tissue Healty/malignant
3	scan=42271	ae890095e97246bcbb984d288b1baff9	MSV000080067	MVN+0.984GQEELHVISMETTSIGK	27819299	MassIVE-KB (in vivo)	f.MSV000080067/ccms_peak/20120511_EXQ6_DiIg_SA_PCA_57_4.mzXML	42271	MSGF_PLUS	https://proteomics2.ucsd.edu/ProteoSAFe/status.jsp?task=ae890095e97246bcbb984d288b1baff9	Prostate tissue Healty/malignant
3	scan=37339	ae890095e97246bcbb984d288b1baff9	MSV000080067	MVN+0.984GQEELHVISMETTSIGK	27819301	MassIVE-KB (in vivo)	f.MSV000080067/ccms_peak/20120511_EXQ6_DiIg_SA_PCA_57_4.mzXML	37339	MSGF_PLUS	https://proteomics2.ucsd.edu/ProteoSAFe/status.jsp?task=ae890095e97246bcbb984d288b1baff9	Prostate tissue Healty/malignant
3	scan=42722	ae890095e97246bcbb984d288b1baff9	MSV000080067	MVN+0.984GQEELHVISMETTSIGK	27819306	MassIVE-KB (in vivo)	f.MSV000080067/ccms_peak/20120511_EXQ6_DiIg_SA_PCA_57_4.mzXML	42722	MSGF_PLUS	https://proteomics2.ucsd.edu/ProteoSAFe/status.jsp?task=ae890095e97246bcbb984d288b1baff9	Prostate tissue Healty/malignant
2	scan=37077	ae890095e97246bcbb984d288b1baff9	MSV000080067	GDIFIVYDTR	36957505	MassIVE-KB (in vivo)	f.MSV000080067/ccms_peak/20120511_EXQ6_DiIg_SA_PCA_57_4.mzXML	37077	MSGF_PLUS	https://proteomics2.ucsd.edu/ProteoSAFe/status.jsp?task=ae890095e97246bcbb984d288b1baff9	Prostate tissue Healty/malignant
2	scan=36921	ae890095e97246bcbb984d288b1baff9	MSV000080067	TSQIQGQVSEVTLTLDSK	547270	MassIVE-KB (in vivo)	f.MSV000080067/ccms_peak/20120511_EXQ6_DiIg_SA_PCA_57_4.mzXML	36921	MSGF_PLUS	https://proteomics2.ucsd.edu/ProteoSAFe/status.jsp?task=ae890095e97246bcbb984d288b1baff9	Prostate tissue Healty/malignant
4	scan=15617	ae890095e97246bcbb984d288b1baff9	MSV000080067	RDITYEYKYPEGSSEER	17722997	MassIVE-KB (in vivo)	f.MSV000080067/ccms_peak/20120511_EXQ6_DiIg_SA_PCA_57_4.mzXML	15617	MSGF_PLUS	https://proteomics2.ucsd.edu/ProteoSAFe/status.jsp?task=ae890095e97246bcbb984d288b1baff9	Prostate tissue Healty/malignant
2	scan=27625	ae890095e97246bcbb984d288b1baff9	MSV000080067	IGNWTGDYEGGTAPYK	26270529	MassIVE-KB (in vivo)	f.MSV000080067/ccms_peak/20120511_EXQ6_DiIg_SA_PCA_57_4.mzXML	27625	MSGF_PLUS	https://proteomics2.ucsd.edu/ProteoSAFe/status.jsp?task=ae890095e97246bcbb984d288b1baff9	Prostate tissue Healty/malignant
3	scan=18924	ae890095e97246bcbb984d288b1baff9	MSV000080067	HTLVVLDPR	21784483	MassIVE-KB (in vivo)	f.MSV000080067/ccms_peak/20120511_EXQ6_DiIg_SA_PCA_57_4.mzXML	18924	MSGF_PLUS	https://proteomics2.ucsd.edu/ProteoSAFe/status.jsp?task=ae890095e97246bcbb984d288b1baff9	Prostate tissue Healty/malignant
3	scan=51131	ae890095e97246bcbb984d288b1baff9	MSV000080067	FSLESLGISSLQTSDHGTVQPGETIQSQIK	36365547	MassIVE-KB (in vivo)	f.MSV000080067/ccms_peak/20120511_EXQ6_DiIg_SA_PCA_57_4.mzXML	51131	MSGF_PLUS	https://proteomics2.ucsd.edu/ProteoSAFe/status.jsp?task=ae890095e97246bcbb984d288b1baff9	Prostate tissue Healty/malignant
3	scan=51550	ae890095e97246bcbb984d288b1baff9	MSV000080067	FSLESLGISSLQTSDHGTVQ+0.984PGETIQSQIK	14046216	MassIVE-KB (in vivo)	f.MSV000080067/ccms_peak/20120511_EXQ6_DiIg_SA_PCA_57_4.mzXML	51550	MSGF_PLUS	https://proteomics2.ucsd.edu/ProteoSAFe/status.jsp?task=ae890095e97246bcbb984d288b1baff9	Prostate tissue Healty/malignant
3	scan=28567	ae890095e97246bcbb984d288b1baff9	MSV000080067	LVLNQPLQSYHQLK	16199191	MassIVE-KB (in vivo)	f.MSV000080067/ccms_peak/20120511_EXQ6_DiIg_SA_PCA_57_4.mzXML	28567	MSGF_PLUS	https://proteomics2.ucsd.edu/ProteoSAFe/status.jsp?task=ae890095e97246bcbb984d288b1baff9	Prostate tissue Healty/malignant
2	scan=18881	ae890095e97246bcbb984d288b1baff9	MSV000080067	WTGDYEGGTAPYK	27331697	MassIVE-KB (in vivo)	f.MSV000080067/ccms_peak/20120511_EXQ6_DiIg_SA_PCA_57_4.mzXML	18881	MSGF_PLUS	https://proteomics2.ucsd.edu/ProteoSAFe/status.jsp?task=ae890095e97246bcbb984d288b1baff9	Prostate tissue Healty/malignant
2	scan=23335	ae890095e97246bcbb984d288b1baff9	MSV000080067	NLTVDTYVNEN+0.984GEK	22762499	MassIVE-KB (in vivo)	f.MSV000080067/ccms_peak/20120511_EXQ6_DiIg_SA_PCA_57_4.mzXML	23335	MSGF_PLUS	https://proteomics2.ucsd.edu/ProteoSAFe/status.jsp?task=ae890095e97246bcbb984d288b1baff9	Prostate tissue Healty/malignant
2	scan=23484	ae890095e97246bcbb984d288b1baff9	MSV000080067	NLTVDTYVNEN+0.984GEK	22762500	MassIVE-KB (in vivo)	f.MSV000080067/ccms_peak/20120511_EXQ6_DiIg_SA_PCA_57_4.mzXML	23484	MSGF_PLUS	https://proteomics2.ucsd.edu/ProteoSAFe/status.jsp?task=ae890095e97246bcbb984d288b1baff9	Prostate tissue Healty/malignant
2	scan=21960	ae890095e97246bcbb984d288b1baff9	MSV000080067	NLTVDTYVNEN+0.984GEK	22762515	MassIVE-KB (in vivo)	f.MSV000080067/ccms_peak/20120511_EXQ6_DiIg_SA_PCA_57_4.mzXML	21960	MSGF_PLUS	https://proteomics2.ucsd.edu/ProteoSAFe/status.jsp?task=ae890095e97246bcbb984d288b1baff9	Prostate tissue Healty/malignant
2	scan=24530	ae890095e97246bcbb984d288b1baff9	MSV000080067	NLTVDTYVNEN+0.984GEK	22762518	MassIVE-KB (in vivo)	f.MSV000080067/ccms_peak/20120511_EXQ6_DiIg_SA_PCA_57_4.mzXML	24530	MSGF_PLUS	https://proteomics2.ucsd.edu/ProteoSAFe/status.jsp?task=ae890095e97246bcbb984d288b1baff9	Prostate tissue Healty/malignant
2	scan=22936	ae890095e97246bcbb984d288b1baff9	MSV000080067	NLTVDTYVN+0.984ENGEK	31102834	MassIVE-KB (in vivo)	f.MSV000080067/ccms_peak/20120511_EXQ6_DiIg_SA_PCA_57_4.mzXML	22936	MSGF_PLUS	https://proteomics2.ucsd.edu/ProteoSAFe/status.jsp?task=ae890095e97246bcbb984d288b1baff9	Prostate tissue Healty/malignant
3	scan=33582	ae890095e97246bcbb984d288b1baff9	MSV000080067	EVTVAVTSSPNAILGK	33968744	MassIVE-KB (in vivo)	f.MSV000080067/ccms_peak/20120511_EXQ6_DiIg_SA_PCA_57_4.mzXML	33582	MSGF_PLUS	https://proteomics2.ucsd.edu/ProteoSAFe/status.jsp?task=ae890095e97246bcbb984d288b1baff9	Prostate tissue Healty/malignant
2	scan=33505	ae890095e97246bcbb984d288b1baff9	MSV000080067	EVTVAVTSSPNAILGK	37832509	MassIVE-KB (in vivo)	f.MSV000080067/ccms_peak/20120511_EXQ6_DiIg_SA_PCA_57_4.mzXML	33505	MSGF_PLUS	https://proteomics2.ucsd.edu/ProteoSAFe/status.jsp?task=ae890095e97246bcbb984d288b1baff9	Prostate tissue Healty/malignant
2	scan=33645	ae890095e97246bcbb984d288b1baff9	MSV000080067	EVTVAVTSSPNAILGK	37832548	MassIVE-KB (in vivo)	f.MSV000080067/ccms_peak/20120511_EXQ6_DiIg_SA_PCA_57_4.mzXML	33645	MSGF_PLUS	https://proteomics2.ucsd.edu/ProteoSAFe/status.jsp?task=ae890095e97246bcbb984d288b1baff9	Prostate tissue Healty/malignant
3	scan=41656	ae890095e97246bcbb984d288b1baff9	MSV000080067	HIDFLN+0.984QDNAVSHHTWEFQTSSPVFR	43754649	MassIVE-KB (in vivo)	f.MSV000080067/ccms_peak/20120511_EXQ6_DiIg_SA_PCA_57_4.mzXML	41656	MSGF_PLUS	https://proteomics2.ucsd.edu/ProteoSAFe/status.jsp?task=ae890095e97246bcbb984d288b1baff9	Prostate tissue Healty/malignant
4	scan=41622	ae890095e97246bcbb984d288b1baff9	MSV000080067	HIDFLNQDNAVSHHTWEFQTSSPVFR	15254114	MassIVE-KB (in vivo)	f.MSV000080067/ccms_peak/20120511_EXQ6_DiIg_SA_PCA_57_4.mzXML	41622	MSGF_PLUS	https://proteomics2.ucsd.edu/ProteoSAFe/status.jsp?task=ae890095e97246bcbb984d288b1baff9	Prostate tissue Healty/malignant
2	scan=42206	ae890095e97246bcbb984d288b1baff9	MSV000080067	GQGVLIGNWTGDYEGGTAPYK	24162412	MassIVE-KB (in vivo)	f.MSV000080067/ccms_peak/20120511_EXQ6_DiIg_SA_PCA_57_4.mzXML	42206	MSGF_PLUS	https://proteomics2.ucsd.edu/ProteoSAFe/status.jsp?task=ae890095e97246bcbb984d288b1baff9	Prostate tissue Healty/malignant
2	scan=41884	ae890095e97246bcbb984d288b1baff9	MSV000080067	GQGVLIGNWTGDYEGGTAPYK	24162420	MassIVE-KB (in vivo)	f.MSV000080067/ccms_peak/20120511_EXQ6_DiIg_SA_PCA_57_4.mzXML	41884	MSGF_PLUS	https://proteomics2.ucsd.edu/ProteoSAFe/status.jsp?task=ae890095e97246bcbb984d288b1baff9	Prostate tissue Healty/malignant
3	scan=41734	ae890095e97246bcbb984d288b1baff9	MSV000080067	GQGVLIGNWTGDYEGGTAPYK	35787543	MassIVE-KB (in vivo)	f.MSV000080067/ccms_peak/20120511_EXQ6_DiIg_SA_PCA_57_4.mzXML	41734	MSGF_PLUS	https://proteomics2.ucsd.edu/ProteoSAFe/status.jsp?task=ae890095e97246bcbb984d288b1baff9	Prostate tissue Healty/malignant
3	scan=41895	ae890095e97246bcbb984d288b1baff9	MSV000080067	GQGVLIGNWTGDYEGGTAPYK	35787546	MassIVE-KB (in vivo)	f.MSV000080067/ccms_peak/20120511_EXQ6_DiIg_SA_PCA_57_4.mzXML	41895	MSGF_PLUS	https://proteomics2.ucsd.edu/ProteoSAFe/status.jsp?task=ae890095e97246bcbb984d288b1baff9	Prostate tissue Healty/malignant
2	scan=24161	ae890095e97246bcbb984d288b1baff9	MSV000080067	TPSDHYNWQATLQN+0.984ESGK	11230846	MassIVE-KB (in vivo)	f.MSV000080067/ccms_peak/20120511_EXQ6_DiIg_SA_PCA_57_4.mzXML	24161	MSGF_PLUS	https://proteomics2.ucsd.edu/ProteoSAFe/status.jsp?task=ae890095e97246bcbb984d288b1baff9	Prostate tissue Healty/malignant
3	scan=26535	ae890095e97246bcbb984d288b1baff9	MSV000080067	TPSDHYN+0.984WQATLQNESGK	42709154	MassIVE-KB (in vivo)	f.MSV000080067/ccms_peak/20120511_EXQ6_DiIg_SA_PCA_57_4.mzXML	26535	MSGF_PLUS	https://proteomics2.ucsd.edu/ProteoSAFe/status.jsp?task=ae890095e97246bcbb984d288b1baff9	Prostate tissue Healty/malignant
3	scan=26394	ae890095e97246bcbb984d288b1baff9	MSV000080067	TPSDHYN+0.984WQATLQNESGK	42709157	MassIVE-KB (in vivo)	f.MSV000080067/ccms_peak/20120511_EXQ6_DiIg_SA_PCA_57_4.mzXML	26394	MSGF_PLUS	https://proteomics2.ucsd.edu/ProteoSAFe/status.jsp?task=ae890095e97246bcbb984d288b1baff9	Prostate tissue Healty/malignant
3	scan=23962	ae890095e97246bcbb984d288b1baff9	MSV000080067	TPSDHYNWQATLQN+0.984ESGK	20444253	MassIVE-KB (in vivo)	f.MSV000080067/ccms_peak/20120511_EXQ6_DiIg_SA_PCA_57_4.mzXML	23962	MSGF_PLUS	https://proteomics2.ucsd.edu/ProteoSAFe/status.jsp?task=ae890095e97246bcbb984d288b1baff9	Prostate tissue Healty/malignant
3	scan=26250	ae890095e97246bcbb984d288b1baff9	MSV000080067	TPSDHYNWQATLQN+0.984ESGK	20444258	MassIVE-KB (in vivo)	f.MSV000080067/ccms_peak/20120511_EXQ6_DiIg_SA_PCA_57_4.mzXML	26250	MSGF_PLUS	https://proteomics2.ucsd.edu/ProteoSAFe/status.jsp?task=ae890095e97246bcbb984d288b1baff9	Prostate tissue Healty/malignant
3	scan=9317	ae890095e97246bcbb984d288b1baff9	MSV000080067	RDITYEYK	40917141	MassIVE-KB (in vivo)	f.MSV000080067/ccms_peak/20120511_EXQ6_DiIg_SA_PCA_57_4.mzXML	9317	MSGF_PLUS	https://proteomics2.ucsd.edu/ProteoSAFe/status.jsp?task=ae890095e97246bcbb984d288b1baff9	Prostate tissue Healty/malignant
2	scan=53911	ae890095e97246bcbb984d288b1baff9	MSV000080067	-17.027QVMDHAFLLLSSER	32423891	MassIVE-KB (in vivo)	f.MSV000080067/ccms_peak/20120511_EXQ6_DiIg_SA_PCA_57_4.mzXML	53911	MSGF_PLUS	https://proteomics2.ucsd.edu/ProteoSAFe/status.jsp?task=ae890095e97246bcbb984d288b1baff9	Prostate tissue Healty/malignant
3	scan=39885	ae890095e97246bcbb984d288b1baff9	MSV000080067	QVMDHAFLLLSSER	22180984	MassIVE-KB (in vivo)	f.MSV000080067/ccms_peak/20120511_EXQ6_DiIg_SA_PCA_57_4.mzXML	39885	MSGF_PLUS	https://proteomics2.ucsd.edu/ProteoSAFe/status.jsp?task=ae890095e97246bcbb984d288b1baff9	Prostate tissue Healty/malignant
3	scan=40028	ae890095e97246bcbb984d288b1baff9	MSV000080067	QVMDHAFLLLSSER	22180991	MassIVE-KB (in vivo)	f.MSV000080067/ccms_peak/20120511_EXQ6_DiIg_SA_PCA_57_4.mzXML	40028	MSGF_PLUS	https://proteomics2.ucsd.edu/ProteoSAFe/status.jsp?task=ae890095e97246bcbb984d288b1baff9	Prostate tissue Healty/malignant
3	scan=32620	ae890095e97246bcbb984d288b1baff9	MSV000080067	QVM+15.995DHAFLLLSSER	11782377	MassIVE-KB (in vivo)	f.MSV000080067/ccms_peak/20120511_EXQ6_DiIg_SA_PCA_57_4.mzXML	32620	MSGF_PLUS	https://proteomics2.ucsd.edu/ProteoSAFe/status.jsp?task=ae890095e97246bcbb984d288b1baff9	Prostate tissue Healty/malignant
3	scan=32467	ae890095e97246bcbb984d288b1baff9	MSV000080067	QVM+15.995DHAFLLLSSER	11782385	MassIVE-KB (in vivo)	f.MSV000080067/ccms_peak/20120511_EXQ6_DiIg_SA_PCA_57_4.mzXML	32467	MSGF_PLUS	https://proteomics2.ucsd.edu/ProteoSAFe/status.jsp?task=ae890095e97246bcbb984d288b1baff9	Prostate tissue Healty/malignant
2	scan=41813	ae890095e97246bcbb984d288b1baff9	MSV000080067	Q+0.984VMDHAFLLLSSER	41203360	MassIVE-KB (in vivo)	f.MSV000080067/ccms_peak/20120511_EXQ6_DiIg_SA_PCA_57_4.mzXML	41813	MSGF_PLUS	https://proteomics2.ucsd.edu/ProteoSAFe/status.jsp?task=ae890095e97246bcbb984d288b1baff9	Prostate tissue Healty/malignant
3	scan=41819	ae890095e97246bcbb984d288b1baff9	MSV000080067	Q+0.984VMDHAFLLLSSER	33190657	MassIVE-KB (in vivo)	f.MSV000080067/ccms_peak/20120511_EXQ6_DiIg_SA_PCA_57_4.mzXML	41819	MSGF_PLUS	https://proteomics2.ucsd.edu/ProteoSAFe/status.jsp?task=ae890095e97246bcbb984d288b1baff9	Prostate tissue Healty/malignant
2	scan=39910	ae890095e97246bcbb984d288b1baff9	MSV000080067	QVMDHAFLLLSSER	27259923	MassIVE-KB (in vivo)	f.MSV000080067/ccms_peak/20120511_EXQ6_DiIg_SA_PCA_57_4.mzXML	39910	MSGF_PLUS	https://proteomics2.ucsd.edu/ProteoSAFe/status.jsp?task=ae890095e97246bcbb984d288b1baff9	Prostate tissue Healty/malignant
2	scan=12317	ae890095e97246bcbb984d288b1baff9	MSV000080067	SVTGFDSAHDTE	44170962	MassIVE-KB (in vivo)	f.MSV000080067/ccms_peak/20120511_EXQ6_DiIg_SA_PCA_57_4.mzXML	12317	MSGF_PLUS	https://proteomics2.ucsd.edu/ProteoSAFe/status.jsp?task=ae890095e97246bcbb984d288b1baff9	Prostate tissue Healty/malignant
2	scan=26235	ae890095e97246bcbb984d288b1baff9	MSV000080067	LEFSTGPNPSIAK	23016571	MassIVE-KB (in vivo)	f.MSV000080067/ccms_peak/20120511_EXQ6_DiIg_SA_PCA_57_4.mzXML	26235	MSGF_PLUS	https://proteomics2.ucsd.edu/ProteoSAFe/status.jsp?task=ae890095e97246bcbb984d288b1baff9	Prostate tissue Healty/malignant
2	scan=25635	ae890095e97246bcbb984d288b1baff9	MSV000080067	GYDGWQAVDATPQER	409272	MassIVE-KB (in vivo)	f.MSV000080067/ccms_peak/20120511_EXQ6_DiIg_SA_PCA_57_4.mzXML	25635	MSGF_PLUS	https://proteomics2.ucsd.edu/ProteoSAFe/status.jsp?task=ae890095e97246bcbb984d288b1baff9	Prostate tissue Healty/malignant
2	scan=25495	ae890095e97246bcbb984d288b1baff9	MSV000080067	GYDGWQAVDATPQER	409297	MassIVE-KB (in vivo)	f.MSV000080067/ccms_peak/20120511_EXQ6_DiIg_SA_PCA_57_4.mzXML	25495	MSGF_PLUS	https://proteomics2.ucsd.edu/ProteoSAFe/status.jsp?task=ae890095e97246bcbb984d288b1baff9	Prostate tissue Healty/malignant
2	scan=26546	ae890095e97246bcbb984d288b1baff9	MSV000080067	GYDGWQAVDATPQER	409318	MassIVE-KB (in vivo)	f.MSV000080067/ccms_peak/20120511_EXQ6_DiIg_SA_PCA_57_4.mzXML	26546	MSGF_PLUS	https://proteomics2.ucsd.edu/ProteoSAFe/status.jsp?task=ae890095e97246bcbb984d288b1baff9	Prostate tissue Healty/malignant
2	scan=26397	ae890095e97246bcbb984d288b1baff9	MSV000080067	GYDGWQAVDATPQER	409323	MassIVE-KB (in vivo)	f.MSV000080067/ccms_peak/20120511_EXQ6_DiIg_SA_PCA_57_4.mzXML	26397	MSGF_PLUS	https://proteomics2.ucsd.edu/ProteoSAFe/status.jsp?task=ae890095e97246bcbb984d288b1baff9	Prostate tissue Healty/malignant
3	scan=26462	ae890095e97246bcbb984d288b1baff9	MSV000080067	GYDGWQAVDATPQER	14960782	MassIVE-KB (in vivo)	f.MSV000080067/ccms_peak/20120511_EXQ6_DiIg_SA_PCA_57_4.mzXML	26462	MSGF_PLUS	https://proteomics2.ucsd.edu/ProteoSAFe/status.jsp?task=ae890095e97246bcbb984d288b1baff9	Prostate tissue Healty/malignant
2	scan=26199	ae890095e97246bcbb984d288b1baff9	MSV000080067	GYDGWQ+0.984AVDATPQER	31317808	MassIVE-KB (in vivo)	f.MSV000080067/ccms_peak/20120511_EXQ6_DiIg_SA_PCA_57_4.mzXML	26199	MSGF_PLUS	https://proteomics2.ucsd.edu/ProteoSAFe/status.jsp?task=ae890095e97246bcbb984d288b1baff9	Prostate tissue Healty/malignant
3	scan=53550	ae890095e97246bcbb984d288b1baff9	MSV000080067	TYINSLAILDDEPVIR	14209432	MassIVE-KB (in vivo)	f.MSV000080067/ccms_peak/20120511_EXQ6_DiIg_SA_PCA_57_4.mzXML	53550	MSGF_PLUS	https://proteomics2.ucsd.edu/ProteoSAFe/status.jsp?task=ae890095e97246bcbb984d288b1baff9	Prostate tissue Healty/malignant
3	scan=53692	ae890095e97246bcbb984d288b1baff9	MSV000080067	TYINSLAILDDEPVIR	14209435	MassIVE-KB (in vivo)	f.MSV000080067/ccms_peak/20120511_EXQ6_DiIg_SA_PCA_57_4.mzXML	53692	MSGF_PLUS	https://proteomics2.ucsd.edu/ProteoSAFe/status.jsp?task=ae890095e97246bcbb984d288b1baff9	Prostate tissue Healty/malignant
3	scan=53885	ae890095e97246bcbb984d288b1baff9	MSV000080067	TYINSLAILDDEPVIR	14209445	MassIVE-KB (in vivo)	f.MSV000080067/ccms_peak/20120511_EXQ6_DiIg_SA_PCA_57_4.mzXML	53885	MSGF_PLUS	https://proteomics2.ucsd.edu/ProteoSAFe/status.jsp?task=ae890095e97246bcbb984d288b1baff9	Prostate tissue Healty/malignant
3	scan=54011	ae890095e97246bcbb984d288b1baff9	MSV000080067	TYINSLAILDDEPVIR	14209451	MassIVE-KB (in vivo)	f.MSV000080067/ccms_peak/20120511_EXQ6_DiIg_SA_PCA_57_4.mzXML	54011	MSGF_PLUS	https://proteomics2.ucsd.edu/ProteoSAFe/status.jsp?task=ae890095e97246bcbb984d288b1baff9	Prostate tissue Healty/malignant
2	scan=50782	ae890095e97246bcbb984d288b1baff9	MSV000080067	TYINSLAILDDEPVIR	28781643	MassIVE-KB (in vivo)	f.MSV000080067/ccms_peak/20120511_EXQ6_DiIg_SA_PCA_57_4.mzXML	50782	MSGF_PLUS	https://proteomics2.ucsd.edu/ProteoSAFe/status.jsp?task=ae890095e97246bcbb984d288b1baff9	Prostate tissue Healty/malignant
2	scan=54054	ae890095e97246bcbb984d288b1baff9	MSV000080067	TYINSLAILDDEPVIR	28781650	MassIVE-KB (in vivo)	f.MSV000080067/ccms_peak/20120511_EXQ6_DiIg_SA_PCA_57_4.mzXML	54054	MSGF_PLUS	https://proteomics2.ucsd.edu/ProteoSAFe/status.jsp?task=ae890095e97246bcbb984d288b1baff9	Prostate tissue Healty/malignant
2	scan=53923	ae890095e97246bcbb984d288b1baff9	MSV000080067	TYINSLAILDDEPVIR	28781661	MassIVE-KB (in vivo)	f.MSV000080067/ccms_peak/20120511_EXQ6_DiIg_SA_PCA_57_4.mzXML	53923	MSGF_PLUS	https://proteomics2.ucsd.edu/ProteoSAFe/status.jsp?task=ae890095e97246bcbb984d288b1baff9	Prostate tissue Healty/malignant
2	scan=50653	ae890095e97246bcbb984d288b1baff9	MSV000080067	TYINSLAILDDEPVIR	28781662	MassIVE-KB (in vivo)	f.MSV000080067/ccms_peak/20120511_EXQ6_DiIg_SA_PCA_57_4.mzXML	50653	MSGF_PLUS	https://proteomics2.ucsd.edu/ProteoSAFe/status.jsp?task=ae890095e97246bcbb984d288b1baff9	Prostate tissue Healty/malignant
2	scan=53519	ae890095e97246bcbb984d288b1baff9	MSV000080067	TYINSLAILDDEPVIR	28781668	MassIVE-KB (in vivo)	f.MSV000080067/ccms_peak/20120511_EXQ6_DiIg_SA_PCA_57_4.mzXML	53519	MSGF_PLUS	https://proteomics2.ucsd.edu/ProteoSAFe/status.jsp?task=ae890095e97246bcbb984d288b1baff9	Prostate tissue Healty/malignant
2	scan=51679	ae890095e97246bcbb984d288b1baff9	MSV000080067	FSLESLGISSLQTSDH	28616744	MassIVE-KB (in vivo)	f.MSV000080067/ccms_peak/20120511_EXQ6_DiIg_SA_PCA_57_4.mzXML	51679	MSGF_PLUS	https://proteomics2.ucsd.edu/ProteoSAFe/status.jsp?task=ae890095e97246bcbb984d288b1baff9	Prostate tissue Healty/malignant
2	scan=69678	ae890095e97246bcbb984d288b1baff9	MSV000080067	+42.011GFIIAEIVESK	9817732	MassIVE-KB (in vivo)	f.MSV000080067/ccms_peak/20120511_EXQ6_DiIg_SA_PCA_57_4.mzXML	69678	MSGF_PLUS	https://proteomics2.ucsd.edu/ProteoSAFe/status.jsp?task=ae890095e97246bcbb984d288b1baff9	Prostate tissue Healty/malignant
2	scan=49201	ae890095e97246bcbb984d288b1baff9	MSV000080067	GFIIAEIVESK	32797454	MassIVE-KB (in vivo)	f.MSV000080067/ccms_peak/20120511_EXQ6_DiIg_SA_PCA_57_4.mzXML	49201	MSGF_PLUS	https://proteomics2.ucsd.edu/ProteoSAFe/status.jsp?task=ae890095e97246bcbb984d288b1baff9	Prostate tissue Healty/malignant
2	scan=49347	ae890095e97246bcbb984d288b1baff9	MSV000080067	GFIIAEIVESK	32797455	MassIVE-KB (in vivo)	f.MSV000080067/ccms_peak/20120511_EXQ6_DiIg_SA_PCA_57_4.mzXML	49347	MSGF_PLUS	https://proteomics2.ucsd.edu/ProteoSAFe/status.jsp?task=ae890095e97246bcbb984d288b1baff9	Prostate tissue Healty/malignant
2	scan=8985	ae890095e97246bcbb984d288b1baff9	MSV000080067	SVTGFDSAHDTER	6167051	MassIVE-KB (in vivo)	f.MSV000080067/ccms_peak/20120511_EXQ6_DiIg_SA_PCA_57_4.mzXML	8985	MSGF_PLUS	https://proteomics2.ucsd.edu/ProteoSAFe/status.jsp?task=ae890095e97246bcbb984d288b1baff9	Prostate tissue Healty/malignant
3	scan=9033	ae890095e97246bcbb984d288b1baff9	MSV000080067	SVTGFDSAHDTER	3787853	MassIVE-KB (in vivo)	f.MSV000080067/ccms_peak/20120511_EXQ6_DiIg_SA_PCA_57_4.mzXML	9033	MSGF_PLUS	https://proteomics2.ucsd.edu/ProteoSAFe/status.jsp?task=ae890095e97246bcbb984d288b1baff9	Prostate tissue Healty/malignant
3	scan=9221	ae890095e97246bcbb984d288b1baff9	MSV000080067	SVTGFDSAHDTER	3787870	MassIVE-KB (in vivo)	f.MSV000080067/ccms_peak/20120511_EXQ6_DiIg_SA_PCA_57_4.mzXML	9221	MSGF_PLUS	https://proteomics2.ucsd.edu/ProteoSAFe/status.jsp?task=ae890095e97246bcbb984d288b1baff9	Prostate tissue Healty/malignant
2	scan=28577	ae890095e97246bcbb984d288b1baff9	MSV000080067	KGDIFIVYDTR	23293464	MassIVE-KB (in vivo)	f.MSV000080067/ccms_peak/20120511_EXQ6_DiIg_SA_PCA_57_4.mzXML	28577	MSGF_PLUS	https://proteomics2.ucsd.edu/ProteoSAFe/status.jsp?task=ae890095e97246bcbb984d288b1baff9	Prostate tissue Healty/malignant
2	scan=28849	ae890095e97246bcbb984d288b1baff9	MSV000080067	FVFSEVN+0.984GDR	44030302	MassIVE-KB (in vivo)	f.MSV000080067/ccms_peak/20120511_EXQ6_DiIg_SA_PCA_57_4.mzXML	28849	MSGF_PLUS	https://proteomics2.ucsd.edu/ProteoSAFe/status.jsp?task=ae890095e97246bcbb984d288b1baff9	Prostate tissue Healty/malignant
2	scan=27877	ae890095e97246bcbb984d288b1baff9	MSV000080067	FVFSEVN+0.984GDR	44030303	MassIVE-KB (in vivo)	f.MSV000080067/ccms_peak/20120511_EXQ6_DiIg_SA_PCA_57_4.mzXML	27877	MSGF_PLUS	https://proteomics2.ucsd.edu/ProteoSAFe/status.jsp?task=ae890095e97246bcbb984d288b1baff9	Prostate tissue Healty/malignant
2	scan=25814	ae890095e97246bcbb984d288b1baff9	MSV000080067	FVFSEVNGDR	31895210	MassIVE-KB (in vivo)	f.MSV000080067/ccms_peak/20120511_EXQ6_DiIg_SA_PCA_57_4.mzXML	25814	MSGF_PLUS	https://proteomics2.ucsd.edu/ProteoSAFe/status.jsp?task=ae890095e97246bcbb984d288b1baff9	Prostate tissue Healty/malignant
2	scan=3576	ae890095e97246bcbb984d288b1baff9	MSV000080067	FVFSEVNGDR	31895216	MassIVE-KB (in vivo)	f.MSV000080067/ccms_peak/20120511_EXQ6_DiIg_SA_PCA_57_4.mzXML	3576	MSGF_PLUS	https://proteomics2.ucsd.edu/ProteoSAFe/status.jsp?task=ae890095e97246bcbb984d288b1baff9	Prostate tissue Healty/malignant
2	scan=25959	ae890095e97246bcbb984d288b1baff9	MSV000080067	FVFSEVNGDR	31895228	MassIVE-KB (in vivo)	f.MSV000080067/ccms_peak/20120511_EXQ6_DiIg_SA_PCA_57_4.mzXML	25959	MSGF_PLUS	https://proteomics2.ucsd.edu/ProteoSAFe/status.jsp?task=ae890095e97246bcbb984d288b1baff9	Prostate tissue Healty/malignant
2	scan=4427	ae890095e97246bcbb984d288b1baff9	MSV000080067	FVFSEVNGDR	31895230	MassIVE-KB (in vivo)	f.MSV000080067/ccms_peak/20120511_EXQ6_DiIg_SA_PCA_57_4.mzXML	4427	MSGF_PLUS	https://proteomics2.ucsd.edu/ProteoSAFe/status.jsp?task=ae890095e97246bcbb984d288b1baff9	Prostate tissue Healty/malignant
3	scan=17385	ae890095e97246bcbb984d288b1baff9	MSV000080067	EDM+15.995VFMPDEDERK	21440421	MassIVE-KB (in vivo)	f.MSV000080067/ccms_peak/20120511_EXQ6_DiIg_SA_PCA_57_5.mzXML	17385	MSGF_PLUS	https://proteomics2.ucsd.edu/ProteoSAFe/status.jsp?task=ae890095e97246bcbb984d288b1baff9	Prostate tissue Healty/malignant
3	scan=40452	ae890095e97246bcbb984d288b1baff9	MSV000080067	MVN+0.984GQEELHVISMETTSIGK	27819283	MassIVE-KB (in vivo)	f.MSV000080067/ccms_peak/20120511_EXQ6_DiIg_SA_PCA_57_5.mzXML	40452	MSGF_PLUS	https://proteomics2.ucsd.edu/ProteoSAFe/status.jsp?task=ae890095e97246bcbb984d288b1baff9	Prostate tissue Healty/malignant
3	scan=41307	ae890095e97246bcbb984d288b1baff9	MSV000080067	MVN+0.984GQEELHVISMETTSIGK	27819293	MassIVE-KB (in vivo)	f.MSV000080067/ccms_peak/20120511_EXQ6_DiIg_SA_PCA_57_5.mzXML	41307	MSGF_PLUS	https://proteomics2.ucsd.edu/ProteoSAFe/status.jsp?task=ae890095e97246bcbb984d288b1baff9	Prostate tissue Healty/malignant
3	scan=38754	ae890095e97246bcbb984d288b1baff9	MSV000080067	MVN+0.984GQEELHVISMETTSIGK	27819302	MassIVE-KB (in vivo)	f.MSV000080067/ccms_peak/20120511_EXQ6_DiIg_SA_PCA_57_5.mzXML	38754	MSGF_PLUS	https://proteomics2.ucsd.edu/ProteoSAFe/status.jsp?task=ae890095e97246bcbb984d288b1baff9	Prostate tissue Healty/malignant
3	scan=36387	ae890095e97246bcbb984d288b1baff9	MSV000080067	MVN+0.984GQEELHVISMETTSIGK	27819304	MassIVE-KB (in vivo)	f.MSV000080067/ccms_peak/20120511_EXQ6_DiIg_SA_PCA_57_5.mzXML	36387	MSGF_PLUS	https://proteomics2.ucsd.edu/ProteoSAFe/status.jsp?task=ae890095e97246bcbb984d288b1baff9	Prostate tissue Healty/malignant
2	scan=36242	ae890095e97246bcbb984d288b1baff9	MSV000080067	GDIFIVYDTR	36957501	MassIVE-KB (in vivo)	f.MSV000080067/ccms_peak/20120511_EXQ6_DiIg_SA_PCA_57_5.mzXML	36242	MSGF_PLUS	https://proteomics2.ucsd.edu/ProteoSAFe/status.jsp?task=ae890095e97246bcbb984d288b1baff9	Prostate tissue Healty/malignant
4	scan=15565	ae890095e97246bcbb984d288b1baff9	MSV000080067	RDITYEYKYPEGSSEER	17722992	MassIVE-KB (in vivo)	f.MSV000080067/ccms_peak/20120511_EXQ6_DiIg_SA_PCA_57_5.mzXML	15565	MSGF_PLUS	https://proteomics2.ucsd.edu/ProteoSAFe/status.jsp?task=ae890095e97246bcbb984d288b1baff9	Prostate tissue Healty/malignant
4	scan=15446	ae890095e97246bcbb984d288b1baff9	MSV000080067	RDITYEYKYPEGSSEER	17722994	MassIVE-KB (in vivo)	f.MSV000080067/ccms_peak/20120511_EXQ6_DiIg_SA_PCA_57_5.mzXML	15446	MSGF_PLUS	https://proteomics2.ucsd.edu/ProteoSAFe/status.jsp?task=ae890095e97246bcbb984d288b1baff9	Prostate tissue Healty/malignant
3	scan=15594	ae890095e97246bcbb984d288b1baff9	MSV000080067	RDITYEYKYPEGSSEER	12978294	MassIVE-KB (in vivo)	f.MSV000080067/ccms_peak/20120511_EXQ6_DiIg_SA_PCA_57_5.mzXML	15594	MSGF_PLUS	https://proteomics2.ucsd.edu/ProteoSAFe/status.jsp?task=ae890095e97246bcbb984d288b1baff9	Prostate tissue Healty/malignant
3	scan=50295	ae890095e97246bcbb984d288b1baff9	MSV000080067	FSLESLGISSLQTSDHGTVQPGETIQSQIK	36365543	MassIVE-KB (in vivo)	f.MSV000080067/ccms_peak/20120511_EXQ6_DiIg_SA_PCA_57_5.mzXML	50295	MSGF_PLUS	https://proteomics2.ucsd.edu/ProteoSAFe/status.jsp?task=ae890095e97246bcbb984d288b1baff9	Prostate tissue Healty/malignant
3	scan=51256	ae890095e97246bcbb984d288b1baff9	MSV000080067	FSLESLGISSLQTSDHGTVQPGETIQ+0.984SQIK	677459	MassIVE-KB (in vivo)	f.MSV000080067/ccms_peak/20120511_EXQ6_DiIg_SA_PCA_57_5.mzXML	51256	MSGF_PLUS	https://proteomics2.ucsd.edu/ProteoSAFe/status.jsp?task=ae890095e97246bcbb984d288b1baff9	Prostate tissue Healty/malignant
2	scan=18750	ae890095e97246bcbb984d288b1baff9	MSV000080067	WTGDYEGGTAPYK	27331698	MassIVE-KB (in vivo)	f.MSV000080067/ccms_peak/20120511_EXQ6_DiIg_SA_PCA_57_5.mzXML	18750	MSGF_PLUS	https://proteomics2.ucsd.edu/ProteoSAFe/status.jsp?task=ae890095e97246bcbb984d288b1baff9	Prostate tissue Healty/malignant
3	scan=20382	ae890095e97246bcbb984d288b1baff9	MSV000080067	DITYEYKYPEGSSEER	38689196	MassIVE-KB (in vivo)	f.MSV000080067/ccms_peak/20120511_EXQ6_DiIg_SA_PCA_57_5.mzXML	20382	MSGF_PLUS	https://proteomics2.ucsd.edu/ProteoSAFe/status.jsp?task=ae890095e97246bcbb984d288b1baff9	Prostate tissue Healty/malignant
3	scan=20240	ae890095e97246bcbb984d288b1baff9	MSV000080067	DITYEYKYPEGSSEER	38689227	MassIVE-KB (in vivo)	f.MSV000080067/ccms_peak/20120511_EXQ6_DiIg_SA_PCA_57_5.mzXML	20240	MSGF_PLUS	https://proteomics2.ucsd.edu/ProteoSAFe/status.jsp?task=ae890095e97246bcbb984d288b1baff9	Prostate tissue Healty/malignant
2	scan=22724	ae890095e97246bcbb984d288b1baff9	MSV000080067	NLTVDTYVNEN+0.984GEK	22762482	MassIVE-KB (in vivo)	f.MSV000080067/ccms_peak/20120511_EXQ6_DiIg_SA_PCA_57_5.mzXML	22724	MSGF_PLUS	https://proteomics2.ucsd.edu/ProteoSAFe/status.jsp?task=ae890095e97246bcbb984d288b1baff9	Prostate tissue Healty/malignant
2	scan=22867	ae890095e97246bcbb984d288b1baff9	MSV000080067	NLTVDTYVNEN+0.984GEK	22762504	MassIVE-KB (in vivo)	f.MSV000080067/ccms_peak/20120511_EXQ6_DiIg_SA_PCA_57_5.mzXML	22867	MSGF_PLUS	https://proteomics2.ucsd.edu/ProteoSAFe/status.jsp?task=ae890095e97246bcbb984d288b1baff9	Prostate tissue Healty/malignant
2	scan=21560	ae890095e97246bcbb984d288b1baff9	MSV000080067	NLTVDTYVNEN+0.984GEK	22762510	MassIVE-KB (in vivo)	f.MSV000080067/ccms_peak/20120511_EXQ6_DiIg_SA_PCA_57_5.mzXML	21560	MSGF_PLUS	https://proteomics2.ucsd.edu/ProteoSAFe/status.jsp?task=ae890095e97246bcbb984d288b1baff9	Prostate tissue Healty/malignant
2	scan=23715	ae890095e97246bcbb984d288b1baff9	MSV000080067	NLTVDTYVNEN+0.984GEK	22762517	MassIVE-KB (in vivo)	f.MSV000080067/ccms_peak/20120511_EXQ6_DiIg_SA_PCA_57_5.mzXML	23715	MSGF_PLUS	https://proteomics2.ucsd.edu/ProteoSAFe/status.jsp?task=ae890095e97246bcbb984d288b1baff9	Prostate tissue Healty/malignant
2	scan=22473	ae890095e97246bcbb984d288b1baff9	MSV000080067	NLTVDTYVNENGEK	38234981	MassIVE-KB (in vivo)	f.MSV000080067/ccms_peak/20120511_EXQ6_DiIg_SA_PCA_57_5.mzXML	22473	MSGF_PLUS	https://proteomics2.ucsd.edu/ProteoSAFe/status.jsp?task=ae890095e97246bcbb984d288b1baff9	Prostate tissue Healty/malignant
2	scan=40851	ae890095e97246bcbb984d288b1baff9	MSV000080067	GQGVLIGNWTGDYEGGTAPYK	24162374	MassIVE-KB (in vivo)	f.MSV000080067/ccms_peak/20120511_EXQ6_DiIg_SA_PCA_57_5.mzXML	40851	MSGF_PLUS	https://proteomics2.ucsd.edu/ProteoSAFe/status.jsp?task=ae890095e97246bcbb984d288b1baff9	Prostate tissue Healty/malignant
2	scan=41035	ae890095e97246bcbb984d288b1baff9	MSV000080067	GQGVLIGNWTGDYEGGTAPYK	24162422	MassIVE-KB (in vivo)	f.MSV000080067/ccms_peak/20120511_EXQ6_DiIg_SA_PCA_57_5.mzXML	41035	MSGF_PLUS	https://proteomics2.ucsd.edu/ProteoSAFe/status.jsp?task=ae890095e97246bcbb984d288b1baff9	Prostate tissue Healty/malignant
3	scan=40710	ae890095e97246bcbb984d288b1baff9	MSV000080067	GQGVLIGNWTGDYEGGTAPYK	35787547	MassIVE-KB (in vivo)	f.MSV000080067/ccms_peak/20120511_EXQ6_DiIg_SA_PCA_57_5.mzXML	40710	MSGF_PLUS	https://proteomics2.ucsd.edu/ProteoSAFe/status.jsp?task=ae890095e97246bcbb984d288b1baff9	Prostate tissue Healty/malignant
3	scan=23416	ae890095e97246bcbb984d288b1baff9	MSV000080067	TPSDHYNWQATLQN+0.984ESGK	20444257	MassIVE-KB (in vivo)	f.MSV000080067/ccms_peak/20120511_EXQ6_DiIg_SA_PCA_57_5.mzXML	23416	MSGF_PLUS	https://proteomics2.ucsd.edu/ProteoSAFe/status.jsp?task=ae890095e97246bcbb984d288b1baff9	Prostate tissue Healty/malignant
3	scan=24346	ae890095e97246bcbb984d288b1baff9	MSV000080067	TPSDHYNWQATLQNESGK	7681697	MassIVE-KB (in vivo)	f.MSV000080067/ccms_peak/20120511_EXQ6_DiIg_SA_PCA_57_5.mzXML	24346	MSGF_PLUS	https://proteomics2.ucsd.edu/ProteoSAFe/status.jsp?task=ae890095e97246bcbb984d288b1baff9	Prostate tissue Healty/malignant
2	scan=53130	ae890095e97246bcbb984d288b1baff9	MSV000080067	-17.027QVMDHAFLLLSSER	32423888	MassIVE-KB (in vivo)	f.MSV000080067/ccms_peak/20120511_EXQ6_DiIg_SA_PCA_57_5.mzXML	53130	MSGF_PLUS	https://proteomics2.ucsd.edu/ProteoSAFe/status.jsp?task=ae890095e97246bcbb984d288b1baff9	Prostate tissue Healty/malignant
2	scan=53272	ae890095e97246bcbb984d288b1baff9	MSV000080067	-17.027QVMDHAFLLLSSER	32423914	MassIVE-KB (in vivo)	f.MSV000080067/ccms_peak/20120511_EXQ6_DiIg_SA_PCA_57_5.mzXML	53272	MSGF_PLUS	https://proteomics2.ucsd.edu/ProteoSAFe/status.jsp?task=ae890095e97246bcbb984d288b1baff9	Prostate tissue Healty/malignant
3	scan=31609	ae890095e97246bcbb984d288b1baff9	MSV000080067	QVM+15.995DHAFLLLSSER	11782389	MassIVE-KB (in vivo)	f.MSV000080067/ccms_peak/20120511_EXQ6_DiIg_SA_PCA_57_5.mzXML	31609	MSGF_PLUS	https://proteomics2.ucsd.edu/ProteoSAFe/status.jsp?task=ae890095e97246bcbb984d288b1baff9	Prostate tissue Healty/malignant
2	scan=40803	ae890095e97246bcbb984d288b1baff9	MSV000080067	Q+0.984VMDHAFLLLSSER	41203361	MassIVE-KB (in vivo)	f.MSV000080067/ccms_peak/20120511_EXQ6_DiIg_SA_PCA_57_5.mzXML	40803	MSGF_PLUS	https://proteomics2.ucsd.edu/ProteoSAFe/status.jsp?task=ae890095e97246bcbb984d288b1baff9	Prostate tissue Healty/malignant
3	scan=40774	ae890095e97246bcbb984d288b1baff9	MSV000080067	Q+0.984VMDHAFLLLSSER	33190659	MassIVE-KB (in vivo)	f.MSV000080067/ccms_peak/20120511_EXQ6_DiIg_SA_PCA_57_5.mzXML	40774	MSGF_PLUS	https://proteomics2.ucsd.edu/ProteoSAFe/status.jsp?task=ae890095e97246bcbb984d288b1baff9	Prostate tissue Healty/malignant
3	scan=39060	ae890095e97246bcbb984d288b1baff9	MSV000080067	Q+0.984VMDHAFLLLSSER	33190660	MassIVE-KB (in vivo)	f.MSV000080067/ccms_peak/20120511_EXQ6_DiIg_SA_PCA_57_5.mzXML	39060	MSGF_PLUS	https://proteomics2.ucsd.edu/ProteoSAFe/status.jsp?task=ae890095e97246bcbb984d288b1baff9	Prostate tissue Healty/malignant
2	scan=38906	ae890095e97246bcbb984d288b1baff9	MSV000080067	QVMDHAFLLLSSER	27259931	MassIVE-KB (in vivo)	f.MSV000080067/ccms_peak/20120511_EXQ6_DiIg_SA_PCA_57_5.mzXML	38906	MSGF_PLUS	https://proteomics2.ucsd.edu/ProteoSAFe/status.jsp?task=ae890095e97246bcbb984d288b1baff9	Prostate tissue Healty/malignant
2	scan=20928	ae890095e97246bcbb984d288b1baff9	MSV000080067	LTVDTYVNEN+0.984GEK	36740127	MassIVE-KB (in vivo)	f.MSV000080067/ccms_peak/20120511_EXQ6_DiIg_SA_PCA_57_5.mzXML	20928	MSGF_PLUS	https://proteomics2.ucsd.edu/ProteoSAFe/status.jsp?task=ae890095e97246bcbb984d288b1baff9	Prostate tissue Healty/malignant
2	scan=21289	ae890095e97246bcbb984d288b1baff9	MSV000080067	LTVDTYVNEN+0.984GEK	36740130	MassIVE-KB (in vivo)	f.MSV000080067/ccms_peak/20120511_EXQ6_DiIg_SA_PCA_57_5.mzXML	21289	MSGF_PLUS	https://proteomics2.ucsd.edu/ProteoSAFe/status.jsp?task=ae890095e97246bcbb984d288b1baff9	Prostate tissue Healty/malignant
2	scan=12266	ae890095e97246bcbb984d288b1baff9	MSV000080067	SVTGFDSAHDTE	44170960	MassIVE-KB (in vivo)	f.MSV000080067/ccms_peak/20120511_EXQ6_DiIg_SA_PCA_57_5.mzXML	12266	MSGF_PLUS	https://proteomics2.ucsd.edu/ProteoSAFe/status.jsp?task=ae890095e97246bcbb984d288b1baff9	Prostate tissue Healty/malignant
2	scan=25542	ae890095e97246bcbb984d288b1baff9	MSV000080067	LEFSTGPNPSIAK	23016576	MassIVE-KB (in vivo)	f.MSV000080067/ccms_peak/20120511_EXQ6_DiIg_SA_PCA_57_5.mzXML	25542	MSGF_PLUS	https://proteomics2.ucsd.edu/ProteoSAFe/status.jsp?task=ae890095e97246bcbb984d288b1baff9	Prostate tissue Healty/malignant
3	scan=25742	ae890095e97246bcbb984d288b1baff9	MSV000080067	GYDGWQAVDATPQER	14960790	MassIVE-KB (in vivo)	f.MSV000080067/ccms_peak/20120511_EXQ6_DiIg_SA_PCA_57_5.mzXML	25742	MSGF_PLUS	https://proteomics2.ucsd.edu/ProteoSAFe/status.jsp?task=ae890095e97246bcbb984d288b1baff9	Prostate tissue Healty/malignant
3	scan=52811	ae890095e97246bcbb984d288b1baff9	MSV000080067	TYINSLAILDDEPVIR	14209421	MassIVE-KB (in vivo)	f.MSV000080067/ccms_peak/20120511_EXQ6_DiIg_SA_PCA_57_5.mzXML	52811	MSGF_PLUS	https://proteomics2.ucsd.edu/ProteoSAFe/status.jsp?task=ae890095e97246bcbb984d288b1baff9	Prostate tissue Healty/malignant
3	scan=53083	ae890095e97246bcbb984d288b1baff9	MSV000080067	TYINSLAILDDEPVIR	14209424	MassIVE-KB (in vivo)	f.MSV000080067/ccms_peak/20120511_EXQ6_DiIg_SA_PCA_57_5.mzXML	53083	MSGF_PLUS	https://proteomics2.ucsd.edu/ProteoSAFe/status.jsp?task=ae890095e97246bcbb984d288b1baff9	Prostate tissue Healty/malignant
3	scan=52950	ae890095e97246bcbb984d288b1baff9	MSV000080067	TYINSLAILDDEPVIR	14209428	MassIVE-KB (in vivo)	f.MSV000080067/ccms_peak/20120511_EXQ6_DiIg_SA_PCA_57_5.mzXML	52950	MSGF_PLUS	https://proteomics2.ucsd.edu/ProteoSAFe/status.jsp?task=ae890095e97246bcbb984d288b1baff9	Prostate tissue Healty/malignant
2	scan=53336	ae890095e97246bcbb984d288b1baff9	MSV000080067	TYINSLAILDDEPVIR	28781637	MassIVE-KB (in vivo)	f.MSV000080067/ccms_peak/20120511_EXQ6_DiIg_SA_PCA_57_5.mzXML	53336	MSGF_PLUS	https://proteomics2.ucsd.edu/ProteoSAFe/status.jsp?task=ae890095e97246bcbb984d288b1baff9	Prostate tissue Healty/malignant
2	scan=53060	ae890095e97246bcbb984d288b1baff9	MSV000080067	TYINSLAILDDEPVIR	28781646	MassIVE-KB (in vivo)	f.MSV000080067/ccms_peak/20120511_EXQ6_DiIg_SA_PCA_57_5.mzXML	53060	MSGF_PLUS	https://proteomics2.ucsd.edu/ProteoSAFe/status.jsp?task=ae890095e97246bcbb984d288b1baff9	Prostate tissue Healty/malignant
2	scan=53192	ae890095e97246bcbb984d288b1baff9	MSV000080067	TYINSLAILDDEPVIR	28781663	MassIVE-KB (in vivo)	f.MSV000080067/ccms_peak/20120511_EXQ6_DiIg_SA_PCA_57_5.mzXML	53192	MSGF_PLUS	https://proteomics2.ucsd.edu/ProteoSAFe/status.jsp?task=ae890095e97246bcbb984d288b1baff9	Prostate tissue Healty/malignant
2	scan=50825	ae890095e97246bcbb984d288b1baff9	MSV000080067	TYINSLAILDDEPVIR	28781669	MassIVE-KB (in vivo)	f.MSV000080067/ccms_peak/20120511_EXQ6_DiIg_SA_PCA_57_5.mzXML	50825	MSGF_PLUS	https://proteomics2.ucsd.edu/ProteoSAFe/status.jsp?task=ae890095e97246bcbb984d288b1baff9	Prostate tissue Healty/malignant
2	scan=48615	ae890095e97246bcbb984d288b1baff9	MSV000080067	GFIIAEIVESK	32797460	MassIVE-KB (in vivo)	f.MSV000080067/ccms_peak/20120511_EXQ6_DiIg_SA_PCA_57_5.mzXML	48615	MSGF_PLUS	https://proteomics2.ucsd.edu/ProteoSAFe/status.jsp?task=ae890095e97246bcbb984d288b1baff9	Prostate tissue Healty/malignant
2	scan=48766	ae890095e97246bcbb984d288b1baff9	MSV000080067	GFIIAEIVESK	32797461	MassIVE-KB (in vivo)	f.MSV000080067/ccms_peak/20120511_EXQ6_DiIg_SA_PCA_57_5.mzXML	48766	MSGF_PLUS	https://proteomics2.ucsd.edu/ProteoSAFe/status.jsp?task=ae890095e97246bcbb984d288b1baff9	Prostate tissue Healty/malignant
2	scan=8971	ae890095e97246bcbb984d288b1baff9	MSV000080067	SVTGFDSAHDTER	6167048	MassIVE-KB (in vivo)	f.MSV000080067/ccms_peak/20120511_EXQ6_DiIg_SA_PCA_57_5.mzXML	8971	MSGF_PLUS	https://proteomics2.ucsd.edu/ProteoSAFe/status.jsp?task=ae890095e97246bcbb984d288b1baff9	Prostate tissue Healty/malignant
3	scan=27795	ae890095e97246bcbb984d288b1baff9	MSV000080067	KGDIFIVYDTR	29567590	MassIVE-KB (in vivo)	f.MSV000080067/ccms_peak/20120511_EXQ6_DiIg_SA_PCA_57_5.mzXML	27795	MSGF_PLUS	https://proteomics2.ucsd.edu/ProteoSAFe/status.jsp?task=ae890095e97246bcbb984d288b1baff9	Prostate tissue Healty/malignant
4	scan=54361	ae890095e97246bcbb984d288b1baff9	MSV000080067	ELQVLHIDFLN+0.984QDNAVSHHTWEFQTSSPVFR	2439474	MassIVE-KB (in vivo)	f.MSV000080067/ccms_peak/20120511_EXQ6_DiIg_SA_PCA_57_5.mzXML	54361	MSGF_PLUS	https://proteomics2.ucsd.edu/ProteoSAFe/status.jsp?task=ae890095e97246bcbb984d288b1baff9	Prostate tissue Healty/malignant
5	scan=55360	ae890095e97246bcbb984d288b1baff9	MSV000080067	ELQVLHIDFLNQ+0.984DNAVSHHTWEFQTSSPVFR	14330279	MassIVE-KB (in vivo)	f.MSV000080067/ccms_peak/20120511_EXQ6_DiIg_SA_PCA_57_5.mzXML	55360	MSGF_PLUS	https://proteomics2.ucsd.edu/ProteoSAFe/status.jsp?task=ae890095e97246bcbb984d288b1baff9	Prostate tissue Healty/malignant
4	scan=54491	ae890095e97246bcbb984d288b1baff9	MSV000080067	ELQVLHIDFLNQ+0.984DNAVSHHTWEFQTSSPVFR	19387401	MassIVE-KB (in vivo)	f.MSV000080067/ccms_peak/20120511_EXQ6_DiIg_SA_PCA_57_5.mzXML	54491	MSGF_PLUS	https://proteomics2.ucsd.edu/ProteoSAFe/status.jsp?task=ae890095e97246bcbb984d288b1baff9	Prostate tissue Healty/malignant
4	scan=53316	ae890095e97246bcbb984d288b1baff9	MSV000080067	ELQVLHIDFLNQ+0.984DNAVSHHTWEFQTSSPVFR	19387404	MassIVE-KB (in vivo)	f.MSV000080067/ccms_peak/20120511_EXQ6_DiIg_SA_PCA_57_5.mzXML	53316	MSGF_PLUS	https://proteomics2.ucsd.edu/ProteoSAFe/status.jsp?task=ae890095e97246bcbb984d288b1baff9	Prostate tissue Healty/malignant
2	scan=26772	ae890095e97246bcbb984d288b1baff9	MSV000080067	FVFSEVN+0.984GDR	44030312	MassIVE-KB (in vivo)	f.MSV000080067/ccms_peak/20120511_EXQ6_DiIg_SA_PCA_57_5.mzXML	26772	MSGF_PLUS	https://proteomics2.ucsd.edu/ProteoSAFe/status.jsp?task=ae890095e97246bcbb984d288b1baff9	Prostate tissue Healty/malignant
2	scan=27308	ae890095e97246bcbb984d288b1baff9	MSV000080067	FVFSEVN+0.984GDR	44030313	MassIVE-KB (in vivo)	f.MSV000080067/ccms_peak/20120511_EXQ6_DiIg_SA_PCA_57_5.mzXML	27308	MSGF_PLUS	https://proteomics2.ucsd.edu/ProteoSAFe/status.jsp?task=ae890095e97246bcbb984d288b1baff9	Prostate tissue Healty/malignant
2	scan=27175	ae890095e97246bcbb984d288b1baff9	MSV000080067	FVFSEVN+0.984GDR	44030314	MassIVE-KB (in vivo)	f.MSV000080067/ccms_peak/20120511_EXQ6_DiIg_SA_PCA_57_5.mzXML	27175	MSGF_PLUS	https://proteomics2.ucsd.edu/ProteoSAFe/status.jsp?task=ae890095e97246bcbb984d288b1baff9	Prostate tissue Healty/malignant
2	scan=27947	ae890095e97246bcbb984d288b1baff9	MSV000080067	FVFSEVN+0.984GDR	44030315	MassIVE-KB (in vivo)	f.MSV000080067/ccms_peak/20120511_EXQ6_DiIg_SA_PCA_57_5.mzXML	27947	MSGF_PLUS	https://proteomics2.ucsd.edu/ProteoSAFe/status.jsp?task=ae890095e97246bcbb984d288b1baff9	Prostate tissue Healty/malignant
2	scan=27607	ae890095e97246bcbb984d288b1baff9	MSV000080067	FVFSEVN+0.984GDR	44030349	MassIVE-KB (in vivo)	f.MSV000080067/ccms_peak/20120511_EXQ6_DiIg_SA_PCA_57_5.mzXML	27607	MSGF_PLUS	https://proteomics2.ucsd.edu/ProteoSAFe/status.jsp?task=ae890095e97246bcbb984d288b1baff9	Prostate tissue Healty/malignant
2	scan=27461	ae890095e97246bcbb984d288b1baff9	MSV000080067	FVFSEVN+0.984GDR	44030350	MassIVE-KB (in vivo)	f.MSV000080067/ccms_peak/20120511_EXQ6_DiIg_SA_PCA_57_5.mzXML	27461	MSGF_PLUS	https://proteomics2.ucsd.edu/ProteoSAFe/status.jsp?task=ae890095e97246bcbb984d288b1baff9	Prostate tissue Healty/malignant
2	scan=24097	ae890095e97246bcbb984d288b1baff9	MSV000080067	EDMVFMPDEDERK	16981565	MassIVE-KB (in vivo)	f.MSV000080067/ccms_peak/20120511_EXQ6_DiIg_SA_PCA_57_6.mzXML	24097	MSGF_PLUS	https://proteomics2.ucsd.edu/ProteoSAFe/status.jsp?task=ae890095e97246bcbb984d288b1baff9	Prostate tissue Healty/malignant
2	scan=25159	ae890095e97246bcbb984d288b1baff9	MSV000080067	EDMVFMPDEDERK	16981569	MassIVE-KB (in vivo)	f.MSV000080067/ccms_peak/20120511_EXQ6_DiIg_SA_PCA_57_6.mzXML	25159	MSGF_PLUS	https://proteomics2.ucsd.edu/ProteoSAFe/status.jsp?task=ae890095e97246bcbb984d288b1baff9	Prostate tissue Healty/malignant
2	scan=24651	ae890095e97246bcbb984d288b1baff9	MSV000080067	EDMVFMPDEDERK	16981571	MassIVE-KB (in vivo)	f.MSV000080067/ccms_peak/20120511_EXQ6_DiIg_SA_PCA_57_6.mzXML	24651	MSGF_PLUS	https://proteomics2.ucsd.edu/ProteoSAFe/status.jsp?task=ae890095e97246bcbb984d288b1baff9	Prostate tissue Healty/malignant
2	scan=24479	ae890095e97246bcbb984d288b1baff9	MSV000080067	EDMVFMPDEDERK	16981572	MassIVE-KB (in vivo)	f.MSV000080067/ccms_peak/20120511_EXQ6_DiIg_SA_PCA_57_6.mzXML	24479	MSGF_PLUS	https://proteomics2.ucsd.edu/ProteoSAFe/status.jsp?task=ae890095e97246bcbb984d288b1baff9	Prostate tissue Healty/malignant
2	scan=24215	ae890095e97246bcbb984d288b1baff9	MSV000080067	EDMVFMPDEDERK	16981576	MassIVE-KB (in vivo)	f.MSV000080067/ccms_peak/20120511_EXQ6_DiIg_SA_PCA_57_6.mzXML	24215	MSGF_PLUS	https://proteomics2.ucsd.edu/ProteoSAFe/status.jsp?task=ae890095e97246bcbb984d288b1baff9	Prostate tissue Healty/malignant
2	scan=23967	ae890095e97246bcbb984d288b1baff9	MSV000080067	EDMVFMPDEDERK	16981577	MassIVE-KB (in vivo)	f.MSV000080067/ccms_peak/20120511_EXQ6_DiIg_SA_PCA_57_6.mzXML	23967	MSGF_PLUS	https://proteomics2.ucsd.edu/ProteoSAFe/status.jsp?task=ae890095e97246bcbb984d288b1baff9	Prostate tissue Healty/malignant
3	scan=17491	ae890095e97246bcbb984d288b1baff9	MSV000080067	EDMVFM+15.995PDEDERK	3918646	MassIVE-KB (in vivo)	f.MSV000080067/ccms_peak/20120511_EXQ6_DiIg_SA_PCA_57_6.mzXML	17491	MSGF_PLUS	https://proteomics2.ucsd.edu/ProteoSAFe/status.jsp?task=ae890095e97246bcbb984d288b1baff9	Prostate tissue Healty/malignant
3	scan=17887	ae890095e97246bcbb984d288b1baff9	MSV000080067	EDMVFM+15.995PDEDERK	3918647	MassIVE-KB (in vivo)	f.MSV000080067/ccms_peak/20120511_EXQ6_DiIg_SA_PCA_57_6.mzXML	17887	MSGF_PLUS	https://proteomics2.ucsd.edu/ProteoSAFe/status.jsp?task=ae890095e97246bcbb984d288b1baff9	Prostate tissue Healty/malignant
3	scan=17759	ae890095e97246bcbb984d288b1baff9	MSV000080067	EDMVFM+15.995PDEDERK	3918648	MassIVE-KB (in vivo)	f.MSV000080067/ccms_peak/20120511_EXQ6_DiIg_SA_PCA_57_6.mzXML	17759	MSGF_PLUS	https://proteomics2.ucsd.edu/ProteoSAFe/status.jsp?task=ae890095e97246bcbb984d288b1baff9	Prostate tissue Healty/malignant
3	scan=18161	ae890095e97246bcbb984d288b1baff9	MSV000080067	EDMVFM+15.995PDEDERK	3918649	MassIVE-KB (in vivo)	f.MSV000080067/ccms_peak/20120511_EXQ6_DiIg_SA_PCA_57_6.mzXML	18161	MSGF_PLUS	https://proteomics2.ucsd.edu/ProteoSAFe/status.jsp?task=ae890095e97246bcbb984d288b1baff9	Prostate tissue Healty/malignant
[truncated: 2,077 more rows]

## Sheet: MassIVE_shared
charge	nativeid	search	dataset	sequence	psmid	library	filename	scan	workflow	url	Origin
[truncated: 165 more rows]

[truncated: 4 more sheets: PeptideAtlas_withUniquePeptides, PeptideAtlas_shared, ProteomicsDB_withUniquePeptides, ProteomicsDB_shared]
